# Supplementary material for: Evidence for Widespread Class II Microcins in Enterobacterales Genomes
Source: Appl Environ Microbiol. 2022 Nov 17;88(23):e01486-22. doi: 10.1128/aem.01486-22 (PMC9746304; doi:10.1128/aem.01486-22)
Supplement: Supplemental file 1 — Data Set S1. Download aem.01486-22-s0001.xlsx, XLSX file, 6.6 MB [file aem.01486-22-s0001.xlsx]

## Sheet: Touchon accessions
Accessions
GCA_902837545.1
GCA_902837565.1
GCA_902837575.1
GCA_902837595.1
GCA_902837605.1
GCA_902837615.1
GCA_902837625.1
GCA_902837635.1
GCA_902837645.1
GCA_902837655.1
GCA_902837665.1
GCA_902837675.1
GCA_902837685.1
GCA_902837695.1
GCA_902837705.1
GCA_902837715.1
GCA_902837725.1
GCA_902837735.1
GCA_902837745.1
GCA_902837755.1
GCA_902837765.1
GCA_902837775.1
GCA_902837785.1
GCA_902837795.1
GCA_902837805.1
GCA_902837815.1
GCA_902837825.1
GCA_902837835.1
GCA_902837845.1
GCA_902837855.1
GCA_902837865.1
GCA_902837875.1
GCA_902837885.1
GCA_902837895.1
GCA_902837905.1
GCA_902837915.1
GCA_902837925.1
GCA_902837935.1
GCA_902837945.1
GCA_902837955.1
GCA_902837965.1
GCA_902837975.1
GCA_902837985.1
GCA_902837995.1
GCA_902838005.1
GCA_902838015.1
GCA_902838025.1
GCA_902838035.1
GCA_902838045.1
GCA_902838055.1
GCA_902838065.1
GCA_902838075.1
GCA_902838085.1
GCA_902838095.1
GCA_902838105.1
GCA_902838115.1
GCA_902838125.1
GCA_902838135.1
GCA_902838145.1
GCA_902838155.1
GCA_902838165.1
GCA_902838175.1
GCA_902838185.1
GCA_902838195.1
GCA_902838205.1
GCA_902838215.1
GCA_902838225.1
GCA_902838235.1
GCA_902838245.1
GCA_902838255.1
GCA_902838265.1
GCA_902838275.1
GCA_902838285.1
GCA_902838295.1
GCA_902838305.1
GCA_902838315.1
GCA_902838325.1
GCA_902838335.1
GCA_902838345.1
GCA_902838355.1
GCA_902838365.1
GCA_902838375.1
GCA_902838385.1
GCA_902838395.1
GCA_902838405.1
GCA_902838415.1
GCA_902838425.1
GCA_902838435.1
GCA_902838445.1
GCA_902838465.1
GCA_902838475.1
GCA_902838485.1
GCA_902838495.1
GCA_902838505.1
GCA_902838515.1
GCA_902838525.1
GCA_902838535.1
GCA_902838545.1
GCA_902838555.1
GCA_902838565.1
GCA_902838575.1
GCA_902838585.1
GCA_902838595.1
GCA_902838605.1
GCA_902838615.1
GCA_902838625.1
GCA_902838635.1
GCA_902838645.1
GCA_902838655.1
GCA_902838665.1
GCA_902838675.1
GCA_902838685.1
GCA_902838695.1
GCA_902838705.1
GCA_902838715.1
GCA_902838725.1
GCA_902838735.1
GCA_902838745.1
GCA_902838755.1
GCA_902838765.1
GCA_902838775.1
GCA_902838785.1
GCA_902838795.1
GCA_902838805.1
GCA_902838815.1
GCA_902838825.1
GCA_902838835.1
GCA_902838855.1
GCA_902838865.1
GCA_902838875.1
GCA_902838885.1
GCA_902838895.1
GCA_902838905.1
GCA_902838915.1
GCA_902838925.1
GCA_902838935.1
GCA_902838945.1
GCA_902838955.1
GCA_902838965.1
GCA_902838975.1
GCA_902838985.1
GCA_902838995.1
GCA_902839005.1
GCA_902839015.1
GCA_902839025.1
GCA_902839035.1
GCA_902839045.1
GCA_902839055.1
GCA_902839065.1
GCA_902839075.1
GCA_902839085.1
GCA_902839095.1
GCA_902839105.1
GCA_902839115.1
GCA_902839125.1
GCA_902839135.1
GCA_902839145.1
GCA_902839155.1
GCA_902839165.1
GCA_902839175.1
GCA_902839185.1
GCA_902839195.1
GCA_902839205.1
GCA_902839215.1
GCA_902839225.1
GCA_902839235.1
GCA_902839245.1
GCA_902839255.1
GCA_902839265.1
GCA_902839275.1
GCA_902839285.1
GCA_902839295.1
GCA_902839305.1
GCA_902839315.1
GCA_902839325.1
GCA_902839335.1
GCA_902839345.1
GCA_902839355.1
GCA_902839365.1
GCA_902839375.1
GCA_902839385.1
GCA_902839395.1
GCA_902839405.1
GCA_902839415.1
GCA_902839425.1
GCA_902839435.1
GCA_902839445.1
GCA_902839455.1
GCA_902839465.1
GCA_902839475.1
GCA_902839485.1
GCA_902839495.1
GCA_902839505.1
GCA_902839515.1
GCA_902839525.1
GCA_902839535.1
GCA_902839545.1
GCA_902839555.1
GCA_902839565.1
GCA_902839575.1
GCA_902839585.1
GCA_902839595.1
GCA_902839605.1
GCA_902839615.1
GCA_902839625.1
GCA_902839635.1
GCA_902839645.1
GCA_902839655.1
GCA_902839665.1
GCA_902839675.1
GCA_902839685.1
GCA_902839695.1
GCA_902839705.1
GCA_902839715.1
GCA_902839725.1
GCA_902839735.1
GCA_902839745.1
GCA_902839755.1
GCA_902839765.1
GCA_902839775.1
GCA_902839785.1
GCA_902839795.1
GCA_902839805.1
GCA_902839815.1
GCA_902839825.1
GCA_902839835.1
GCA_902839845.1
GCA_902839855.1
GCA_902839865.1
GCA_902839875.1
GCA_902839885.1
GCA_902839895.1
GCA_902839905.1
GCA_902839915.1
GCA_902839925.1
GCA_902839935.1
GCA_902839945.1
GCA_902839955.1
GCA_902839965.1
GCA_902839975.1
GCA_902839985.1
GCA_902839995.1
GCA_902840005.1
GCA_902840015.1
GCA_902840025.1
GCA_902840035.1
GCA_902840045.1
GCA_902840055.1
GCA_902840065.1
GCA_902840075.1
GCA_902840085.1
GCA_902840095.1
GCA_902840105.1
GCA_902840115.1
GCA_902840125.1
GCA_902840135.1
GCA_902840145.1
GCA_902840155.1
GCA_902840165.1
GCA_902840175.1
GCA_902840185.1
GCA_902840195.1
GCA_902840205.1
GCA_902840215.1
GCA_902840225.1
GCA_902840235.1
GCA_902840245.1
GCA_902840255.1
GCA_902840265.1
GCA_902840275.1
GCA_902840285.1
GCA_902840295.1
GCA_902840305.1
GCA_902840315.1
GCA_902840325.1
GCA_902840335.1
GCA_902840345.1
GCA_902840355.1
GCA_902840365.1
GCA_902840375.1
GCA_902840385.1
GCA_902840395.1
GCA_902840405.1
GCA_902840415.1
GCA_902840425.1
GCA_902840435.1
GCA_902840445.1
GCA_902840455.1
GCA_902840465.1
GCA_902840475.1
GCA_902840485.1
GCA_902840495.1
GCA_902840505.1
GCA_902840515.1
GCA_902840525.1
GCA_902840535.1
GCA_902840545.1
GCA_902840555.1
GCA_902840565.1
GCA_902840575.1
GCA_902840585.1
GCA_902840595.1
GCA_902840605.1
GCA_902840615.1
GCA_902840625.1
GCA_902840635.1
GCA_902840645.1
GCA_902840655.1
GCA_902840665.1
GCA_902840675.1
GCA_902840685.1
GCA_902840695.1
GCA_902840705.1
GCA_902840715.1
GCA_902840725.1
GCA_902840735.1
GCA_902840745.1
GCA_902840755.1
GCA_902840765.1
GCA_902840775.1
GCA_902840785.1
GCA_902840795.1
GCA_902840805.1
GCA_902840815.1
GCA_902840825.1
GCA_902840835.1
GCA_902840845.1
GCA_902840855.1
GCA_902840865.1
GCA_902840875.1
GCA_902840885.1
GCA_902840895.1
GCA_902840905.1
GCA_902840915.1
GCA_902840925.1
GCA_902840935.1
GCA_902840945.1
GCA_902840955.1
GCA_902840965.1
GCA_902840975.1
GCA_902840985.1
GCA_902840995.1
GCA_902841005.1
GCA_902841015.1
GCA_902841025.1
GCA_902841035.1
GCA_902841045.1
GCA_902841055.1
GCA_902841065.1
GCA_902841075.1
GCA_902841085.1
GCA_902841095.1
GCA_902841105.1
GCA_902841115.1
GCA_902841125.1
GCA_902841135.1
GCA_902841145.1
GCA_902841155.1
GCA_902841165.1
GCA_902841175.1
GCA_902841185.1
GCA_902841195.1
GCA_902841205.1
GCA_902841215.1
GCA_902841225.1
GCA_902841235.1
GCA_902841245.1
GCA_902841255.1
GCA_902841265.1
GCA_902841275.1
GCA_902841285.1
GCA_902841295.1
GCA_902841305.1
GCA_902841315.1
GCA_902841325.1
GCA_902841335.1
GCA_902841345.1
GCA_902841355.1
GCA_902841365.1
GCA_902841375.1
GCA_902841385.1
GCA_902841395.1
GCA_902841405.1
GCA_902841415.1
GCA_902841425.1
GCA_902841435.1
GCA_902841445.1
GCA_902841455.1
GCA_902841465.1
GCA_902841475.1
GCA_902841485.1
GCA_902841495.1
GCA_902841505.1
GCA_902841515.1
GCA_902841525.1
GCA_902841535.1
GCA_902841545.1
GCA_902841555.1
GCA_902841565.1
GCA_902841575.1
GCA_902841585.1
GCA_902841595.1
GCA_902841605.1
GCA_902841615.1
GCA_902841625.1
GCA_902841635.1
GCA_902841645.1
GCA_902841655.1
GCA_902841665.1
GCA_902841675.1
GCA_902841685.1
GCA_902841695.1
GCA_902841705.1
GCA_902841715.1
GCA_902841725.1
GCA_902841735.1
GCA_902841745.1
GCA_902841755.1
GCA_902841765.1
GCA_902841775.1
GCA_902841785.1
GCA_902841795.1
GCA_902841805.1
GCA_902841815.1
GCA_902841825.1
GCA_902841835.1
GCA_902841845.1
GCA_902841855.1
GCA_902841865.1
GCA_902841875.1
GCA_902841885.1
GCA_902841895.1
GCA_902841905.1
GCA_902841915.1
GCA_902841925.1
GCA_902841935.1
GCA_902841945.1
GCA_902841955.1
GCA_902841965.1
GCA_902841975.1
GCA_902841985.1
GCA_902841995.1
GCA_902842005.1
GCA_902842015.1
GCA_902842025.1
GCA_902842035.1
GCA_902842045.1
GCA_902842055.1
GCA_902842065.1
GCA_902842075.1
GCA_902842085.1
GCA_902842095.1
GCA_902842105.1
GCA_902842115.1
GCA_902842125.1
GCA_902842135.1
GCA_902842145.1
GCA_902842155.1
GCA_902842165.1
GCA_902842175.1
GCA_902842185.1
GCA_902842195.1
GCA_902842205.1
GCA_902842215.1
GCA_902842225.1
GCA_902842235.1
GCA_902842245.1
GCA_902842255.1
GCA_902842265.1
GCA_902842275.1
GCA_902842285.1
GCA_902842295.1
GCA_902842305.1
GCA_902842315.1
GCA_902842325.1
GCA_902842335.1
GCA_902842345.1
GCA_902842355.1
GCA_902842365.1
GCA_902842375.1
GCA_902842385.1
GCA_902842395.1
GCA_902842405.1
GCA_902842415.1
GCA_902842425.1
GCA_902842435.1
GCA_902842445.1
GCA_902842455.1
GCA_902842465.1
GCA_902842475.1
GCA_902842485.1
GCA_902842495.1
GCA_902842505.1
GCA_902842515.1
GCA_902842525.1
GCA_902842535.1
GCA_902842545.1
GCA_902842555.1
GCA_902842565.1
GCA_902842575.1
GCA_902842585.1
GCA_902842605.1
GCA_902842615.1
GCA_902842625.1
GCA_902842635.1
GCA_902842645.1
GCA_902842655.1
GCA_902842665.1
GCA_902842675.1
GCA_902842685.1
GCA_902842695.1
GCA_902842715.1
GCA_902842725.1
GCA_902842735.1
GCA_902842745.1
GCA_902842755.1
GCA_902842765.1
GCA_902842785.1
GCA_902842805.1
GCA_902842815.1
GCA_902842825.1
GCA_902842845.1
GCA_902842875.1
GCA_902842895.1
GCA_902842905.1
GCA_902842915.1
GCA_902842925.1
GCA_902842935.1
GCA_902842945.1
GCA_902842955.1
GCA_902842965.1
GCA_902842975.1
GCA_902842985.1
GCA_902842995.1
GCA_902843015.1
GCA_902843035.1
GCA_902843045.1
GCA_902843055.1
GCA_902843065.1
GCA_902843085.1
GCA_902843105.1
GCA_902843115.1
GCA_902843125.1
GCA_902843155.1
GCA_902843185.1
GCA_902843195.1
GCA_902843205.1
GCA_902843225.1
GCA_902843245.1
GCA_902843255.1
GCA_902843265.1
GCA_902843285.1
GCA_902843295.1
GCA_902843305.1
GCA_902843315.1
GCA_902843325.1
GCA_902843335.1
GCA_902843345.1
GCA_902843355.1
GCA_902843365.1
GCA_902843375.1
GCA_902843385.1
GCA_902843395.1
GCA_902843405.1
GCA_902843415.1
GCA_902843425.1
GCA_902843435.1
GCA_902843445.1
GCA_902843455.1
GCA_902843465.1
GCA_902843475.1
GCA_902843485.1
GCA_902843495.1
GCA_902843505.1
GCA_902843515.1
GCA_902843525.1
GCA_902843535.1
GCA_902843545.1
GCA_902843555.1
GCA_902843565.1
GCA_902843575.1
GCA_902843585.1
GCA_902843595.1
GCA_902843605.1
GCA_902843615.1
GCA_902843625.1
GCA_902843635.1
GCA_902843645.1
GCA_902843655.1
GCA_902843665.1
GCA_902843675.1
GCA_902843685.1
GCA_902843695.1
GCA_902843705.1
GCA_902843715.1
GCA_902843725.1
GCA_902843735.1
GCA_902843745.1
GCA_902843755.1
GCA_902843765.1
GCA_902843775.1
GCA_902843785.1
GCA_902843795.1
GCA_902843805.1
GCA_902843815.1
GCA_902843825.1
GCA_902843835.1
GCA_902843845.1
GCA_902843855.1
GCA_902843865.1
GCA_902843875.1
GCA_902843885.1
GCA_902843895.1
GCA_902843905.1
GCA_902843915.1
GCA_902843925.1
GCA_902843935.1
GCA_902843945.1
GCA_902843955.1
GCA_902843965.1
GCA_902843975.1
GCA_902843985.1
GCA_902843995.1
GCA_902844005.1
GCA_902844015.1
GCA_902844025.1
GCA_902844035.1
GCA_902844045.1
GCA_902844055.1
GCA_902844065.1
GCA_902844075.1
GCA_902844085.1
GCA_902844095.1
GCA_902844105.1
GCA_902844115.1
GCA_902844125.1
GCA_902844135.1
GCA_902844145.1
GCA_902844155.1
GCA_902844165.1
GCA_902844175.1
GCA_902844185.1
GCA_902844195.1
GCA_902844205.1
GCA_902844215.1
GCA_902844225.1
GCA_902844235.1
GCA_902844245.1
GCA_902844255.1
GCA_902844265.1
GCA_902844275.1
GCA_902844285.1
GCA_902844295.1
GCA_902844305.1
GCA_902844315.1
GCA_902844325.1
GCA_902844335.1
GCA_902844345.1
GCA_902844355.1
GCA_902844365.1
GCA_902844375.1
GCA_902844385.1
GCA_902844395.1
GCA_902844405.1
GCA_902844415.1
GCA_902844425.1
GCA_902844435.1
GCA_902844445.1
GCA_902844455.1
GCA_902844465.1
GCA_902844475.1
GCA_902844485.1
GCA_902844495.1
GCA_902844505.1
GCA_902844515.1
GCA_902844525.1
GCA_902844535.1
GCA_902844545.1
GCA_902844555.1
GCA_902844565.1
GCA_902844575.1
GCA_902844585.1
GCA_902844595.1
GCA_902844605.1
GCA_902844615.1
GCA_902844625.1
GCA_902844635.1
GCA_902844645.1
GCA_902844655.1
GCA_902844665.1
GCA_902844675.1
GCA_902844685.1
GCA_902844695.1
GCA_902844705.1
GCA_902844715.1
GCA_902844725.1
GCA_902844735.1
GCA_902844745.1
GCA_902844755.1
GCA_902844765.1
GCA_902844775.1
GCA_902844785.1
GCA_902844795.1
GCA_902844805.1
GCA_902844815.1
GCA_902844825.1
GCA_902844835.1
GCA_902844865.1
GCA_902844875.1
GCA_902844885.1
GCA_902844895.1
GCA_902844905.1
GCA_902844925.1
GCA_902844935.1
GCA_902844945.1
GCA_902844965.1
GCA_902844975.1
GCA_902844985.1
GCA_902844995.1
GCA_902845005.1
GCA_902845015.1
GCA_902845025.1
GCA_902845035.1
GCA_902845045.1
GCA_902845055.1
GCA_902845065.1
GCA_902845075.1
GCA_902845085.1
GCA_902845095.1
GCA_902845105.1
GCA_902845115.1
GCA_902845125.1
GCA_902845135.1
GCA_902845145.1
GCA_902845155.1
GCA_902845165.1
GCA_902845175.1
GCA_902845185.1
GCA_902845195.1
GCA_902845205.1
GCA_902845215.1
GCA_902845225.1
GCA_902845235.1
GCA_902845245.1
GCA_902845255.1
GCA_902845265.1
GCA_902845275.1
GCA_902845285.1
GCA_902845295.1
GCA_902845305.1
GCA_902845315.1
GCA_902845325.1
GCA_902845335.1
GCA_902845345.1
GCA_902845355.1
GCA_902845365.1
GCA_902845375.1
GCA_902845385.1
GCA_902845395.1
GCA_902845405.1
GCA_902845415.1
GCA_902845425.1
GCA_902845435.1
GCA_902845445.1
GCA_902845455.1
GCA_902845465.1
GCA_902845475.1
GCA_902845485.1
GCA_902845495.1
GCA_902845505.1
GCA_902845515.1
GCA_902845525.1
GCA_902845535.1
GCA_902845545.1
GCA_902845555.1
GCA_902845565.1
GCA_902845575.1
GCA_902845585.1
GCA_902845595.1
GCA_902845605.1
GCA_902845615.1
GCA_902845625.1
GCA_902845635.1
GCA_902845645.1
GCA_902845655.1
GCA_902845665.1
GCA_902845695.1
GCA_902845705.1
GCA_902845715.1
GCA_902845765.1
GCA_902845795.1
GCA_902845805.1
GCA_902845815.1
GCA_902845845.1
GCA_902845855.1
GCA_902845865.1
GCA_902845885.1
GCA_902845905.1
GCA_902845915.1
GCA_902845925.1
GCA_902845955.1
GCA_902845965.1
GCA_902845975.1
GCA_902845985.1
GCA_902846005.1
GCA_902846015.1
GCA_902846025.1
GCA_902846035.1
GCA_902846055.1
GCA_902846065.1
GCA_902846075.1
GCA_902846085.1
GCA_902846095.1
GCA_902846115.1
GCA_902846145.1
GCA_902846155.1
GCA_902846175.1
GCA_902846185.1
GCA_902846195.1
GCA_902846205.1
GCA_902846215.1
GCA_902846225.1
GCA_902846235.1
GCA_902846245.1
GCA_902846265.1
GCA_902846275.1
GCA_902846285.1
GCA_902846295.1
GCA_902846305.1
GCA_902846315.1
GCA_902846325.1
GCA_902846335.1
GCA_902846345.1
GCA_902846355.1
GCA_902846365.1
GCA_902846375.1
GCA_902846385.1
GCA_902846395.1
GCA_902846405.1
GCA_902846415.1
GCA_902846425.1
GCA_902846435.1
GCA_902846445.1
GCA_902846455.1
GCA_902846465.1
GCA_902846475.1
GCA_902846485.1
GCA_902846495.1
GCA_902846505.1
GCA_902846515.1
GCA_902846525.1
GCA_902846535.1
GCA_902846545.1
GCA_902846555.1
GCA_902846565.1
GCA_902846575.1
GCA_902846585.1
GCA_902846595.1
GCA_902846605.1
GCA_902846615.1
GCA_902846625.1
GCA_902846635.1
GCA_902846645.1
GCA_902846655.1
GCA_902846665.1
GCA_902846675.1
GCA_902846685.1
GCA_902846695.1
GCA_902846705.1
GCA_902846715.1
GCA_902846725.1
GCA_902846735.1
GCA_902846745.1
GCA_902846755.1
GCA_902846765.1
GCA_902846775.1
GCA_902846785.1
GCA_902846795.1
GCA_902846805.1
GCA_902846815.1
GCA_902846825.1
GCA_902846835.1
GCA_902846845.1
GCA_902846855.1
GCA_902846865.1
GCA_902846875.1
GCA_902846885.1
GCA_902846895.1
GCA_902846905.1
GCA_902846915.1
GCA_902846925.1
GCA_902846935.1
GCA_902846945.1
GCA_902846955.1
GCA_902846965.1
GCA_902846975.1
GCA_902846985.1
GCA_902846995.1
GCA_902847005.1
GCA_902847015.1
GCA_902847025.1
GCA_902847035.1
GCA_902847045.1
GCA_902847055.1
GCA_902847065.1
GCA_902847075.1
GCA_902847085.1
GCA_902847095.1
GCA_902847105.1
GCA_902847115.1
GCA_902847125.1
GCA_902847135.1
GCA_902847145.1
GCA_902847155.1
GCA_902847165.1
GCA_902847175.1
GCA_902847185.1
GCA_902847195.1
GCA_902847205.1
GCA_902847215.1
GCA_902847225.1
GCA_902847235.1
GCA_902847245.1
GCA_902847255.1
GCA_902847265.1
GCA_902847275.1
GCA_902847285.1
GCA_902847295.1
GCA_902847305.1
GCA_902847315.1
GCA_902847325.1
GCA_902847335.1
GCA_902847345.1
GCA_902847355.1
GCA_902847365.1
GCA_902847375.1
GCA_902847385.1
GCA_902847395.1
GCA_902847405.1
GCA_902847415.1
GCA_902847425.1
GCA_902847435.1
GCA_902847445.1
GCA_902847455.1
GCA_902847465.1
GCA_902847475.1
GCA_902847485.1
GCA_902847495.1
GCA_902847505.1
GCA_902847515.1
GCA_902847525.1
GCA_902847535.1
GCA_902847545.1
GCA_902847555.1
GCA_902847565.1
GCA_902847575.1
GCA_902847585.1
GCA_902847595.1
GCA_902847605.1
GCA_902847615.1
GCA_902847625.1
GCA_902847635.1
GCA_902847645.1
GCA_902847655.1
GCA_902847665.1
GCA_902847675.1
GCA_902847685.1
GCA_902847695.1
GCA_902847705.1
GCA_902847715.1
GCA_902847725.1
GCA_902847735.1
GCA_902847745.1
GCA_902847755.1
GCA_902847765.1
GCA_902847775.1
GCA_902847785.1
GCA_902847795.1
GCA_902847805.1
GCA_902847815.1
GCA_902847825.1
GCA_902847835.1
GCA_902847845.1
GCA_902847855.1
GCA_902847865.1
GCA_902847875.1
GCA_902847885.1
GCA_902847895.1
GCA_902847905.1
GCA_902847915.1
GCA_902847925.1
GCA_902847935.1
GCA_902847945.1
GCA_902847955.1
GCA_902847965.1
GCA_902847975.1
GCA_902847985.1
GCA_902847995.1
GCA_902848005.1
GCA_902848015.1
GCA_902848025.1
GCA_902848035.1
GCA_902848045.1
GCA_902848055.1
GCA_902848065.1
GCA_902848075.1
GCA_902848085.1
GCA_902848095.1
GCA_902848105.1
GCA_902848115.1
GCA_902848125.1
GCA_902848135.1
GCA_902848145.1
GCA_902848155.1
GCA_902848165.1
GCA_902848175.1
GCA_902848185.1
GCA_902848195.1
GCA_902848205.1
GCA_902848215.1
GCA_902848225.1
GCA_902848235.1
GCA_902848245.1
GCA_902848255.1
GCA_902848265.1
GCA_902848275.1
GCA_902848285.1
GCA_902848295.1
GCA_902848305.1
GCA_902848315.1
GCA_902848325.1
GCA_902848335.1
GCA_902848345.1
GCA_902848355.1
GCA_902848365.1
GCA_902848375.1
GCA_902848385.1
GCA_902848395.1
GCA_902848405.1
GCA_902848415.1
GCA_902848425.1
GCA_902848435.1
GCA_902848445.1
GCA_902848455.1
GCA_902848465.1
GCA_902848475.1
GCA_902848485.1
GCA_902848495.1
GCA_902848505.1
GCA_902848515.1
GCA_902848525.1
GCA_902848535.1
GCA_902848545.1
GCA_902848555.1
GCA_902848565.1
GCA_902848575.1
GCA_902848585.1
GCA_902848595.1
GCA_902848605.1
GCA_902848615.1
GCA_902848625.1
GCA_902848635.1
GCA_902848645.1
GCA_902848655.1
GCA_902848665.1
GCA_902848675.1
GCA_902848685.1
GCA_902848695.1
GCA_902848705.1
GCA_902848715.1
GCA_902848725.1
GCA_902848735.1
GCA_902848745.1
GCA_902848755.1
GCA_902848765.1
GCA_902848775.1
GCA_902848785.1
GCA_902848795.1
GCA_902848805.1
GCA_902848815.1
GCA_902848825.1
GCA_902848835.1
GCA_902848845.1
GCA_902848855.1
GCA_902848865.1
GCA_902848875.1
GCA_902848885.1
GCA_902848895.1
GCA_902848905.1
GCA_902848915.1
GCA_902848925.1
GCA_902848935.1
GCA_902848945.1
GCA_902848955.1
GCA_902848965.1
GCA_902848975.1
GCA_902848985.1
GCA_902848995.1
GCA_902849005.1
GCA_902849015.1
GCA_902849025.1
GCA_902849035.1
GCA_902849045.1
GCA_902849055.1
GCA_902849065.1
GCA_902849075.1
GCA_902849085.1
GCA_902849095.1
GCA_902849105.1
GCA_902849115.1
GCA_902849125.1
GCA_902849135.1
GCA_902849145.1
GCA_902849155.1
GCA_902849165.1
GCA_902849175.1
GCA_902849185.1
GCA_902849195.1
GCA_902849205.1
GCA_902849215.1
GCA_902849225.1
GCA_902849235.1
GCA_902849245.1
GCA_902849255.1
GCA_902849265.1
GCA_902849275.1
GCA_902849285.1
GCA_902849295.1
GCA_902849305.1
GCA_902849315.1
GCA_902849325.1
GCA_902849335.1
GCA_902849345.1
GCA_902849355.1
GCA_902849365.1
GCA_902849375.1
GCA_902849385.1
GCA_902849395.1
GCA_902849405.1
GCA_902849415.1
GCA_902849425.1
GCA_902849435.1
GCA_902849445.1
GCA_902849455.1
GCA_902849465.1
GCA_902849475.1
GCA_902849485.1
GCA_902849495.1
GCA_902849505.1
GCA_902849515.1
GCA_902849525.1
GCA_902849535.1
GCA_902849545.1
GCA_902849555.1
GCA_902849565.1
GCA_902849575.1
GCA_902849585.1
GCA_902849595.1
GCA_902849605.1
GCA_902849615.1
GCA_902849625.1
GCA_902849635.1
GCA_902849645.1
GCA_902849655.1
GCA_902849665.1
GCA_902849675.1
GCA_902849685.1
GCA_902849695.1
GCA_902849705.1
GCA_902849715.1
GCA_902849725.1
GCA_902849735.1
GCA_902849745.1
GCA_902849755.1
GCA_902849765.1
GCA_902849775.1
GCA_902849785.1
GCA_902849795.1
GCA_902849805.1
GCA_902849815.1
GCA_902849825.1
GCA_902849835.1
GCA_902849845.1
GCA_902849855.1
GCA_902849865.1
GCA_902849875.1
GCA_902849885.1
GCA_902849905.1
GCA_902849925.1
GCA_902849935.1
GCA_902849945.1
GCA_902849955.1
GCA_902849985.1
GCA_902849995.1
GCA_902850005.1
GCA_902850015.1
GCA_902850025.1
GCA_902850035.1
GCA_902850045.1
GCA_902850055.1
GCA_902850065.1
GCA_902850075.1
GCA_902850085.1
GCA_902850095.1
GCA_902850105.1
GCA_902850115.1
GCA_902850125.1
GCA_902850135.1
GCA_902850145.1
GCA_902850155.1
GCA_902850165.1
GCA_902850175.1
GCA_902850185.1
GCA_902850195.1
GCA_902850205.1
GCA_902850215.1
GCA_902850225.1
GCA_902850235.1
GCA_902858905.1
GCA_902858915.1
GCA_902858955.1
GCA_902858965.1
GCA_902858975.1
GCA_902858985.1

## Sheet: Touchon cinful output
qseqid	sseqid	pident	length	mismatch	gapopen	qstart	qend	sstart	send	evalue	bitscore	component	hmmerHit	verified	cinful_id	pephash	sample	contig	start	stop	strand	allStandardAA	seq	signalMatch
v1_PLS_db490abaa1226bcadb3363823b8bfc07164af25447d4917c0c97bb143a670e20	H47_sp_P62530_MCHB_ECOLX	100	75	0	0	23	97	1	75	5.54e-46	131	microcins.verified	True	False	GCA_902858915.1_26_AU_GLYBX_genomic|CADIGT010000288.1|5978:6271:-1	v1_PLS_db490abaa1226bcadb3363823b8bfc07164af25447d4917c0c97bb143a670e20	GCA_902858915.1_26_AU_GLYBX_genomic	CADIGT010000288.1	5978	6271	-1	True	MGFERFWSGQAGKTEVKYDGVYMREITESQLRYISGAGGAPATSANAAGAAAIVGALAGIPGGPLGVVVGAVSAGLTTAIGSTVGSGSASSSAGGGS*	True
v1_PLS_db490abaa1226bcadb3363823b8bfc07164af25447d4917c0c97bb143a670e20	H47_sp_P62530_MCHB_ECOLX	100	75	0	0	23	97	1	75	5.54e-46	131	microcins.verified	True	False	GCA_902846155.1_44_2_Ti11_genomic|CADHBX010000116.1|37:330:-1	v1_PLS_db490abaa1226bcadb3363823b8bfc07164af25447d4917c0c97bb143a670e20	GCA_902846155.1_44_2_Ti11_genomic	CADHBX010000116.1	37	330	-1	True	MGFERFWSGQAGKTEVKYDGVYMREITESQLRYISGAGGAPATSANAAGAAAIVGALAGIPGGPLGVVVGAVSAGLTTAIGSTVGSGSASSSAGGGS*	True
v1_PLS_db490abaa1226bcadb3363823b8bfc07164af25447d4917c0c97bb143a670e20	H47_sp_P62530_MCHB_ECOLX	100	75	0	0	23	97	1	75	5.54e-46	131	microcins.verified	True	False	GCA_902849625.1_2H_434_21_genomic|CADHPK010000324.1|253:546:-1	v1_PLS_db490abaa1226bcadb3363823b8bfc07164af25447d4917c0c97bb143a670e20	GCA_902849625.1_2H_434_21_genomic	CADHPK010000324.1	253	546	-1	True	MGFERFWSGQAGKTEVKYDGVYMREITESQLRYISGAGGAPATSANAAGAAAIVGALAGIPGGPLGVVVGAVSAGLTTAIGSTVGSGSASSSAGGGS*	True
v1_PLS_db490abaa1226bcadb3363823b8bfc07164af25447d4917c0c97bb143a670e20	H47_sp_P62530_MCHB_ECOLX	100	75	0	0	23	97	1	75	5.54e-46	131	microcins.verified	True	False	GCA_902840795.1_TA085_genomic|CADGIA010000168.1|1302:1595:1	v1_PLS_db490abaa1226bcadb3363823b8bfc07164af25447d4917c0c97bb143a670e20	GCA_902840795.1_TA085_genomic	CADGIA010000168.1	1302	1595	1	True	MGFERFWSGQAGKTEVKYDGVYMREITESQLRYISGAGGAPATSANAAGAAAIVGALAGIPGGPLGVVVGAVSAGLTTAIGSTVGSGSASSSAGGGS*	True
v1_PLS_db490abaa1226bcadb3363823b8bfc07164af25447d4917c0c97bb143a670e20	H47_sp_P62530_MCHB_ECOLX	100	75	0	0	23	97	1	75	5.54e-46	131	microcins.verified	True	False	GCA_902840495.1_TA361_genomic|CADGGD010000193.1|1170:1463:1	v1_PLS_db490abaa1226bcadb3363823b8bfc07164af25447d4917c0c97bb143a670e20	GCA_902840495.1_TA361_genomic	CADGGD010000193.1	1170	1463	1	True	MGFERFWSGQAGKTEVKYDGVYMREITESQLRYISGAGGAPATSANAAGAAAIVGALAGIPGGPLGVVVGAVSAGLTTAIGSTVGSGSASSSAGGGS*	True
v1_PLS_db490abaa1226bcadb3363823b8bfc07164af25447d4917c0c97bb143a670e20	H47_sp_P62530_MCHB_ECOLX	100	75	0	0	23	97	1	75	5.54e-46	131	microcins.verified	True	False	GCA_902844105.1_H625_genomic|CADGUF010000116.1|6359:6652:-1	v1_PLS_db490abaa1226bcadb3363823b8bfc07164af25447d4917c0c97bb143a670e20	GCA_902844105.1_H625_genomic	CADGUF010000116.1	6359	6652	-1	True	MGFERFWSGQAGKTEVKYDGVYMREITESQLRYISGAGGAPATSANAAGAAAIVGALAGIPGGPLGVVVGAVSAGLTTAIGSTVGSGSASSSAGGGS*	True
v1_PLS_db490abaa1226bcadb3363823b8bfc07164af25447d4917c0c97bb143a670e20	H47_sp_P62530_MCHB_ECOLX	100	75	0	0	23	97	1	75	5.54e-46	131	microcins.verified	True	False	GCA_902846895.1_E3466_genomic|CADHEU010000206.1|1033:1326:1	v1_PLS_db490abaa1226bcadb3363823b8bfc07164af25447d4917c0c97bb143a670e20	GCA_902846895.1_E3466_genomic	CADHEU010000206.1	1033	1326	1	True	MGFERFWSGQAGKTEVKYDGVYMREITESQLRYISGAGGAPATSANAAGAAAIVGALAGIPGGPLGVVVGAVSAGLTTAIGSTVGSGSASSSAGGGS*	True
v1_PLS_db490abaa1226bcadb3363823b8bfc07164af25447d4917c0c97bb143a670e20	H47_sp_P62530_MCHB_ECOLX	100	75	0	0	23	97	1	75	5.54e-46	131	microcins.verified	True	False	GCA_902842745.1_E5633_genomic|CADGPE010000132.1|19480:19773:-1	v1_PLS_db490abaa1226bcadb3363823b8bfc07164af25447d4917c0c97bb143a670e20	GCA_902842745.1_E5633_genomic	CADGPE010000132.1	19480	19773	-1	True	MGFERFWSGQAGKTEVKYDGVYMREITESQLRYISGAGGAPATSANAAGAAAIVGALAGIPGGPLGVVVGAVSAGLTTAIGSTVGSGSASSSAGGGS*	True
v1_PLS_7e75ddc189fba894c81a43b1c162589f6e6e7096c8da5865a12cee4497ebbed3	I47_tr_Q712Q0_Q712Q0_ECOLX	92.982	57	4	0	1	57	1	57	2.1e-38	111	microcins.verified	True	False	GCA_902858915.1_26_AU_GLYBX_genomic|CADIGT010000327.1|88:321:-1	v1_PLS_7e75ddc189fba894c81a43b1c162589f6e6e7096c8da5865a12cee4497ebbed3	GCA_902858915.1_26_AU_GLYBX_genomic	CADIGT010000327.1	88	321	-1	True	MREISDHMLDFVKGGMNLNGLPGSTNVIDLRGKDMGTYIDANGACWAPGTPSIIMYPGGSGPSYSMSSSTSSANSGS*	False
v1_PLS_7e75ddc189fba894c81a43b1c162589f6e6e7096c8da5865a12cee4497ebbed3	I47_tr_Q712Q0_Q712Q0_ECOLX	92.982	57	4	0	1	57	1	57	2.1e-38	111	microcins.verified	True	False	GCA_902844605.1_H053_genomic|CADGWC010000208.1|2821:3054:-1	v1_PLS_7e75ddc189fba894c81a43b1c162589f6e6e7096c8da5865a12cee4497ebbed3	GCA_902844605.1_H053_genomic	CADGWC010000208.1	2821	3054	-1	True	MREISDHMLDFVKGGMNLNGLPGSTNVIDLRGKDMGTYIDANGACWAPGTPSIIMYPGGSGPSYSMSSSTSSANSGS*	False
v1_PLS_2201698b4769e017fab30bcefc9e64ce3bb721713a99af5a01a2ba85a7d9fee5	V_sp_P22522_CEAV_ECOLX	26.923	104	50	3	1	86	1	96	2.36e-05	28.9	microcins.verified	True	False	GCA_902849245.1_H030_genomic|CADHNN010000082.1|103:447:1	v1_PLS_2201698b4769e017fab30bcefc9e64ce3bb721713a99af5a01a2ba85a7d9fee5	GCA_902849245.1_H030_genomic	CADHNN010000082.1	103	447	1	True	MRNITTDELALIHGAGLDKDASVAIGTAAGGFLGKATKIPGADIAGSAIGGYIGGVIADGSNRTITIPSNGINYNPGIGLGSFNPNYNGGLLNSGFNSSTSSSSSGSWLISKAA*	False
v1_PLS_2201698b4769e017fab30bcefc9e64ce3bb721713a99af5a01a2ba85a7d9fee5	V_sp_P22522_CEAV_ECOLX	26.923	104	50	3	1	86	1	96	2.36e-05	28.9	microcins.verified	True	False	GCA_902849495.1_C4_93_genomic|CADHPM010000236.1|196:540:-1	v1_PLS_2201698b4769e017fab30bcefc9e64ce3bb721713a99af5a01a2ba85a7d9fee5	GCA_902849495.1_C4_93_genomic	CADHPM010000236.1	196	540	-1	True	MRNITTDELALIHGAGLDKDASVAIGTAAGGFLGKATKIPGADIAGSAIGGYIGGVIADGSNRTITIPSNGINYNPGIGLGSFNPNYNGGLLNSGFNSSTSSSSSGSWLISKAA*	False
v1_PLS_2201698b4769e017fab30bcefc9e64ce3bb721713a99af5a01a2ba85a7d9fee5	V_sp_P22522_CEAV_ECOLX	26.923	104	50	3	1	86	1	96	2.36e-05	28.9	microcins.verified	True	False	GCA_902842095.1_W4_32_genomic|CADGMQ010000157.1|276:620:1	v1_PLS_2201698b4769e017fab30bcefc9e64ce3bb721713a99af5a01a2ba85a7d9fee5	GCA_902842095.1_W4_32_genomic	CADGMQ010000157.1	276	620	1	True	MRNITTDELALIHGAGLDKDASVAIGTAAGGFLGKATKIPGADIAGSAIGGYIGGVIADGSNRTITIPSNGINYNPGIGLGSFNPNYNGGLLNSGFNSSTSSSSSGSWLISKAA*	False
v1_PLS_2201698b4769e017fab30bcefc9e64ce3bb721713a99af5a01a2ba85a7d9fee5	V_sp_P22522_CEAV_ECOLX	26.923	104	50	3	1	86	1	96	2.36e-05	28.9	microcins.verified	True	False	GCA_902848915.1_C1_119_genomic|CADHNC010000092.1|155:499:1	v1_PLS_2201698b4769e017fab30bcefc9e64ce3bb721713a99af5a01a2ba85a7d9fee5	GCA_902848915.1_C1_119_genomic	CADHNC010000092.1	155	499	1	True	MRNITTDELALIHGAGLDKDASVAIGTAAGGFLGKATKIPGADIAGSAIGGYIGGVIADGSNRTITIPSNGINYNPGIGLGSFNPNYNGGLLNSGFNSSTSSSSSGSWLISKAA*	False
v1_PLS_8e751f217be82f38b463fed36edac3961f564d06d6a0290ed11ac9c46d6a5d69	H47_sp_P62530_MCHB_ECOLX	100	75	0	0	1	75	1	75	4.65e-46	130	microcins.verified	True	True	GCA_902849245.1_H030_genomic|CADHNN010000083.1|5486:5713:-1	v1_PLS_8e751f217be82f38b463fed36edac3961f564d06d6a0290ed11ac9c46d6a5d69	GCA_902849245.1_H030_genomic	CADHNN010000083.1	5486	5713	-1	True	MREITESQLRYISGAGGAPATSANAAGAAAIVGALAGIPGGPLGVVVGAVSAGLTTAIGSTVGSGSASSSAGGGS*	True
v1_PLS_8e751f217be82f38b463fed36edac3961f564d06d6a0290ed11ac9c46d6a5d69	H47_sp_P62530_MCHB_ECOLX	100	75	0	0	1	75	1	75	4.65e-46	130	microcins.verified	True	True	GCA_902839405.1_C2_41_genomic|CADGCB010000063.1|146:373:-1	v1_PLS_8e751f217be82f38b463fed36edac3961f564d06d6a0290ed11ac9c46d6a5d69	GCA_902839405.1_C2_41_genomic	CADGCB010000063.1	146	373	-1	True	MREITESQLRYISGAGGAPATSANAAGAAAIVGALAGIPGGPLGVVVGAVSAGLTTAIGSTVGSGSASSSAGGGS*	True
v1_PLS_8e751f217be82f38b463fed36edac3961f564d06d6a0290ed11ac9c46d6a5d69	H47_sp_P62530_MCHB_ECOLX	100	75	0	0	1	75	1	75	4.65e-46	130	microcins.verified	True	True	GCA_902843975.1_29_1_DC3_genomic|CADGTF010000186.1|1461:1688:1	v1_PLS_8e751f217be82f38b463fed36edac3961f564d06d6a0290ed11ac9c46d6a5d69	GCA_902843975.1_29_1_DC3_genomic	CADGTF010000186.1	1461	1688	1	True	MREITESQLRYISGAGGAPATSANAAGAAAIVGALAGIPGGPLGVVVGAVSAGLTTAIGSTVGSGSASSSAGGGS*	True
v1_PLS_8e751f217be82f38b463fed36edac3961f564d06d6a0290ed11ac9c46d6a5d69	H47_sp_P62530_MCHB_ECOLX	100	75	0	0	1	75	1	75	4.65e-46	130	microcins.verified	True	True	GCA_902849495.1_C4_93_genomic|CADHPM010000261.1|91:318:-1	v1_PLS_8e751f217be82f38b463fed36edac3961f564d06d6a0290ed11ac9c46d6a5d69	GCA_902849495.1_C4_93_genomic	CADHPM010000261.1	91	318	-1	True	MREITESQLRYISGAGGAPATSANAAGAAAIVGALAGIPGGPLGVVVGAVSAGLTTAIGSTVGSGSASSSAGGGS*	True
v1_PLS_8e751f217be82f38b463fed36edac3961f564d06d6a0290ed11ac9c46d6a5d69	H47_sp_P62530_MCHB_ECOLX	100	75	0	0	1	75	1	75	4.65e-46	130	microcins.verified	True	True	GCA_902845415.1_29_4_DC8_genomic|CADGZC010000292.1|128:355:-1	v1_PLS_8e751f217be82f38b463fed36edac3961f564d06d6a0290ed11ac9c46d6a5d69	GCA_902845415.1_29_4_DC8_genomic	CADGZC010000292.1	128	355	-1	True	MREITESQLRYISGAGGAPATSANAAGAAAIVGALAGIPGGPLGVVVGAVSAGLTTAIGSTVGSGSASSSAGGGS*	True
v1_PLS_8e751f217be82f38b463fed36edac3961f564d06d6a0290ed11ac9c46d6a5d69	H47_sp_P62530_MCHB_ECOLX	100	75	0	0	1	75	1	75	4.65e-46	130	microcins.verified	True	True	GCA_902847225.1_C4_36_genomic|CADHGE010000274.1|348:575:-1	v1_PLS_8e751f217be82f38b463fed36edac3961f564d06d6a0290ed11ac9c46d6a5d69	GCA_902847225.1_C4_36_genomic	CADHGE010000274.1	348	575	-1	True	MREITESQLRYISGAGGAPATSANAAGAAAIVGALAGIPGGPLGVVVGAVSAGLTTAIGSTVGSGSASSSAGGGS*	True
v1_PLS_8e751f217be82f38b463fed36edac3961f564d06d6a0290ed11ac9c46d6a5d69	H47_sp_P62530_MCHB_ECOLX	100	75	0	0	1	75	1	75	4.65e-46	130	microcins.verified	True	True	GCA_902842095.1_W4_32_genomic|CADGMQ010000152.1|103:330:-1	v1_PLS_8e751f217be82f38b463fed36edac3961f564d06d6a0290ed11ac9c46d6a5d69	GCA_902842095.1_W4_32_genomic	CADGMQ010000152.1	103	330	-1	True	MREITESQLRYISGAGGAPATSANAAGAAAIVGALAGIPGGPLGVVVGAVSAGLTTAIGSTVGSGSASSSAGGGS*	True
v1_PLS_8e751f217be82f38b463fed36edac3961f564d06d6a0290ed11ac9c46d6a5d69	H47_sp_P62530_MCHB_ECOLX	100	75	0	0	1	75	1	75	4.65e-46	130	microcins.verified	True	True	GCA_902848825.1_A1_32_genomic|CADHLZ010000455.1|986:1213:1	v1_PLS_8e751f217be82f38b463fed36edac3961f564d06d6a0290ed11ac9c46d6a5d69	GCA_902848825.1_A1_32_genomic	CADHLZ010000455.1	986	1213	1	True	MREITESQLRYISGAGGAPATSANAAGAAAIVGALAGIPGGPLGVVVGAVSAGLTTAIGSTVGSGSASSSAGGGS*	True
v1_PLS_f46b02a1bfa1c3d276b482deec9926ec13d8dc5b8b8eceeea84e4fda83be41e6	V_sp_P22522_CEAV_ECOLX	100	103	0	0	1	103	1	103	7.68e-76	208	microcins.verified	True	True	GCA_902849245.1_H030_genomic|CADHNN010000117.1|2845:3156:1	v1_PLS_f46b02a1bfa1c3d276b482deec9926ec13d8dc5b8b8eceeea84e4fda83be41e6	GCA_902849245.1_H030_genomic	CADHNN010000117.1	2845	3156	1	True	MRTLTLNELDSVSGGASGRDIAMAIGTLSGQFVAGGIGAAAGGVAGGAIYDYASTHKPNPAMSPSGLGGTIKQKPEGIPSEAWNYAAGRLCNWSPNNLSDVCL*	True
v1_PLS_f46b02a1bfa1c3d276b482deec9926ec13d8dc5b8b8eceeea84e4fda83be41e6	V_sp_P22522_CEAV_ECOLX	100	103	0	0	1	103	1	103	7.68e-76	208	microcins.verified	True	True	GCA_902840555.1_A2_40_genomic|CADGGK010000017.1|7357:7668:1	v1_PLS_f46b02a1bfa1c3d276b482deec9926ec13d8dc5b8b8eceeea84e4fda83be41e6	GCA_902840555.1_A2_40_genomic	CADGGK010000017.1	7357	7668	1	True	MRTLTLNELDSVSGGASGRDIAMAIGTLSGQFVAGGIGAAAGGVAGGAIYDYASTHKPNPAMSPSGLGGTIKQKPEGIPSEAWNYAAGRLCNWSPNNLSDVCL*	True
v1_PLS_f46b02a1bfa1c3d276b482deec9926ec13d8dc5b8b8eceeea84e4fda83be41e6	V_sp_P22522_CEAV_ECOLX	100	103	0	0	1	103	1	103	7.68e-76	208	microcins.verified	True	True	GCA_902838975.1_M666694_genomic|CADGAM010000069.1|14268:14579:1	v1_PLS_f46b02a1bfa1c3d276b482deec9926ec13d8dc5b8b8eceeea84e4fda83be41e6	GCA_902838975.1_M666694_genomic	CADGAM010000069.1	14268	14579	1	True	MRTLTLNELDSVSGGASGRDIAMAIGTLSGQFVAGGIGAAAGGVAGGAIYDYASTHKPNPAMSPSGLGGTIKQKPEGIPSEAWNYAAGRLCNWSPNNLSDVCL*	True
v1_PLS_f46b02a1bfa1c3d276b482deec9926ec13d8dc5b8b8eceeea84e4fda83be41e6	V_sp_P22522_CEAV_ECOLX	100	103	0	0	1	103	1	103	7.68e-76	208	microcins.verified	True	True	GCA_902843375.1_C1_72_genomic|CADGRD010000017.1|1193:1504:1	v1_PLS_f46b02a1bfa1c3d276b482deec9926ec13d8dc5b8b8eceeea84e4fda83be41e6	GCA_902843375.1_C1_72_genomic	CADGRD010000017.1	1193	1504	1	True	MRTLTLNELDSVSGGASGRDIAMAIGTLSGQFVAGGIGAAAGGVAGGAIYDYASTHKPNPAMSPSGLGGTIKQKPEGIPSEAWNYAAGRLCNWSPNNLSDVCL*	True
v1_PLS_f46b02a1bfa1c3d276b482deec9926ec13d8dc5b8b8eceeea84e4fda83be41e6	V_sp_P22522_CEAV_ECOLX	100	103	0	0	1	103	1	103	7.68e-76	208	microcins.verified	True	True	GCA_902848925.1_H561_genomic|CADHMT010000039.1|3603:3914:1	v1_PLS_f46b02a1bfa1c3d276b482deec9926ec13d8dc5b8b8eceeea84e4fda83be41e6	GCA_902848925.1_H561_genomic	CADHMT010000039.1	3603	3914	1	True	MRTLTLNELDSVSGGASGRDIAMAIGTLSGQFVAGGIGAAAGGVAGGAIYDYASTHKPNPAMSPSGLGGTIKQKPEGIPSEAWNYAAGRLCNWSPNNLSDVCL*	True
v1_PLS_f46b02a1bfa1c3d276b482deec9926ec13d8dc5b8b8eceeea84e4fda83be41e6	V_sp_P22522_CEAV_ECOLX	100	103	0	0	1	103	1	103	7.68e-76	208	microcins.verified	True	True	GCA_902843325.1_53_1_AC6_genomic|CADGRB010000120.1|3776:4087:-1	v1_PLS_f46b02a1bfa1c3d276b482deec9926ec13d8dc5b8b8eceeea84e4fda83be41e6	GCA_902843325.1_53_1_AC6_genomic	CADGRB010000120.1	3776	4087	-1	True	MRTLTLNELDSVSGGASGRDIAMAIGTLSGQFVAGGIGAAAGGVAGGAIYDYASTHKPNPAMSPSGLGGTIKQKPEGIPSEAWNYAAGRLCNWSPNNLSDVCL*	True
v1_PLS_f46b02a1bfa1c3d276b482deec9926ec13d8dc5b8b8eceeea84e4fda83be41e6	V_sp_P22522_CEAV_ECOLX	100	103	0	0	1	103	1	103	7.68e-76	208	microcins.verified	True	True	GCA_902843865.1_E1428_genomic|CADGTN010000166.1|399:710:1	v1_PLS_f46b02a1bfa1c3d276b482deec9926ec13d8dc5b8b8eceeea84e4fda83be41e6	GCA_902843865.1_E1428_genomic	CADGTN010000166.1	399	710	1	True	MRTLTLNELDSVSGGASGRDIAMAIGTLSGQFVAGGIGAAAGGVAGGAIYDYASTHKPNPAMSPSGLGGTIKQKPEGIPSEAWNYAAGRLCNWSPNNLSDVCL*	True
v1_PLS_f46b02a1bfa1c3d276b482deec9926ec13d8dc5b8b8eceeea84e4fda83be41e6	V_sp_P22522_CEAV_ECOLX	100	103	0	0	1	103	1	103	7.68e-76	208	microcins.verified	True	True	GCA_902837815.1_W2_47_genomic|CADFWD010000033.1|4068:4379:-1	v1_PLS_f46b02a1bfa1c3d276b482deec9926ec13d8dc5b8b8eceeea84e4fda83be41e6	GCA_902837815.1_W2_47_genomic	CADFWD010000033.1	4068	4379	-1	True	MRTLTLNELDSVSGGASGRDIAMAIGTLSGQFVAGGIGAAAGGVAGGAIYDYASTHKPNPAMSPSGLGGTIKQKPEGIPSEAWNYAAGRLCNWSPNNLSDVCL*	True
v1_PLS_f46b02a1bfa1c3d276b482deec9926ec13d8dc5b8b8eceeea84e4fda83be41e6	V_sp_P22522_CEAV_ECOLX	100	103	0	0	1	103	1	103	7.68e-76	208	microcins.verified	True	True	GCA_902844675.1_A2_35_genomic|CADGWK010000174.1|3450:3761:1	v1_PLS_f46b02a1bfa1c3d276b482deec9926ec13d8dc5b8b8eceeea84e4fda83be41e6	GCA_902844675.1_A2_35_genomic	CADGWK010000174.1	3450	3761	1	True	MRTLTLNELDSVSGGASGRDIAMAIGTLSGQFVAGGIGAAAGGVAGGAIYDYASTHKPNPAMSPSGLGGTIKQKPEGIPSEAWNYAAGRLCNWSPNNLSDVCL*	True
v1_PLS_f46b02a1bfa1c3d276b482deec9926ec13d8dc5b8b8eceeea84e4fda83be41e6	V_sp_P22522_CEAV_ECOLX	100	103	0	0	1	103	1	103	7.68e-76	208	microcins.verified	True	True	GCA_902849065.1_C4_95_genomic|CADHNH010000027.1|14266:14577:1	v1_PLS_f46b02a1bfa1c3d276b482deec9926ec13d8dc5b8b8eceeea84e4fda83be41e6	GCA_902849065.1_C4_95_genomic	CADHNH010000027.1	14266	14577	1	True	MRTLTLNELDSVSGGASGRDIAMAIGTLSGQFVAGGIGAAAGGVAGGAIYDYASTHKPNPAMSPSGLGGTIKQKPEGIPSEAWNYAAGRLCNWSPNNLSDVCL*	True
v1_PLS_f46b02a1bfa1c3d276b482deec9926ec13d8dc5b8b8eceeea84e4fda83be41e6	V_sp_P22522_CEAV_ECOLX	100	103	0	0	1	103	1	103	7.68e-76	208	microcins.verified	True	True	GCA_902846495.1_1330_2_1_WA_Bloom_genomic|CADHDI010000117.1|3366:3677:-1	v1_PLS_f46b02a1bfa1c3d276b482deec9926ec13d8dc5b8b8eceeea84e4fda83be41e6	GCA_902846495.1_1330_2_1_WA_Bloom_genomic	CADHDI010000117.1	3366	3677	-1	True	MRTLTLNELDSVSGGASGRDIAMAIGTLSGQFVAGGIGAAAGGVAGGAIYDYASTHKPNPAMSPSGLGGTIKQKPEGIPSEAWNYAAGRLCNWSPNNLSDVCL*	True
v1_PLS_f46b02a1bfa1c3d276b482deec9926ec13d8dc5b8b8eceeea84e4fda83be41e6	V_sp_P22522_CEAV_ECOLX	100	103	0	0	1	103	1	103	7.68e-76	208	microcins.verified	True	True	GCA_902846275.1_B377_genomic|CADHCN010000213.1|13:324:-1	v1_PLS_f46b02a1bfa1c3d276b482deec9926ec13d8dc5b8b8eceeea84e4fda83be41e6	GCA_902846275.1_B377_genomic	CADHCN010000213.1	13	324	-1	True	MRTLTLNELDSVSGGASGRDIAMAIGTLSGQFVAGGIGAAAGGVAGGAIYDYASTHKPNPAMSPSGLGGTIKQKPEGIPSEAWNYAAGRLCNWSPNNLSDVCL*	True
v1_PLS_f46b02a1bfa1c3d276b482deec9926ec13d8dc5b8b8eceeea84e4fda83be41e6	V_sp_P22522_CEAV_ECOLX	100	103	0	0	1	103	1	103	7.68e-76	208	microcins.verified	True	True	GCA_902847885.1_B1696_genomic|CADHIS010000211.1|3626:3937:-1	v1_PLS_f46b02a1bfa1c3d276b482deec9926ec13d8dc5b8b8eceeea84e4fda83be41e6	GCA_902847885.1_B1696_genomic	CADHIS010000211.1	3626	3937	-1	True	MRTLTLNELDSVSGGASGRDIAMAIGTLSGQFVAGGIGAAAGGVAGGAIYDYASTHKPNPAMSPSGLGGTIKQKPEGIPSEAWNYAAGRLCNWSPNNLSDVCL*	True
v1_PLS_f46b02a1bfa1c3d276b482deec9926ec13d8dc5b8b8eceeea84e4fda83be41e6	V_sp_P22522_CEAV_ECOLX	100	103	0	0	1	103	1	103	7.68e-76	208	microcins.verified	True	True	GCA_902845805.1_E2004_genomic|CADHAR010000042.1|19682:19993:-1	v1_PLS_f46b02a1bfa1c3d276b482deec9926ec13d8dc5b8b8eceeea84e4fda83be41e6	GCA_902845805.1_E2004_genomic	CADHAR010000042.1	19682	19993	-1	True	MRTLTLNELDSVSGGASGRDIAMAIGTLSGQFVAGGIGAAAGGVAGGAIYDYASTHKPNPAMSPSGLGGTIKQKPEGIPSEAWNYAAGRLCNWSPNNLSDVCL*	True
v1_PLS_f46b02a1bfa1c3d276b482deec9926ec13d8dc5b8b8eceeea84e4fda83be41e6	V_sp_P22522_CEAV_ECOLX	100	103	0	0	1	103	1	103	7.68e-76	208	microcins.verified	True	True	GCA_902838985.1_M710019_genomic|CADGAL010000093.1|4068:4379:-1	v1_PLS_f46b02a1bfa1c3d276b482deec9926ec13d8dc5b8b8eceeea84e4fda83be41e6	GCA_902838985.1_M710019_genomic	CADGAL010000093.1	4068	4379	-1	True	MRTLTLNELDSVSGGASGRDIAMAIGTLSGQFVAGGIGAAAGGVAGGAIYDYASTHKPNPAMSPSGLGGTIKQKPEGIPSEAWNYAAGRLCNWSPNNLSDVCL*	True
v1_PLS_f46b02a1bfa1c3d276b482deec9926ec13d8dc5b8b8eceeea84e4fda83be41e6	V_sp_P22522_CEAV_ECOLX	100	103	0	0	1	103	1	103	7.68e-76	208	microcins.verified	True	True	GCA_902848855.1_C2_116_genomic|CADHMH010000005.1|22747:23058:1	v1_PLS_f46b02a1bfa1c3d276b482deec9926ec13d8dc5b8b8eceeea84e4fda83be41e6	GCA_902848855.1_C2_116_genomic	CADHMH010000005.1	22747	23058	1	True	MRTLTLNELDSVSGGASGRDIAMAIGTLSGQFVAGGIGAAAGGVAGGAIYDYASTHKPNPAMSPSGLGGTIKQKPEGIPSEAWNYAAGRLCNWSPNNLSDVCL*	True
v1_PLS_f46b02a1bfa1c3d276b482deec9926ec13d8dc5b8b8eceeea84e4fda83be41e6	V_sp_P22522_CEAV_ECOLX	100	103	0	0	1	103	1	103	7.68e-76	208	microcins.verified	True	True	GCA_902837645.1_H434_genomic|CADFVI010000031.1|21188:21499:-1	v1_PLS_f46b02a1bfa1c3d276b482deec9926ec13d8dc5b8b8eceeea84e4fda83be41e6	GCA_902837645.1_H434_genomic	CADFVI010000031.1	21188	21499	-1	True	MRTLTLNELDSVSGGASGRDIAMAIGTLSGQFVAGGIGAAAGGVAGGAIYDYASTHKPNPAMSPSGLGGTIKQKPEGIPSEAWNYAAGRLCNWSPNNLSDVCL*	True
v1_PLS_f46b02a1bfa1c3d276b482deec9926ec13d8dc5b8b8eceeea84e4fda83be41e6	V_sp_P22522_CEAV_ECOLX	100	103	0	0	1	103	1	103	7.68e-76	208	microcins.verified	True	True	GCA_902842005.1_32_1_DC18_genomic|CADGLZ010000053.1|31878:32189:-1	v1_PLS_f46b02a1bfa1c3d276b482deec9926ec13d8dc5b8b8eceeea84e4fda83be41e6	GCA_902842005.1_32_1_DC18_genomic	CADGLZ010000053.1	31878	32189	-1	True	MRTLTLNELDSVSGGASGRDIAMAIGTLSGQFVAGGIGAAAGGVAGGAIYDYASTHKPNPAMSPSGLGGTIKQKPEGIPSEAWNYAAGRLCNWSPNNLSDVCL*	True
v1_PLS_f46b02a1bfa1c3d276b482deec9926ec13d8dc5b8b8eceeea84e4fda83be41e6	V_sp_P22522_CEAV_ECOLX	100	103	0	0	1	103	1	103	7.68e-76	208	microcins.verified	True	True	GCA_902838215.1_BS17_genomic|CADFXP010000078.1|3853:4164:-1	v1_PLS_f46b02a1bfa1c3d276b482deec9926ec13d8dc5b8b8eceeea84e4fda83be41e6	GCA_902838215.1_BS17_genomic	CADFXP010000078.1	3853	4164	-1	True	MRTLTLNELDSVSGGASGRDIAMAIGTLSGQFVAGGIGAAAGGVAGGAIYDYASTHKPNPAMSPSGLGGTIKQKPEGIPSEAWNYAAGRLCNWSPNNLSDVCL*	True
v1_PLS_f46b02a1bfa1c3d276b482deec9926ec13d8dc5b8b8eceeea84e4fda83be41e6	V_sp_P22522_CEAV_ECOLX	100	103	0	0	1	103	1	103	7.68e-76	208	microcins.verified	True	True	GCA_902844235.1_M638178_genomic|CADGUP010000076.1|3860:4171:-1	v1_PLS_f46b02a1bfa1c3d276b482deec9926ec13d8dc5b8b8eceeea84e4fda83be41e6	GCA_902844235.1_M638178_genomic	CADGUP010000076.1	3860	4171	-1	True	MRTLTLNELDSVSGGASGRDIAMAIGTLSGQFVAGGIGAAAGGVAGGAIYDYASTHKPNPAMSPSGLGGTIKQKPEGIPSEAWNYAAGRLCNWSPNNLSDVCL*	True
v1_PLS_f46b02a1bfa1c3d276b482deec9926ec13d8dc5b8b8eceeea84e4fda83be41e6	V_sp_P22522_CEAV_ECOLX	100	103	0	0	1	103	1	103	7.68e-76	208	microcins.verified	True	True	GCA_902847805.1_B1832_genomic|CADHIG010000313.1|1722:2033:1	v1_PLS_f46b02a1bfa1c3d276b482deec9926ec13d8dc5b8b8eceeea84e4fda83be41e6	GCA_902847805.1_B1832_genomic	CADHIG010000313.1	1722	2033	1	True	MRTLTLNELDSVSGGASGRDIAMAIGTLSGQFVAGGIGAAAGGVAGGAIYDYASTHKPNPAMSPSGLGGTIKQKPEGIPSEAWNYAAGRLCNWSPNNLSDVCL*	True
v1_PLS_f46b02a1bfa1c3d276b482deec9926ec13d8dc5b8b8eceeea84e4fda83be41e6	V_sp_P22522_CEAV_ECOLX	100	103	0	0	1	103	1	103	7.68e-76	208	microcins.verified	True	True	GCA_902838145.1_A3_5_genomic|CADFXG010000004.1|61264:61575:-1	v1_PLS_f46b02a1bfa1c3d276b482deec9926ec13d8dc5b8b8eceeea84e4fda83be41e6	GCA_902838145.1_A3_5_genomic	CADFXG010000004.1	61264	61575	-1	True	MRTLTLNELDSVSGGASGRDIAMAIGTLSGQFVAGGIGAAAGGVAGGAIYDYASTHKPNPAMSPSGLGGTIKQKPEGIPSEAWNYAAGRLCNWSPNNLSDVCL*	True
v1_PLS_f46b02a1bfa1c3d276b482deec9926ec13d8dc5b8b8eceeea84e4fda83be41e6	V_sp_P22522_CEAV_ECOLX	100	103	0	0	1	103	1	103	7.68e-76	208	microcins.verified	True	True	GCA_902839935.1_W4_34_genomic|CADGDV010000054.1|3724:4035:-1	v1_PLS_f46b02a1bfa1c3d276b482deec9926ec13d8dc5b8b8eceeea84e4fda83be41e6	GCA_902839935.1_W4_34_genomic	CADGDV010000054.1	3724	4035	-1	True	MRTLTLNELDSVSGGASGRDIAMAIGTLSGQFVAGGIGAAAGGVAGGAIYDYASTHKPNPAMSPSGLGGTIKQKPEGIPSEAWNYAAGRLCNWSPNNLSDVCL*	True
v1_PLS_f46b02a1bfa1c3d276b482deec9926ec13d8dc5b8b8eceeea84e4fda83be41e6	V_sp_P22522_CEAV_ECOLX	100	103	0	0	1	103	1	103	7.68e-76	208	microcins.verified	True	True	GCA_902846585.1_2H_145_14_genomic|CADHDW010000143.1|2409:2720:1	v1_PLS_f46b02a1bfa1c3d276b482deec9926ec13d8dc5b8b8eceeea84e4fda83be41e6	GCA_902846585.1_2H_145_14_genomic	CADHDW010000143.1	2409	2720	1	True	MRTLTLNELDSVSGGASGRDIAMAIGTLSGQFVAGGIGAAAGGVAGGAIYDYASTHKPNPAMSPSGLGGTIKQKPEGIPSEAWNYAAGRLCNWSPNNLSDVCL*	True
v1_PLS_f46b02a1bfa1c3d276b482deec9926ec13d8dc5b8b8eceeea84e4fda83be41e6	V_sp_P22522_CEAV_ECOLX	100	103	0	0	1	103	1	103	7.68e-76	208	microcins.verified	True	True	GCA_902841515.1_C1_36_genomic|CADGJZ010000081.1|1934:2245:1	v1_PLS_f46b02a1bfa1c3d276b482deec9926ec13d8dc5b8b8eceeea84e4fda83be41e6	GCA_902841515.1_C1_36_genomic	CADGJZ010000081.1	1934	2245	1	True	MRTLTLNELDSVSGGASGRDIAMAIGTLSGQFVAGGIGAAAGGVAGGAIYDYASTHKPNPAMSPSGLGGTIKQKPEGIPSEAWNYAAGRLCNWSPNNLSDVCL*	True
v1_PLS_f46b02a1bfa1c3d276b482deec9926ec13d8dc5b8b8eceeea84e4fda83be41e6	V_sp_P22522_CEAV_ECOLX	100	103	0	0	1	103	1	103	7.68e-76	208	microcins.verified	True	True	GCA_902842815.1_H140_genomic|CADGPK010000072.1|11103:11414:1	v1_PLS_f46b02a1bfa1c3d276b482deec9926ec13d8dc5b8b8eceeea84e4fda83be41e6	GCA_902842815.1_H140_genomic	CADGPK010000072.1	11103	11414	1	True	MRTLTLNELDSVSGGASGRDIAMAIGTLSGQFVAGGIGAAAGGVAGGAIYDYASTHKPNPAMSPSGLGGTIKQKPEGIPSEAWNYAAGRLCNWSPNNLSDVCL*	True
v1_PLS_f46b02a1bfa1c3d276b482deec9926ec13d8dc5b8b8eceeea84e4fda83be41e6	V_sp_P22522_CEAV_ECOLX	100	103	0	0	1	103	1	103	7.68e-76	208	microcins.verified	True	True	GCA_902839405.1_C2_41_genomic|CADGCB010000064.1|21191:21502:-1	v1_PLS_f46b02a1bfa1c3d276b482deec9926ec13d8dc5b8b8eceeea84e4fda83be41e6	GCA_902839405.1_C2_41_genomic	CADGCB010000064.1	21191	21502	-1	True	MRTLTLNELDSVSGGASGRDIAMAIGTLSGQFVAGGIGAAAGGVAGGAIYDYASTHKPNPAMSPSGLGGTIKQKPEGIPSEAWNYAAGRLCNWSPNNLSDVCL*	True
v1_PLS_f46b02a1bfa1c3d276b482deec9926ec13d8dc5b8b8eceeea84e4fda83be41e6	V_sp_P22522_CEAV_ECOLX	100	103	0	0	1	103	1	103	7.68e-76	208	microcins.verified	True	True	GCA_902844385.1_W2_49_genomic|CADGVF010000126.1|3698:4009:-1	v1_PLS_f46b02a1bfa1c3d276b482deec9926ec13d8dc5b8b8eceeea84e4fda83be41e6	GCA_902844385.1_W2_49_genomic	CADGVF010000126.1	3698	4009	-1	True	MRTLTLNELDSVSGGASGRDIAMAIGTLSGQFVAGGIGAAAGGVAGGAIYDYASTHKPNPAMSPSGLGGTIKQKPEGIPSEAWNYAAGRLCNWSPNNLSDVCL*	True
v1_PLS_f46b02a1bfa1c3d276b482deec9926ec13d8dc5b8b8eceeea84e4fda83be41e6	V_sp_P22522_CEAV_ECOLX	100	103	0	0	1	103	1	103	7.68e-76	208	microcins.verified	True	True	GCA_902842035.1_C4_32_genomic|CADGMI010000135.1|344:655:1	v1_PLS_f46b02a1bfa1c3d276b482deec9926ec13d8dc5b8b8eceeea84e4fda83be41e6	GCA_902842035.1_C4_32_genomic	CADGMI010000135.1	344	655	1	True	MRTLTLNELDSVSGGASGRDIAMAIGTLSGQFVAGGIGAAAGGVAGGAIYDYASTHKPNPAMSPSGLGGTIKQKPEGIPSEAWNYAAGRLCNWSPNNLSDVCL*	True
v1_PLS_f46b02a1bfa1c3d276b482deec9926ec13d8dc5b8b8eceeea84e4fda83be41e6	V_sp_P22522_CEAV_ECOLX	100	103	0	0	1	103	1	103	7.68e-76	208	microcins.verified	True	True	GCA_902839395.1_B1804_genomic|CADGCC010000073.1|11804:12115:-1	v1_PLS_f46b02a1bfa1c3d276b482deec9926ec13d8dc5b8b8eceeea84e4fda83be41e6	GCA_902839395.1_B1804_genomic	CADGCC010000073.1	11804	12115	-1	True	MRTLTLNELDSVSGGASGRDIAMAIGTLSGQFVAGGIGAAAGGVAGGAIYDYASTHKPNPAMSPSGLGGTIKQKPEGIPSEAWNYAAGRLCNWSPNNLSDVCL*	True
v1_PLS_f46b02a1bfa1c3d276b482deec9926ec13d8dc5b8b8eceeea84e4fda83be41e6	V_sp_P22522_CEAV_ECOLX	100	103	0	0	1	103	1	103	7.68e-76	208	microcins.verified	True	True	GCA_902841955.1_M673438_genomic|CADGLW010000059.1|4068:4379:-1	v1_PLS_f46b02a1bfa1c3d276b482deec9926ec13d8dc5b8b8eceeea84e4fda83be41e6	GCA_902841955.1_M673438_genomic	CADGLW010000059.1	4068	4379	-1	True	MRTLTLNELDSVSGGASGRDIAMAIGTLSGQFVAGGIGAAAGGVAGGAIYDYASTHKPNPAMSPSGLGGTIKQKPEGIPSEAWNYAAGRLCNWSPNNLSDVCL*	True
v1_PLS_f46b02a1bfa1c3d276b482deec9926ec13d8dc5b8b8eceeea84e4fda83be41e6	V_sp_P22522_CEAV_ECOLX	100	103	0	0	1	103	1	103	7.68e-76	208	microcins.verified	True	True	GCA_902839865.1_M653497_genomic|CADGEE010000006.1|7401:7712:1	v1_PLS_f46b02a1bfa1c3d276b482deec9926ec13d8dc5b8b8eceeea84e4fda83be41e6	GCA_902839865.1_M653497_genomic	CADGEE010000006.1	7401	7712	1	True	MRTLTLNELDSVSGGASGRDIAMAIGTLSGQFVAGGIGAAAGGVAGGAIYDYASTHKPNPAMSPSGLGGTIKQKPEGIPSEAWNYAAGRLCNWSPNNLSDVCL*	True
v1_PLS_f46b02a1bfa1c3d276b482deec9926ec13d8dc5b8b8eceeea84e4fda83be41e6	V_sp_P22522_CEAV_ECOLX	100	103	0	0	1	103	1	103	7.68e-76	208	microcins.verified	True	True	GCA_902845085.1_M660875_genomic|CADGXW010000175.1|3561:3872:-1	v1_PLS_f46b02a1bfa1c3d276b482deec9926ec13d8dc5b8b8eceeea84e4fda83be41e6	GCA_902845085.1_M660875_genomic	CADGXW010000175.1	3561	3872	-1	True	MRTLTLNELDSVSGGASGRDIAMAIGTLSGQFVAGGIGAAAGGVAGGAIYDYASTHKPNPAMSPSGLGGTIKQKPEGIPSEAWNYAAGRLCNWSPNNLSDVCL*	True
v1_PLS_f46b02a1bfa1c3d276b482deec9926ec13d8dc5b8b8eceeea84e4fda83be41e6	V_sp_P22522_CEAV_ECOLX	100	103	0	0	1	103	1	103	7.68e-76	208	microcins.verified	True	True	GCA_902840935.1_B1697b_genomic|CADGHT010000009.1|3764:4075:-1	v1_PLS_f46b02a1bfa1c3d276b482deec9926ec13d8dc5b8b8eceeea84e4fda83be41e6	GCA_902840935.1_B1697b_genomic	CADGHT010000009.1	3764	4075	-1	True	MRTLTLNELDSVSGGASGRDIAMAIGTLSGQFVAGGIGAAAGGVAGGAIYDYASTHKPNPAMSPSGLGGTIKQKPEGIPSEAWNYAAGRLCNWSPNNLSDVCL*	True
v1_PLS_f46b02a1bfa1c3d276b482deec9926ec13d8dc5b8b8eceeea84e4fda83be41e6	V_sp_P22522_CEAV_ECOLX	100	103	0	0	1	103	1	103	7.68e-76	208	microcins.verified	True	True	GCA_902841525.1_W2_53_genomic|CADGJV010000102.1|7279:7590:1	v1_PLS_f46b02a1bfa1c3d276b482deec9926ec13d8dc5b8b8eceeea84e4fda83be41e6	GCA_902841525.1_W2_53_genomic	CADGJV010000102.1	7279	7590	1	True	MRTLTLNELDSVSGGASGRDIAMAIGTLSGQFVAGGIGAAAGGVAGGAIYDYASTHKPNPAMSPSGLGGTIKQKPEGIPSEAWNYAAGRLCNWSPNNLSDVCL*	True
v1_PLS_f46b02a1bfa1c3d276b482deec9926ec13d8dc5b8b8eceeea84e4fda83be41e6	V_sp_P22522_CEAV_ECOLX	100	103	0	0	1	103	1	103	7.68e-76	208	microcins.verified	True	True	GCA_902842025.1_W4_37_genomic|CADGMH010000134.1|3622:3933:-1	v1_PLS_f46b02a1bfa1c3d276b482deec9926ec13d8dc5b8b8eceeea84e4fda83be41e6	GCA_902842025.1_W4_37_genomic	CADGMH010000134.1	3622	3933	-1	True	MRTLTLNELDSVSGGASGRDIAMAIGTLSGQFVAGGIGAAAGGVAGGAIYDYASTHKPNPAMSPSGLGGTIKQKPEGIPSEAWNYAAGRLCNWSPNNLSDVCL*	True
v1_PLS_f46b02a1bfa1c3d276b482deec9926ec13d8dc5b8b8eceeea84e4fda83be41e6	V_sp_P22522_CEAV_ECOLX	100	103	0	0	1	103	1	103	7.68e-76	208	microcins.verified	True	True	GCA_902839975.1_H112_genomic|CADGDO010000047.1|7356:7667:1	v1_PLS_f46b02a1bfa1c3d276b482deec9926ec13d8dc5b8b8eceeea84e4fda83be41e6	GCA_902839975.1_H112_genomic	CADGDO010000047.1	7356	7667	1	True	MRTLTLNELDSVSGGASGRDIAMAIGTLSGQFVAGGIGAAAGGVAGGAIYDYASTHKPNPAMSPSGLGGTIKQKPEGIPSEAWNYAAGRLCNWSPNNLSDVCL*	True
v1_PLS_f46b02a1bfa1c3d276b482deec9926ec13d8dc5b8b8eceeea84e4fda83be41e6	V_sp_P22522_CEAV_ECOLX	100	103	0	0	1	103	1	103	7.68e-76	208	microcins.verified	True	True	GCA_902847635.1_A4_3_genomic|CADHHZ010000144.1|33:344:1	v1_PLS_f46b02a1bfa1c3d276b482deec9926ec13d8dc5b8b8eceeea84e4fda83be41e6	GCA_902847635.1_A4_3_genomic	CADHHZ010000144.1	33	344	1	True	MRTLTLNELDSVSGGASGRDIAMAIGTLSGQFVAGGIGAAAGGVAGGAIYDYASTHKPNPAMSPSGLGGTIKQKPEGIPSEAWNYAAGRLCNWSPNNLSDVCL*	True
v1_PLS_f46b02a1bfa1c3d276b482deec9926ec13d8dc5b8b8eceeea84e4fda83be41e6	V_sp_P22522_CEAV_ECOLX	100	103	0	0	1	103	1	103	7.68e-76	208	microcins.verified	True	True	GCA_902848615.1_C3_3_genomic|CADHLJ010000357.1|3052:3363:-1	v1_PLS_f46b02a1bfa1c3d276b482deec9926ec13d8dc5b8b8eceeea84e4fda83be41e6	GCA_902848615.1_C3_3_genomic	CADHLJ010000357.1	3052	3363	-1	True	MRTLTLNELDSVSGGASGRDIAMAIGTLSGQFVAGGIGAAAGGVAGGAIYDYASTHKPNPAMSPSGLGGTIKQKPEGIPSEAWNYAAGRLCNWSPNNLSDVCL*	True
v1_PLS_f46b02a1bfa1c3d276b482deec9926ec13d8dc5b8b8eceeea84e4fda83be41e6	V_sp_P22522_CEAV_ECOLX	100	103	0	0	1	103	1	103	7.68e-76	208	microcins.verified	True	True	GCA_902841535.1_C1_51_genomic|CADGJS010000082.1|21191:21502:-1	v1_PLS_f46b02a1bfa1c3d276b482deec9926ec13d8dc5b8b8eceeea84e4fda83be41e6	GCA_902841535.1_C1_51_genomic	CADGJS010000082.1	21191	21502	-1	True	MRTLTLNELDSVSGGASGRDIAMAIGTLSGQFVAGGIGAAAGGVAGGAIYDYASTHKPNPAMSPSGLGGTIKQKPEGIPSEAWNYAAGRLCNWSPNNLSDVCL*	True
v1_PLS_f46b02a1bfa1c3d276b482deec9926ec13d8dc5b8b8eceeea84e4fda83be41e6	V_sp_P22522_CEAV_ECOLX	100	103	0	0	1	103	1	103	7.68e-76	208	microcins.verified	True	True	GCA_902838705.1_62_2_Ti6b_genomic|CADFZI010000070.1|7279:7590:1	v1_PLS_f46b02a1bfa1c3d276b482deec9926ec13d8dc5b8b8eceeea84e4fda83be41e6	GCA_902838705.1_62_2_Ti6b_genomic	CADFZI010000070.1	7279	7590	1	True	MRTLTLNELDSVSGGASGRDIAMAIGTLSGQFVAGGIGAAAGGVAGGAIYDYASTHKPNPAMSPSGLGGTIKQKPEGIPSEAWNYAAGRLCNWSPNNLSDVCL*	True
v1_PLS_f46b02a1bfa1c3d276b482deec9926ec13d8dc5b8b8eceeea84e4fda83be41e6	V_sp_P22522_CEAV_ECOLX	100	103	0	0	1	103	1	103	7.68e-76	208	microcins.verified	True	True	GCA_902841315.1_H244_genomic|CADGJC010000028.1|7294:7605:1	v1_PLS_f46b02a1bfa1c3d276b482deec9926ec13d8dc5b8b8eceeea84e4fda83be41e6	GCA_902841315.1_H244_genomic	CADGJC010000028.1	7294	7605	1	True	MRTLTLNELDSVSGGASGRDIAMAIGTLSGQFVAGGIGAAAGGVAGGAIYDYASTHKPNPAMSPSGLGGTIKQKPEGIPSEAWNYAAGRLCNWSPNNLSDVCL*	True
v1_PLS_f46b02a1bfa1c3d276b482deec9926ec13d8dc5b8b8eceeea84e4fda83be41e6	V_sp_P22522_CEAV_ECOLX	100	103	0	0	1	103	1	103	7.68e-76	208	microcins.verified	True	True	GCA_902848275.1_A3_16_genomic|CADHJV010000132.1|14636:14947:1	v1_PLS_f46b02a1bfa1c3d276b482deec9926ec13d8dc5b8b8eceeea84e4fda83be41e6	GCA_902848275.1_A3_16_genomic	CADHJV010000132.1	14636	14947	1	True	MRTLTLNELDSVSGGASGRDIAMAIGTLSGQFVAGGIGAAAGGVAGGAIYDYASTHKPNPAMSPSGLGGTIKQKPEGIPSEAWNYAAGRLCNWSPNNLSDVCL*	True
v1_PLS_f46b02a1bfa1c3d276b482deec9926ec13d8dc5b8b8eceeea84e4fda83be41e6	V_sp_P22522_CEAV_ECOLX	100	103	0	0	1	103	1	103	7.68e-76	208	microcins.verified	True	True	GCA_902838095.1_H358_genomic|CADFXA010000018.1|21189:21500:-1	v1_PLS_f46b02a1bfa1c3d276b482deec9926ec13d8dc5b8b8eceeea84e4fda83be41e6	GCA_902838095.1_H358_genomic	CADFXA010000018.1	21189	21500	-1	True	MRTLTLNELDSVSGGASGRDIAMAIGTLSGQFVAGGIGAAAGGVAGGAIYDYASTHKPNPAMSPSGLGGTIKQKPEGIPSEAWNYAAGRLCNWSPNNLSDVCL*	True
v1_PLS_f46b02a1bfa1c3d276b482deec9926ec13d8dc5b8b8eceeea84e4fda83be41e6	V_sp_P22522_CEAV_ECOLX	100	103	0	0	1	103	1	103	7.68e-76	208	microcins.verified	True	True	GCA_902844645.1_TA009_genomic|CADGWF010000026.1|1654:1965:-1	v1_PLS_f46b02a1bfa1c3d276b482deec9926ec13d8dc5b8b8eceeea84e4fda83be41e6	GCA_902844645.1_TA009_genomic	CADGWF010000026.1	1654	1965	-1	True	MRTLTLNELDSVSGGASGRDIAMAIGTLSGQFVAGGIGAAAGGVAGGAIYDYASTHKPNPAMSPSGLGGTIKQKPEGIPSEAWNYAAGRLCNWSPNNLSDVCL*	True
v1_PLS_f46b02a1bfa1c3d276b482deec9926ec13d8dc5b8b8eceeea84e4fda83be41e6	V_sp_P22522_CEAV_ECOLX	100	103	0	0	1	103	1	103	7.68e-76	208	microcins.verified	True	True	GCA_902842115.1_B1714_genomic|CADGMJ010000002.1|9282:9593:1	v1_PLS_f46b02a1bfa1c3d276b482deec9926ec13d8dc5b8b8eceeea84e4fda83be41e6	GCA_902842115.1_B1714_genomic	CADGMJ010000002.1	9282	9593	1	True	MRTLTLNELDSVSGGASGRDIAMAIGTLSGQFVAGGIGAAAGGVAGGAIYDYASTHKPNPAMSPSGLGGTIKQKPEGIPSEAWNYAAGRLCNWSPNNLSDVCL*	True
v1_PLS_f46b02a1bfa1c3d276b482deec9926ec13d8dc5b8b8eceeea84e4fda83be41e6	V_sp_P22522_CEAV_ECOLX	100	103	0	0	1	103	1	103	7.68e-76	208	microcins.verified	True	True	GCA_902849045.1_C2_103_genomic|CADHMU010000075.1|20952:21263:-1	v1_PLS_f46b02a1bfa1c3d276b482deec9926ec13d8dc5b8b8eceeea84e4fda83be41e6	GCA_902849045.1_C2_103_genomic	CADHMU010000075.1	20952	21263	-1	True	MRTLTLNELDSVSGGASGRDIAMAIGTLSGQFVAGGIGAAAGGVAGGAIYDYASTHKPNPAMSPSGLGGTIKQKPEGIPSEAWNYAAGRLCNWSPNNLSDVCL*	True
v1_PLS_f46b02a1bfa1c3d276b482deec9926ec13d8dc5b8b8eceeea84e4fda83be41e6	V_sp_P22522_CEAV_ECOLX	100	103	0	0	1	103	1	103	7.68e-76	208	microcins.verified	True	True	GCA_902847365.1_B1921_genomic|CADHGQ010000335.1|497:808:1	v1_PLS_f46b02a1bfa1c3d276b482deec9926ec13d8dc5b8b8eceeea84e4fda83be41e6	GCA_902847365.1_B1921_genomic	CADHGQ010000335.1	497	808	1	True	MRTLTLNELDSVSGGASGRDIAMAIGTLSGQFVAGGIGAAAGGVAGGAIYDYASTHKPNPAMSPSGLGGTIKQKPEGIPSEAWNYAAGRLCNWSPNNLSDVCL*	True
v1_PLS_f46b02a1bfa1c3d276b482deec9926ec13d8dc5b8b8eceeea84e4fda83be41e6	V_sp_P22522_CEAV_ECOLX	100	103	0	0	1	103	1	103	7.68e-76	208	microcins.verified	True	True	GCA_902846075.1_M652995_genomic|CADHCB010000119.1|7357:7668:1	v1_PLS_f46b02a1bfa1c3d276b482deec9926ec13d8dc5b8b8eceeea84e4fda83be41e6	GCA_902846075.1_M652995_genomic	CADHCB010000119.1	7357	7668	1	True	MRTLTLNELDSVSGGASGRDIAMAIGTLSGQFVAGGIGAAAGGVAGGAIYDYASTHKPNPAMSPSGLGGTIKQKPEGIPSEAWNYAAGRLCNWSPNNLSDVCL*	True
v1_PLS_f46b02a1bfa1c3d276b482deec9926ec13d8dc5b8b8eceeea84e4fda83be41e6	V_sp_P22522_CEAV_ECOLX	100	103	0	0	1	103	1	103	7.68e-76	208	microcins.verified	True	True	GCA_902838655.1_M663940_genomic|CADFYV010000063.1|4068:4379:-1	v1_PLS_f46b02a1bfa1c3d276b482deec9926ec13d8dc5b8b8eceeea84e4fda83be41e6	GCA_902838655.1_M663940_genomic	CADFYV010000063.1	4068	4379	-1	True	MRTLTLNELDSVSGGASGRDIAMAIGTLSGQFVAGGIGAAAGGVAGGAIYDYASTHKPNPAMSPSGLGGTIKQKPEGIPSEAWNYAAGRLCNWSPNNLSDVCL*	True
v1_PLS_f46b02a1bfa1c3d276b482deec9926ec13d8dc5b8b8eceeea84e4fda83be41e6	V_sp_P22522_CEAV_ECOLX	100	103	0	0	1	103	1	103	7.68e-76	208	microcins.verified	True	True	GCA_902837955.1_W2_50_genomic|CADFWM010000022.1|67948:68259:1	v1_PLS_f46b02a1bfa1c3d276b482deec9926ec13d8dc5b8b8eceeea84e4fda83be41e6	GCA_902837955.1_W2_50_genomic	CADFWM010000022.1	67948	68259	1	True	MRTLTLNELDSVSGGASGRDIAMAIGTLSGQFVAGGIGAAAGGVAGGAIYDYASTHKPNPAMSPSGLGGTIKQKPEGIPSEAWNYAAGRLCNWSPNNLSDVCL*	True
v1_PLS_f46b02a1bfa1c3d276b482deec9926ec13d8dc5b8b8eceeea84e4fda83be41e6	V_sp_P22522_CEAV_ECOLX	100	103	0	0	1	103	1	103	7.68e-76	208	microcins.verified	True	True	GCA_902847695.1_H002_genomic|CADHHU010000284.1|2367:2678:-1	v1_PLS_f46b02a1bfa1c3d276b482deec9926ec13d8dc5b8b8eceeea84e4fda83be41e6	GCA_902847695.1_H002_genomic	CADHHU010000284.1	2367	2678	-1	True	MRTLTLNELDSVSGGASGRDIAMAIGTLSGQFVAGGIGAAAGGVAGGAIYDYASTHKPNPAMSPSGLGGTIKQKPEGIPSEAWNYAAGRLCNWSPNNLSDVCL*	True
v1_PLS_f46b02a1bfa1c3d276b482deec9926ec13d8dc5b8b8eceeea84e4fda83be41e6	V_sp_P22522_CEAV_ECOLX	100	103	0	0	1	103	1	103	7.68e-76	208	microcins.verified	True	True	GCA_902839255.1_H331_genomic|CADGBL010000051.1|21182:21493:-1	v1_PLS_f46b02a1bfa1c3d276b482deec9926ec13d8dc5b8b8eceeea84e4fda83be41e6	GCA_902839255.1_H331_genomic	CADGBL010000051.1	21182	21493	-1	True	MRTLTLNELDSVSGGASGRDIAMAIGTLSGQFVAGGIGAAAGGVAGGAIYDYASTHKPNPAMSPSGLGGTIKQKPEGIPSEAWNYAAGRLCNWSPNNLSDVCL*	True
v1_PLS_f46b02a1bfa1c3d276b482deec9926ec13d8dc5b8b8eceeea84e4fda83be41e6	V_sp_P22522_CEAV_ECOLX	100	103	0	0	1	103	1	103	7.68e-76	208	microcins.verified	True	True	GCA_902839465.1_B1785_genomic|CADGBZ010000070.1|3756:4067:-1	v1_PLS_f46b02a1bfa1c3d276b482deec9926ec13d8dc5b8b8eceeea84e4fda83be41e6	GCA_902839465.1_B1785_genomic	CADGBZ010000070.1	3756	4067	-1	True	MRTLTLNELDSVSGGASGRDIAMAIGTLSGQFVAGGIGAAAGGVAGGAIYDYASTHKPNPAMSPSGLGGTIKQKPEGIPSEAWNYAAGRLCNWSPNNLSDVCL*	True
v1_PLS_f46b02a1bfa1c3d276b482deec9926ec13d8dc5b8b8eceeea84e4fda83be41e6	V_sp_P22522_CEAV_ECOLX	100	103	0	0	1	103	1	103	7.68e-76	208	microcins.verified	True	True	GCA_902849495.1_C4_93_genomic|CADHPM010000053.1|3603:3914:1	v1_PLS_f46b02a1bfa1c3d276b482deec9926ec13d8dc5b8b8eceeea84e4fda83be41e6	GCA_902849495.1_C4_93_genomic	CADHPM010000053.1	3603	3914	1	True	MRTLTLNELDSVSGGASGRDIAMAIGTLSGQFVAGGIGAAAGGVAGGAIYDYASTHKPNPAMSPSGLGGTIKQKPEGIPSEAWNYAAGRLCNWSPNNLSDVCL*	True
v1_PLS_f46b02a1bfa1c3d276b482deec9926ec13d8dc5b8b8eceeea84e4fda83be41e6	V_sp_P22522_CEAV_ECOLX	100	103	0	0	1	103	1	103	7.68e-76	208	microcins.verified	True	True	GCA_902843725.1_C4_39_genomic|CADGSP010000007.1|46280:46591:-1	v1_PLS_f46b02a1bfa1c3d276b482deec9926ec13d8dc5b8b8eceeea84e4fda83be41e6	GCA_902843725.1_C4_39_genomic	CADGSP010000007.1	46280	46591	-1	True	MRTLTLNELDSVSGGASGRDIAMAIGTLSGQFVAGGIGAAAGGVAGGAIYDYASTHKPNPAMSPSGLGGTIKQKPEGIPSEAWNYAAGRLCNWSPNNLSDVCL*	True
v1_PLS_f46b02a1bfa1c3d276b482deec9926ec13d8dc5b8b8eceeea84e4fda83be41e6	V_sp_P22522_CEAV_ECOLX	100	103	0	0	1	103	1	103	7.68e-76	208	microcins.verified	True	True	GCA_902841495.1_A1_31_genomic|CADGJR010000059.1|55459:55770:1	v1_PLS_f46b02a1bfa1c3d276b482deec9926ec13d8dc5b8b8eceeea84e4fda83be41e6	GCA_902841495.1_A1_31_genomic	CADGJR010000059.1	55459	55770	1	True	MRTLTLNELDSVSGGASGRDIAMAIGTLSGQFVAGGIGAAAGGVAGGAIYDYASTHKPNPAMSPSGLGGTIKQKPEGIPSEAWNYAAGRLCNWSPNNLSDVCL*	True
v1_PLS_f46b02a1bfa1c3d276b482deec9926ec13d8dc5b8b8eceeea84e4fda83be41e6	V_sp_P22522_CEAV_ECOLX	100	103	0	0	1	103	1	103	7.68e-76	208	microcins.verified	True	True	GCA_902844745.1_A2_5_genomic|CADGWQ010000041.1|6778:7089:-1	v1_PLS_f46b02a1bfa1c3d276b482deec9926ec13d8dc5b8b8eceeea84e4fda83be41e6	GCA_902844745.1_A2_5_genomic	CADGWQ010000041.1	6778	7089	-1	True	MRTLTLNELDSVSGGASGRDIAMAIGTLSGQFVAGGIGAAAGGVAGGAIYDYASTHKPNPAMSPSGLGGTIKQKPEGIPSEAWNYAAGRLCNWSPNNLSDVCL*	True
v1_PLS_f46b02a1bfa1c3d276b482deec9926ec13d8dc5b8b8eceeea84e4fda83be41e6	V_sp_P22522_CEAV_ECOLX	100	103	0	0	1	103	1	103	7.68e-76	208	microcins.verified	True	True	GCA_902846965.1_C4_35_genomic|CADHEZ010000072.1|41983:42294:1	v1_PLS_f46b02a1bfa1c3d276b482deec9926ec13d8dc5b8b8eceeea84e4fda83be41e6	GCA_902846965.1_C4_35_genomic	CADHEZ010000072.1	41983	42294	1	True	MRTLTLNELDSVSGGASGRDIAMAIGTLSGQFVAGGIGAAAGGVAGGAIYDYASTHKPNPAMSPSGLGGTIKQKPEGIPSEAWNYAAGRLCNWSPNNLSDVCL*	True
v1_PLS_f46b02a1bfa1c3d276b482deec9926ec13d8dc5b8b8eceeea84e4fda83be41e6	V_sp_P22522_CEAV_ECOLX	100	103	0	0	1	103	1	103	7.68e-76	208	microcins.verified	True	True	GCA_902838265.1_W2_56_genomic|CADFXT010000012.1|44032:44343:1	v1_PLS_f46b02a1bfa1c3d276b482deec9926ec13d8dc5b8b8eceeea84e4fda83be41e6	GCA_902838265.1_W2_56_genomic	CADFXT010000012.1	44032	44343	1	True	MRTLTLNELDSVSGGASGRDIAMAIGTLSGQFVAGGIGAAAGGVAGGAIYDYASTHKPNPAMSPSGLGGTIKQKPEGIPSEAWNYAAGRLCNWSPNNLSDVCL*	True
v1_PLS_f46b02a1bfa1c3d276b482deec9926ec13d8dc5b8b8eceeea84e4fda83be41e6	V_sp_P22522_CEAV_ECOLX	100	103	0	0	1	103	1	103	7.68e-76	208	microcins.verified	True	True	GCA_902844115.1_A1_20_genomic|CADGUD010000186.1|1937:2248:-1	v1_PLS_f46b02a1bfa1c3d276b482deec9926ec13d8dc5b8b8eceeea84e4fda83be41e6	GCA_902844115.1_A1_20_genomic	CADGUD010000186.1	1937	2248	-1	True	MRTLTLNELDSVSGGASGRDIAMAIGTLSGQFVAGGIGAAAGGVAGGAIYDYASTHKPNPAMSPSGLGGTIKQKPEGIPSEAWNYAAGRLCNWSPNNLSDVCL*	True
v1_PLS_f46b02a1bfa1c3d276b482deec9926ec13d8dc5b8b8eceeea84e4fda83be41e6	V_sp_P22522_CEAV_ECOLX	100	103	0	0	1	103	1	103	7.68e-76	208	microcins.verified	True	True	GCA_902844515.1_B264_genomic|CADGVV010000180.1|3686:3997:-1	v1_PLS_f46b02a1bfa1c3d276b482deec9926ec13d8dc5b8b8eceeea84e4fda83be41e6	GCA_902844515.1_B264_genomic	CADGVV010000180.1	3686	3997	-1	True	MRTLTLNELDSVSGGASGRDIAMAIGTLSGQFVAGGIGAAAGGVAGGAIYDYASTHKPNPAMSPSGLGGTIKQKPEGIPSEAWNYAAGRLCNWSPNNLSDVCL*	True
v1_PLS_f46b02a1bfa1c3d276b482deec9926ec13d8dc5b8b8eceeea84e4fda83be41e6	V_sp_P22522_CEAV_ECOLX	100	103	0	0	1	103	1	103	7.68e-76	208	microcins.verified	True	True	GCA_902847795.1_C3_8_genomic|CADHHR010000102.1|3636:3947:-1	v1_PLS_f46b02a1bfa1c3d276b482deec9926ec13d8dc5b8b8eceeea84e4fda83be41e6	GCA_902847795.1_C3_8_genomic	CADHHR010000102.1	3636	3947	-1	True	MRTLTLNELDSVSGGASGRDIAMAIGTLSGQFVAGGIGAAAGGVAGGAIYDYASTHKPNPAMSPSGLGGTIKQKPEGIPSEAWNYAAGRLCNWSPNNLSDVCL*	True
v1_PLS_f46b02a1bfa1c3d276b482deec9926ec13d8dc5b8b8eceeea84e4fda83be41e6	V_sp_P22522_CEAV_ECOLX	100	103	0	0	1	103	1	103	7.68e-76	208	microcins.verified	True	True	GCA_902840975.1_C4_34_genomic|CADGIO010000066.1|7279:7590:1	v1_PLS_f46b02a1bfa1c3d276b482deec9926ec13d8dc5b8b8eceeea84e4fda83be41e6	GCA_902840975.1_C4_34_genomic	CADGIO010000066.1	7279	7590	1	True	MRTLTLNELDSVSGGASGRDIAMAIGTLSGQFVAGGIGAAAGGVAGGAIYDYASTHKPNPAMSPSGLGGTIKQKPEGIPSEAWNYAAGRLCNWSPNNLSDVCL*	True
v1_PLS_f46b02a1bfa1c3d276b482deec9926ec13d8dc5b8b8eceeea84e4fda83be41e6	V_sp_P22522_CEAV_ECOLX	100	103	0	0	1	103	1	103	7.68e-76	208	microcins.verified	True	True	GCA_902838535.1_B1866_genomic|CADFYX010000054.1|45029:45340:-1	v1_PLS_f46b02a1bfa1c3d276b482deec9926ec13d8dc5b8b8eceeea84e4fda83be41e6	GCA_902838535.1_B1866_genomic	CADFYX010000054.1	45029	45340	-1	True	MRTLTLNELDSVSGGASGRDIAMAIGTLSGQFVAGGIGAAAGGVAGGAIYDYASTHKPNPAMSPSGLGGTIKQKPEGIPSEAWNYAAGRLCNWSPNNLSDVCL*	True
v1_PLS_f46b02a1bfa1c3d276b482deec9926ec13d8dc5b8b8eceeea84e4fda83be41e6	V_sp_P22522_CEAV_ECOLX	100	103	0	0	1	103	1	103	7.68e-76	208	microcins.verified	True	True	GCA_902837915.1_H154_genomic|CADFVX010000021.1|45530:45841:-1	v1_PLS_f46b02a1bfa1c3d276b482deec9926ec13d8dc5b8b8eceeea84e4fda83be41e6	GCA_902837915.1_H154_genomic	CADFVX010000021.1	45530	45841	-1	True	MRTLTLNELDSVSGGASGRDIAMAIGTLSGQFVAGGIGAAAGGVAGGAIYDYASTHKPNPAMSPSGLGGTIKQKPEGIPSEAWNYAAGRLCNWSPNNLSDVCL*	True
v1_PLS_f46b02a1bfa1c3d276b482deec9926ec13d8dc5b8b8eceeea84e4fda83be41e6	V_sp_P22522_CEAV_ECOLX	100	103	0	0	1	103	1	103	7.68e-76	208	microcins.verified	True	True	GCA_902849315.1_C3_72_genomic|CADHOF010000177.1|3936:4247:-1	v1_PLS_f46b02a1bfa1c3d276b482deec9926ec13d8dc5b8b8eceeea84e4fda83be41e6	GCA_902849315.1_C3_72_genomic	CADHOF010000177.1	3936	4247	-1	True	MRTLTLNELDSVSGGASGRDIAMAIGTLSGQFVAGGIGAAAGGVAGGAIYDYASTHKPNPAMSPSGLGGTIKQKPEGIPSEAWNYAAGRLCNWSPNNLSDVCL*	True
v1_PLS_f46b02a1bfa1c3d276b482deec9926ec13d8dc5b8b8eceeea84e4fda83be41e6	V_sp_P22522_CEAV_ECOLX	100	103	0	0	1	103	1	103	7.68e-76	208	microcins.verified	True	True	GCA_902842285.1_B1726_genomic|CADGND010000067.1|3747:4058:-1	v1_PLS_f46b02a1bfa1c3d276b482deec9926ec13d8dc5b8b8eceeea84e4fda83be41e6	GCA_902842285.1_B1726_genomic	CADGND010000067.1	3747	4058	-1	True	MRTLTLNELDSVSGGASGRDIAMAIGTLSGQFVAGGIGAAAGGVAGGAIYDYASTHKPNPAMSPSGLGGTIKQKPEGIPSEAWNYAAGRLCNWSPNNLSDVCL*	True
v1_PLS_f46b02a1bfa1c3d276b482deec9926ec13d8dc5b8b8eceeea84e4fda83be41e6	V_sp_P22522_CEAV_ECOLX	100	103	0	0	1	103	1	103	7.68e-76	208	microcins.verified	True	True	GCA_902837755.1_H151_genomic|CADFVS010000041.1|45531:45842:-1	v1_PLS_f46b02a1bfa1c3d276b482deec9926ec13d8dc5b8b8eceeea84e4fda83be41e6	GCA_902837755.1_H151_genomic	CADFVS010000041.1	45531	45842	-1	True	MRTLTLNELDSVSGGASGRDIAMAIGTLSGQFVAGGIGAAAGGVAGGAIYDYASTHKPNPAMSPSGLGGTIKQKPEGIPSEAWNYAAGRLCNWSPNNLSDVCL*	True
v1_PLS_f46b02a1bfa1c3d276b482deec9926ec13d8dc5b8b8eceeea84e4fda83be41e6	V_sp_P22522_CEAV_ECOLX	100	103	0	0	1	103	1	103	7.68e-76	208	microcins.verified	True	True	GCA_902841875.1_C3_30_genomic|CADGLK010000066.1|26648:26959:-1	v1_PLS_f46b02a1bfa1c3d276b482deec9926ec13d8dc5b8b8eceeea84e4fda83be41e6	GCA_902841875.1_C3_30_genomic	CADGLK010000066.1	26648	26959	-1	True	MRTLTLNELDSVSGGASGRDIAMAIGTLSGQFVAGGIGAAAGGVAGGAIYDYASTHKPNPAMSPSGLGGTIKQKPEGIPSEAWNYAAGRLCNWSPNNLSDVCL*	True
v1_PLS_f46b02a1bfa1c3d276b482deec9926ec13d8dc5b8b8eceeea84e4fda83be41e6	V_sp_P22522_CEAV_ECOLX	100	103	0	0	1	103	1	103	7.68e-76	208	microcins.verified	True	True	GCA_902844695.1_B1341_genomic|CADGWJ010000183.1|7373:7684:-1	v1_PLS_f46b02a1bfa1c3d276b482deec9926ec13d8dc5b8b8eceeea84e4fda83be41e6	GCA_902844695.1_B1341_genomic	CADGWJ010000183.1	7373	7684	-1	True	MRTLTLNELDSVSGGASGRDIAMAIGTLSGQFVAGGIGAAAGGVAGGAIYDYASTHKPNPAMSPSGLGGTIKQKPEGIPSEAWNYAAGRLCNWSPNNLSDVCL*	True
v1_PLS_f46b02a1bfa1c3d276b482deec9926ec13d8dc5b8b8eceeea84e4fda83be41e6	V_sp_P22522_CEAV_ECOLX	100	103	0	0	1	103	1	103	7.68e-76	208	microcins.verified	True	True	GCA_902838925.1_BS142_genomic|CADGAI010000049.1|21191:21502:-1	v1_PLS_f46b02a1bfa1c3d276b482deec9926ec13d8dc5b8b8eceeea84e4fda83be41e6	GCA_902838925.1_BS142_genomic	CADGAI010000049.1	21191	21502	-1	True	MRTLTLNELDSVSGGASGRDIAMAIGTLSGQFVAGGIGAAAGGVAGGAIYDYASTHKPNPAMSPSGLGGTIKQKPEGIPSEAWNYAAGRLCNWSPNNLSDVCL*	True
v1_PLS_f46b02a1bfa1c3d276b482deec9926ec13d8dc5b8b8eceeea84e4fda83be41e6	V_sp_P22522_CEAV_ECOLX	100	103	0	0	1	103	1	103	7.68e-76	208	microcins.verified	True	True	GCA_902838445.1_M663475_genomic|CADFXZ010000039.1|7279:7590:1	v1_PLS_f46b02a1bfa1c3d276b482deec9926ec13d8dc5b8b8eceeea84e4fda83be41e6	GCA_902838445.1_M663475_genomic	CADFXZ010000039.1	7279	7590	1	True	MRTLTLNELDSVSGGASGRDIAMAIGTLSGQFVAGGIGAAAGGVAGGAIYDYASTHKPNPAMSPSGLGGTIKQKPEGIPSEAWNYAAGRLCNWSPNNLSDVCL*	True
v1_PLS_f46b02a1bfa1c3d276b482deec9926ec13d8dc5b8b8eceeea84e4fda83be41e6	V_sp_P22522_CEAV_ECOLX	100	103	0	0	1	103	1	103	7.68e-76	208	microcins.verified	True	True	GCA_902845225.1_W2_9_genomic|CADGYL010000065.1|44813:45124:-1	v1_PLS_f46b02a1bfa1c3d276b482deec9926ec13d8dc5b8b8eceeea84e4fda83be41e6	GCA_902845225.1_W2_9_genomic	CADGYL010000065.1	44813	45124	-1	True	MRTLTLNELDSVSGGASGRDIAMAIGTLSGQFVAGGIGAAAGGVAGGAIYDYASTHKPNPAMSPSGLGGTIKQKPEGIPSEAWNYAAGRLCNWSPNNLSDVCL*	True
v1_PLS_f46b02a1bfa1c3d276b482deec9926ec13d8dc5b8b8eceeea84e4fda83be41e6	V_sp_P22522_CEAV_ECOLX	100	103	0	0	1	103	1	103	7.68e-76	208	microcins.verified	True	True	GCA_902841095.1_H282_genomic|CADGIR010000106.1|3783:4094:1	v1_PLS_f46b02a1bfa1c3d276b482deec9926ec13d8dc5b8b8eceeea84e4fda83be41e6	GCA_902841095.1_H282_genomic	CADGIR010000106.1	3783	4094	1	True	MRTLTLNELDSVSGGASGRDIAMAIGTLSGQFVAGGIGAAAGGVAGGAIYDYASTHKPNPAMSPSGLGGTIKQKPEGIPSEAWNYAAGRLCNWSPNNLSDVCL*	True
v1_PLS_f46b02a1bfa1c3d276b482deec9926ec13d8dc5b8b8eceeea84e4fda83be41e6	V_sp_P22522_CEAV_ECOLX	100	103	0	0	1	103	1	103	7.68e-76	208	microcins.verified	True	True	GCA_902847225.1_C4_36_genomic|CADHGE010000053.1|7315:7626:-1	v1_PLS_f46b02a1bfa1c3d276b482deec9926ec13d8dc5b8b8eceeea84e4fda83be41e6	GCA_902847225.1_C4_36_genomic	CADHGE010000053.1	7315	7626	-1	True	MRTLTLNELDSVSGGASGRDIAMAIGTLSGQFVAGGIGAAAGGVAGGAIYDYASTHKPNPAMSPSGLGGTIKQKPEGIPSEAWNYAAGRLCNWSPNNLSDVCL*	True
v1_PLS_f46b02a1bfa1c3d276b482deec9926ec13d8dc5b8b8eceeea84e4fda83be41e6	V_sp_P22522_CEAV_ECOLX	100	103	0	0	1	103	1	103	7.68e-76	208	microcins.verified	True	True	GCA_902840265.1_BS11_genomic|CADGFI010000077.1|7279:7590:1	v1_PLS_f46b02a1bfa1c3d276b482deec9926ec13d8dc5b8b8eceeea84e4fda83be41e6	GCA_902840265.1_BS11_genomic	CADGFI010000077.1	7279	7590	1	True	MRTLTLNELDSVSGGASGRDIAMAIGTLSGQFVAGGIGAAAGGVAGGAIYDYASTHKPNPAMSPSGLGGTIKQKPEGIPSEAWNYAAGRLCNWSPNNLSDVCL*	True
v1_PLS_f46b02a1bfa1c3d276b482deec9926ec13d8dc5b8b8eceeea84e4fda83be41e6	V_sp_P22522_CEAV_ECOLX	100	103	0	0	1	103	1	103	7.68e-76	208	microcins.verified	True	True	GCA_902837655.1_E7615_genomic|CADFVG010000003.1|45530:45841:-1	v1_PLS_f46b02a1bfa1c3d276b482deec9926ec13d8dc5b8b8eceeea84e4fda83be41e6	GCA_902837655.1_E7615_genomic	CADFVG010000003.1	45530	45841	-1	True	MRTLTLNELDSVSGGASGRDIAMAIGTLSGQFVAGGIGAAAGGVAGGAIYDYASTHKPNPAMSPSGLGGTIKQKPEGIPSEAWNYAAGRLCNWSPNNLSDVCL*	True
v1_PLS_f46b02a1bfa1c3d276b482deec9926ec13d8dc5b8b8eceeea84e4fda83be41e6	V_sp_P22522_CEAV_ECOLX	100	103	0	0	1	103	1	103	7.68e-76	208	microcins.verified	True	True	GCA_902838045.1_H062_genomic|CADFWX010000016.1|21191:21502:-1	v1_PLS_f46b02a1bfa1c3d276b482deec9926ec13d8dc5b8b8eceeea84e4fda83be41e6	GCA_902838045.1_H062_genomic	CADFWX010000016.1	21191	21502	-1	True	MRTLTLNELDSVSGGASGRDIAMAIGTLSGQFVAGGIGAAAGGVAGGAIYDYASTHKPNPAMSPSGLGGTIKQKPEGIPSEAWNYAAGRLCNWSPNNLSDVCL*	True
v1_PLS_f46b02a1bfa1c3d276b482deec9926ec13d8dc5b8b8eceeea84e4fda83be41e6	V_sp_P22522_CEAV_ECOLX	100	103	0	0	1	103	1	103	7.68e-76	208	microcins.verified	True	True	GCA_902848875.1_B1932b_genomic|CADHMV010000055.1|2442:2753:1	v1_PLS_f46b02a1bfa1c3d276b482deec9926ec13d8dc5b8b8eceeea84e4fda83be41e6	GCA_902848875.1_B1932b_genomic	CADHMV010000055.1	2442	2753	1	True	MRTLTLNELDSVSGGASGRDIAMAIGTLSGQFVAGGIGAAAGGVAGGAIYDYASTHKPNPAMSPSGLGGTIKQKPEGIPSEAWNYAAGRLCNWSPNNLSDVCL*	True
v1_PLS_f46b02a1bfa1c3d276b482deec9926ec13d8dc5b8b8eceeea84e4fda83be41e6	V_sp_P22522_CEAV_ECOLX	100	103	0	0	1	103	1	103	7.68e-76	208	microcins.verified	True	True	GCA_902838605.1_M664361_genomic|CADFYN010000013.1|23258:23569:-1	v1_PLS_f46b02a1bfa1c3d276b482deec9926ec13d8dc5b8b8eceeea84e4fda83be41e6	GCA_902838605.1_M664361_genomic	CADFYN010000013.1	23258	23569	-1	True	MRTLTLNELDSVSGGASGRDIAMAIGTLSGQFVAGGIGAAAGGVAGGAIYDYASTHKPNPAMSPSGLGGTIKQKPEGIPSEAWNYAAGRLCNWSPNNLSDVCL*	True
v1_PLS_f46b02a1bfa1c3d276b482deec9926ec13d8dc5b8b8eceeea84e4fda83be41e6	V_sp_P22522_CEAV_ECOLX	100	103	0	0	1	103	1	103	7.68e-76	208	microcins.verified	True	True	GCA_902849615.1_2H_290_1_genomic|CADHOX010000168.1|28485:28796:1	v1_PLS_f46b02a1bfa1c3d276b482deec9926ec13d8dc5b8b8eceeea84e4fda83be41e6	GCA_902849615.1_2H_290_1_genomic	CADHOX010000168.1	28485	28796	1	True	MRTLTLNELDSVSGGASGRDIAMAIGTLSGQFVAGGIGAAAGGVAGGAIYDYASTHKPNPAMSPSGLGGTIKQKPEGIPSEAWNYAAGRLCNWSPNNLSDVCL*	True
v1_PLS_f46b02a1bfa1c3d276b482deec9926ec13d8dc5b8b8eceeea84e4fda83be41e6	V_sp_P22522_CEAV_ECOLX	100	103	0	0	1	103	1	103	7.68e-76	208	microcins.verified	True	True	GCA_902844605.1_H053_genomic|CADGWC010000130.1|450:761:1	v1_PLS_f46b02a1bfa1c3d276b482deec9926ec13d8dc5b8b8eceeea84e4fda83be41e6	GCA_902844605.1_H053_genomic	CADGWC010000130.1	450	761	1	True	MRTLTLNELDSVSGGASGRDIAMAIGTLSGQFVAGGIGAAAGGVAGGAIYDYASTHKPNPAMSPSGLGGTIKQKPEGIPSEAWNYAAGRLCNWSPNNLSDVCL*	True
v1_PLS_f46b02a1bfa1c3d276b482deec9926ec13d8dc5b8b8eceeea84e4fda83be41e6	V_sp_P22522_CEAV_ECOLX	100	103	0	0	1	103	1	103	7.68e-76	208	microcins.verified	True	True	GCA_902848165.1_B1675_genomic|CADHKG010000330.1|2292:2603:1	v1_PLS_f46b02a1bfa1c3d276b482deec9926ec13d8dc5b8b8eceeea84e4fda83be41e6	GCA_902848165.1_B1675_genomic	CADHKG010000330.1	2292	2603	1	True	MRTLTLNELDSVSGGASGRDIAMAIGTLSGQFVAGGIGAAAGGVAGGAIYDYASTHKPNPAMSPSGLGGTIKQKPEGIPSEAWNYAAGRLCNWSPNNLSDVCL*	True
v1_PLS_f46b02a1bfa1c3d276b482deec9926ec13d8dc5b8b8eceeea84e4fda83be41e6	V_sp_P22522_CEAV_ECOLX	100	103	0	0	1	103	1	103	7.68e-76	208	microcins.verified	True	True	GCA_902838525.1_M671335_genomic|CADFYW010000041.1|7279:7590:1	v1_PLS_f46b02a1bfa1c3d276b482deec9926ec13d8dc5b8b8eceeea84e4fda83be41e6	GCA_902838525.1_M671335_genomic	CADFYW010000041.1	7279	7590	1	True	MRTLTLNELDSVSGGASGRDIAMAIGTLSGQFVAGGIGAAAGGVAGGAIYDYASTHKPNPAMSPSGLGGTIKQKPEGIPSEAWNYAAGRLCNWSPNNLSDVCL*	True
v1_PLS_f46b02a1bfa1c3d276b482deec9926ec13d8dc5b8b8eceeea84e4fda83be41e6	V_sp_P22522_CEAV_ECOLX	100	103	0	0	1	103	1	103	7.68e-76	208	microcins.verified	True	True	GCA_902841245.1_B313b_genomic|CADGJD010000097.1|8234:8545:1	v1_PLS_f46b02a1bfa1c3d276b482deec9926ec13d8dc5b8b8eceeea84e4fda83be41e6	GCA_902841245.1_B313b_genomic	CADGJD010000097.1	8234	8545	1	True	MRTLTLNELDSVSGGASGRDIAMAIGTLSGQFVAGGIGAAAGGVAGGAIYDYASTHKPNPAMSPSGLGGTIKQKPEGIPSEAWNYAAGRLCNWSPNNLSDVCL*	True
v1_PLS_f46b02a1bfa1c3d276b482deec9926ec13d8dc5b8b8eceeea84e4fda83be41e6	V_sp_P22522_CEAV_ECOLX	100	103	0	0	1	103	1	103	7.68e-76	208	microcins.verified	True	True	GCA_902839875.1_W3_33_genomic|CADGDU010000053.1|44702:45013:-1	v1_PLS_f46b02a1bfa1c3d276b482deec9926ec13d8dc5b8b8eceeea84e4fda83be41e6	GCA_902839875.1_W3_33_genomic	CADGDU010000053.1	44702	45013	-1	True	MRTLTLNELDSVSGGASGRDIAMAIGTLSGQFVAGGIGAAAGGVAGGAIYDYASTHKPNPAMSPSGLGGTIKQKPEGIPSEAWNYAAGRLCNWSPNNLSDVCL*	True
v1_PLS_f46b02a1bfa1c3d276b482deec9926ec13d8dc5b8b8eceeea84e4fda83be41e6	V_sp_P22522_CEAV_ECOLX	100	103	0	0	1	103	1	103	7.68e-76	208	microcins.verified	True	True	GCA_902842185.1_M549_genomic|CADGMU010000100.1|3435:3746:1	v1_PLS_f46b02a1bfa1c3d276b482deec9926ec13d8dc5b8b8eceeea84e4fda83be41e6	GCA_902842185.1_M549_genomic	CADGMU010000100.1	3435	3746	1	True	MRTLTLNELDSVSGGASGRDIAMAIGTLSGQFVAGGIGAAAGGVAGGAIYDYASTHKPNPAMSPSGLGGTIKQKPEGIPSEAWNYAAGRLCNWSPNNLSDVCL*	True
v1_PLS_f46b02a1bfa1c3d276b482deec9926ec13d8dc5b8b8eceeea84e4fda83be41e6	V_sp_P22522_CEAV_ECOLX	100	103	0	0	1	103	1	103	7.68e-76	208	microcins.verified	True	True	GCA_902841905.1_M638866_genomic|CADGMD010000086.1|7279:7590:1	v1_PLS_f46b02a1bfa1c3d276b482deec9926ec13d8dc5b8b8eceeea84e4fda83be41e6	GCA_902841905.1_M638866_genomic	CADGMD010000086.1	7279	7590	1	True	MRTLTLNELDSVSGGASGRDIAMAIGTLSGQFVAGGIGAAAGGVAGGAIYDYASTHKPNPAMSPSGLGGTIKQKPEGIPSEAWNYAAGRLCNWSPNNLSDVCL*	True
v1_PLS_f46b02a1bfa1c3d276b482deec9926ec13d8dc5b8b8eceeea84e4fda83be41e6	V_sp_P22522_CEAV_ECOLX	100	103	0	0	1	103	1	103	7.68e-76	208	microcins.verified	True	True	GCA_902844685.1_B1939_genomic|CADGWI010000110.1|3943:4254:-1	v1_PLS_f46b02a1bfa1c3d276b482deec9926ec13d8dc5b8b8eceeea84e4fda83be41e6	GCA_902844685.1_B1939_genomic	CADGWI010000110.1	3943	4254	-1	True	MRTLTLNELDSVSGGASGRDIAMAIGTLSGQFVAGGIGAAAGGVAGGAIYDYASTHKPNPAMSPSGLGGTIKQKPEGIPSEAWNYAAGRLCNWSPNNLSDVCL*	True
v1_PLS_f46b02a1bfa1c3d276b482deec9926ec13d8dc5b8b8eceeea84e4fda83be41e6	V_sp_P22522_CEAV_ECOLX	100	103	0	0	1	103	1	103	7.68e-76	208	microcins.verified	True	True	GCA_902841425.1_1863_3_1_WA_Bloom_genomic|CADGJX010000013.1|14267:14578:1	v1_PLS_f46b02a1bfa1c3d276b482deec9926ec13d8dc5b8b8eceeea84e4fda83be41e6	GCA_902841425.1_1863_3_1_WA_Bloom_genomic	CADGJX010000013.1	14267	14578	1	True	MRTLTLNELDSVSGGASGRDIAMAIGTLSGQFVAGGIGAAAGGVAGGAIYDYASTHKPNPAMSPSGLGGTIKQKPEGIPSEAWNYAAGRLCNWSPNNLSDVCL*	True
v1_PLS_f46b02a1bfa1c3d276b482deec9926ec13d8dc5b8b8eceeea84e4fda83be41e6	V_sp_P22522_CEAV_ECOLX	100	103	0	0	1	103	1	103	7.68e-76	208	microcins.verified	True	True	GCA_902842805.1_A3_48_genomic|CADGOW010000026.1|24390:24701:1	v1_PLS_f46b02a1bfa1c3d276b482deec9926ec13d8dc5b8b8eceeea84e4fda83be41e6	GCA_902842805.1_A3_48_genomic	CADGOW010000026.1	24390	24701	1	True	MRTLTLNELDSVSGGASGRDIAMAIGTLSGQFVAGGIGAAAGGVAGGAIYDYASTHKPNPAMSPSGLGGTIKQKPEGIPSEAWNYAAGRLCNWSPNNLSDVCL*	True
v1_PLS_f46b02a1bfa1c3d276b482deec9926ec13d8dc5b8b8eceeea84e4fda83be41e6	V_sp_P22522_CEAV_ECOLX	100	103	0	0	1	103	1	103	7.68e-76	208	microcins.verified	True	True	GCA_902838875.1_A3_17_genomic|CADGAJ010000025.1|45532:45843:-1	v1_PLS_f46b02a1bfa1c3d276b482deec9926ec13d8dc5b8b8eceeea84e4fda83be41e6	GCA_902838875.1_A3_17_genomic	CADGAJ010000025.1	45532	45843	-1	True	MRTLTLNELDSVSGGASGRDIAMAIGTLSGQFVAGGIGAAAGGVAGGAIYDYASTHKPNPAMSPSGLGGTIKQKPEGIPSEAWNYAAGRLCNWSPNNLSDVCL*	True
v1_PLS_f46b02a1bfa1c3d276b482deec9926ec13d8dc5b8b8eceeea84e4fda83be41e6	V_sp_P22522_CEAV_ECOLX	100	103	0	0	1	103	1	103	7.68e-76	208	microcins.verified	True	True	GCA_902839545.1_B1505_genomic|CADGCM010000019.1|35228:35539:-1	v1_PLS_f46b02a1bfa1c3d276b482deec9926ec13d8dc5b8b8eceeea84e4fda83be41e6	GCA_902839545.1_B1505_genomic	CADGCM010000019.1	35228	35539	-1	True	MRTLTLNELDSVSGGASGRDIAMAIGTLSGQFVAGGIGAAAGGVAGGAIYDYASTHKPNPAMSPSGLGGTIKQKPEGIPSEAWNYAAGRLCNWSPNNLSDVCL*	True
v1_PLS_f46b02a1bfa1c3d276b482deec9926ec13d8dc5b8b8eceeea84e4fda83be41e6	V_sp_P22522_CEAV_ECOLX	100	103	0	0	1	103	1	103	7.68e-76	208	microcins.verified	True	True	GCA_902841915.1_A2_22_genomic|CADGLR010000013.1|34130:34441:-1	v1_PLS_f46b02a1bfa1c3d276b482deec9926ec13d8dc5b8b8eceeea84e4fda83be41e6	GCA_902841915.1_A2_22_genomic	CADGLR010000013.1	34130	34441	-1	True	MRTLTLNELDSVSGGASGRDIAMAIGTLSGQFVAGGIGAAAGGVAGGAIYDYASTHKPNPAMSPSGLGGTIKQKPEGIPSEAWNYAAGRLCNWSPNNLSDVCL*	True
v1_PLS_f46b02a1bfa1c3d276b482deec9926ec13d8dc5b8b8eceeea84e4fda83be41e6	V_sp_P22522_CEAV_ECOLX	100	103	0	0	1	103	1	103	7.68e-76	208	microcins.verified	True	True	GCA_902846195.1_E3809_genomic|CADHCE010000026.1|689:1000:1	v1_PLS_f46b02a1bfa1c3d276b482deec9926ec13d8dc5b8b8eceeea84e4fda83be41e6	GCA_902846195.1_E3809_genomic	CADHCE010000026.1	689	1000	1	True	MRTLTLNELDSVSGGASGRDIAMAIGTLSGQFVAGGIGAAAGGVAGGAIYDYASTHKPNPAMSPSGLGGTIKQKPEGIPSEAWNYAAGRLCNWSPNNLSDVCL*	True
v1_PLS_f46b02a1bfa1c3d276b482deec9926ec13d8dc5b8b8eceeea84e4fda83be41e6	V_sp_P22522_CEAV_ECOLX	100	103	0	0	1	103	1	103	7.68e-76	208	microcins.verified	True	True	GCA_902838665.1_H246_genomic|CADFZF010000006.1|68822:69133:1	v1_PLS_f46b02a1bfa1c3d276b482deec9926ec13d8dc5b8b8eceeea84e4fda83be41e6	GCA_902838665.1_H246_genomic	CADFZF010000006.1	68822	69133	1	True	MRTLTLNELDSVSGGASGRDIAMAIGTLSGQFVAGGIGAAAGGVAGGAIYDYASTHKPNPAMSPSGLGGTIKQKPEGIPSEAWNYAAGRLCNWSPNNLSDVCL*	True
v1_PLS_f46b02a1bfa1c3d276b482deec9926ec13d8dc5b8b8eceeea84e4fda83be41e6	V_sp_P22522_CEAV_ECOLX	100	103	0	0	1	103	1	103	7.68e-76	208	microcins.verified	True	True	GCA_902846995.1_W4_40_genomic|CADHFG010000185.1|6997:7308:-1	v1_PLS_f46b02a1bfa1c3d276b482deec9926ec13d8dc5b8b8eceeea84e4fda83be41e6	GCA_902846995.1_W4_40_genomic	CADHFG010000185.1	6997	7308	-1	True	MRTLTLNELDSVSGGASGRDIAMAIGTLSGQFVAGGIGAAAGGVAGGAIYDYASTHKPNPAMSPSGLGGTIKQKPEGIPSEAWNYAAGRLCNWSPNNLSDVCL*	True
v1_PLS_f46b02a1bfa1c3d276b482deec9926ec13d8dc5b8b8eceeea84e4fda83be41e6	V_sp_P22522_CEAV_ECOLX	100	103	0	0	1	103	1	103	7.68e-76	208	microcins.verified	True	True	GCA_902844705.1_C4_100_genomic|CADGWO010000045.1|36661:36972:1	v1_PLS_f46b02a1bfa1c3d276b482deec9926ec13d8dc5b8b8eceeea84e4fda83be41e6	GCA_902844705.1_C4_100_genomic	CADGWO010000045.1	36661	36972	1	True	MRTLTLNELDSVSGGASGRDIAMAIGTLSGQFVAGGIGAAAGGVAGGAIYDYASTHKPNPAMSPSGLGGTIKQKPEGIPSEAWNYAAGRLCNWSPNNLSDVCL*	True
v1_PLS_f46b02a1bfa1c3d276b482deec9926ec13d8dc5b8b8eceeea84e4fda83be41e6	V_sp_P22522_CEAV_ECOLX	100	103	0	0	1	103	1	103	7.68e-76	208	microcins.verified	True	True	GCA_902844495.1_W1_79_genomic|CADGVN010000026.1|8027:8338:-1	v1_PLS_f46b02a1bfa1c3d276b482deec9926ec13d8dc5b8b8eceeea84e4fda83be41e6	GCA_902844495.1_W1_79_genomic	CADGVN010000026.1	8027	8338	-1	True	MRTLTLNELDSVSGGASGRDIAMAIGTLSGQFVAGGIGAAAGGVAGGAIYDYASTHKPNPAMSPSGLGGTIKQKPEGIPSEAWNYAAGRLCNWSPNNLSDVCL*	True
v1_PLS_f46b02a1bfa1c3d276b482deec9926ec13d8dc5b8b8eceeea84e4fda83be41e6	V_sp_P22522_CEAV_ECOLX	100	103	0	0	1	103	1	103	7.68e-76	208	microcins.verified	True	True	GCA_902845135.1_BS87_genomic|CADGYE010000045.1|7686:7997:-1	v1_PLS_f46b02a1bfa1c3d276b482deec9926ec13d8dc5b8b8eceeea84e4fda83be41e6	GCA_902845135.1_BS87_genomic	CADGYE010000045.1	7686	7997	-1	True	MRTLTLNELDSVSGGASGRDIAMAIGTLSGQFVAGGIGAAAGGVAGGAIYDYASTHKPNPAMSPSGLGGTIKQKPEGIPSEAWNYAAGRLCNWSPNNLSDVCL*	True
v1_PLS_f46b02a1bfa1c3d276b482deec9926ec13d8dc5b8b8eceeea84e4fda83be41e6	V_sp_P22522_CEAV_ECOLX	100	103	0	0	1	103	1	103	7.68e-76	208	microcins.verified	True	True	GCA_902839775.1_M665752_genomic|CADGDK010000016.1|61087:61398:1	v1_PLS_f46b02a1bfa1c3d276b482deec9926ec13d8dc5b8b8eceeea84e4fda83be41e6	GCA_902839775.1_M665752_genomic	CADGDK010000016.1	61087	61398	1	True	MRTLTLNELDSVSGGASGRDIAMAIGTLSGQFVAGGIGAAAGGVAGGAIYDYASTHKPNPAMSPSGLGGTIKQKPEGIPSEAWNYAAGRLCNWSPNNLSDVCL*	True
v1_PLS_f46b02a1bfa1c3d276b482deec9926ec13d8dc5b8b8eceeea84e4fda83be41e6	V_sp_P22522_CEAV_ECOLX	100	103	0	0	1	103	1	103	7.68e-76	208	microcins.verified	True	True	GCA_902841105.1_M668546_genomic|CADGIG010000057.1|1743:2054:1	v1_PLS_f46b02a1bfa1c3d276b482deec9926ec13d8dc5b8b8eceeea84e4fda83be41e6	GCA_902841105.1_M668546_genomic	CADGIG010000057.1	1743	2054	1	True	MRTLTLNELDSVSGGASGRDIAMAIGTLSGQFVAGGIGAAAGGVAGGAIYDYASTHKPNPAMSPSGLGGTIKQKPEGIPSEAWNYAAGRLCNWSPNNLSDVCL*	True
v1_PLS_f46b02a1bfa1c3d276b482deec9926ec13d8dc5b8b8eceeea84e4fda83be41e6	V_sp_P22522_CEAV_ECOLX	100	103	0	0	1	103	1	103	7.68e-76	208	microcins.verified	True	True	GCA_902849255.1_E5261_genomic|CADHNL010000071.1|835:1146:1	v1_PLS_f46b02a1bfa1c3d276b482deec9926ec13d8dc5b8b8eceeea84e4fda83be41e6	GCA_902849255.1_E5261_genomic	CADHNL010000071.1	835	1146	1	True	MRTLTLNELDSVSGGASGRDIAMAIGTLSGQFVAGGIGAAAGGVAGGAIYDYASTHKPNPAMSPSGLGGTIKQKPEGIPSEAWNYAAGRLCNWSPNNLSDVCL*	True
v1_PLS_f46b02a1bfa1c3d276b482deec9926ec13d8dc5b8b8eceeea84e4fda83be41e6	V_sp_P22522_CEAV_ECOLX	100	103	0	0	1	103	1	103	7.68e-76	208	microcins.verified	True	True	GCA_902839105.1_W1_33_genomic|CADGBJ010000060.1|2610:2921:-1	v1_PLS_f46b02a1bfa1c3d276b482deec9926ec13d8dc5b8b8eceeea84e4fda83be41e6	GCA_902839105.1_W1_33_genomic	CADGBJ010000060.1	2610	2921	-1	True	MRTLTLNELDSVSGGASGRDIAMAIGTLSGQFVAGGIGAAAGGVAGGAIYDYASTHKPNPAMSPSGLGGTIKQKPEGIPSEAWNYAAGRLCNWSPNNLSDVCL*	True
v1_PLS_f46b02a1bfa1c3d276b482deec9926ec13d8dc5b8b8eceeea84e4fda83be41e6	V_sp_P22522_CEAV_ECOLX	100	103	0	0	1	103	1	103	7.68e-76	208	microcins.verified	True	True	GCA_902842965.1_C3_27_genomic|CADGPQ010000004.1|41344:41655:1	v1_PLS_f46b02a1bfa1c3d276b482deec9926ec13d8dc5b8b8eceeea84e4fda83be41e6	GCA_902842965.1_C3_27_genomic	CADGPQ010000004.1	41344	41655	1	True	MRTLTLNELDSVSGGASGRDIAMAIGTLSGQFVAGGIGAAAGGVAGGAIYDYASTHKPNPAMSPSGLGGTIKQKPEGIPSEAWNYAAGRLCNWSPNNLSDVCL*	True
v1_PLS_f46b02a1bfa1c3d276b482deec9926ec13d8dc5b8b8eceeea84e4fda83be41e6	V_sp_P22522_CEAV_ECOLX	100	103	0	0	1	103	1	103	7.68e-76	208	microcins.verified	True	True	GCA_902846485.1_C4_33_genomic|CADHDF010000199.1|13:324:-1	v1_PLS_f46b02a1bfa1c3d276b482deec9926ec13d8dc5b8b8eceeea84e4fda83be41e6	GCA_902846485.1_C4_33_genomic	CADHDF010000199.1	13	324	-1	True	MRTLTLNELDSVSGGASGRDIAMAIGTLSGQFVAGGIGAAAGGVAGGAIYDYASTHKPNPAMSPSGLGGTIKQKPEGIPSEAWNYAAGRLCNWSPNNLSDVCL*	True
v1_PLS_f46b02a1bfa1c3d276b482deec9926ec13d8dc5b8b8eceeea84e4fda83be41e6	V_sp_P22522_CEAV_ECOLX	100	103	0	0	1	103	1	103	7.68e-76	208	microcins.verified	True	True	GCA_902842205.1_M587877_genomic|CADGNA010000164.1|4156:4467:-1	v1_PLS_f46b02a1bfa1c3d276b482deec9926ec13d8dc5b8b8eceeea84e4fda83be41e6	GCA_902842205.1_M587877_genomic	CADGNA010000164.1	4156	4467	-1	True	MRTLTLNELDSVSGGASGRDIAMAIGTLSGQFVAGGIGAAAGGVAGGAIYDYASTHKPNPAMSPSGLGGTIKQKPEGIPSEAWNYAAGRLCNWSPNNLSDVCL*	True
v1_PLS_f46b02a1bfa1c3d276b482deec9926ec13d8dc5b8b8eceeea84e4fda83be41e6	V_sp_P22522_CEAV_ECOLX	100	103	0	0	1	103	1	103	7.68e-76	208	microcins.verified	True	True	GCA_902848735.1_W1_80_genomic|CADHLP010000190.1|3633:3944:1	v1_PLS_f46b02a1bfa1c3d276b482deec9926ec13d8dc5b8b8eceeea84e4fda83be41e6	GCA_902848735.1_W1_80_genomic	CADHLP010000190.1	3633	3944	1	True	MRTLTLNELDSVSGGASGRDIAMAIGTLSGQFVAGGIGAAAGGVAGGAIYDYASTHKPNPAMSPSGLGGTIKQKPEGIPSEAWNYAAGRLCNWSPNNLSDVCL*	True
v1_PLS_f46b02a1bfa1c3d276b482deec9926ec13d8dc5b8b8eceeea84e4fda83be41e6	V_sp_P22522_CEAV_ECOLX	100	103	0	0	1	103	1	103	7.68e-76	208	microcins.verified	True	True	GCA_902843255.1_C1_46_genomic|CADGRA010000022.1|27227:27538:-1	v1_PLS_f46b02a1bfa1c3d276b482deec9926ec13d8dc5b8b8eceeea84e4fda83be41e6	GCA_902843255.1_C1_46_genomic	CADGRA010000022.1	27227	27538	-1	True	MRTLTLNELDSVSGGASGRDIAMAIGTLSGQFVAGGIGAAAGGVAGGAIYDYASTHKPNPAMSPSGLGGTIKQKPEGIPSEAWNYAAGRLCNWSPNNLSDVCL*	True
v1_PLS_f46b02a1bfa1c3d276b482deec9926ec13d8dc5b8b8eceeea84e4fda83be41e6	V_sp_P22522_CEAV_ECOLX	100	103	0	0	1	103	1	103	7.68e-76	208	microcins.verified	True	True	GCA_902842625.1_W2_41_genomic|CADGOG010000032.1|5650:5961:1	v1_PLS_f46b02a1bfa1c3d276b482deec9926ec13d8dc5b8b8eceeea84e4fda83be41e6	GCA_902842625.1_W2_41_genomic	CADGOG010000032.1	5650	5961	1	True	MRTLTLNELDSVSGGASGRDIAMAIGTLSGQFVAGGIGAAAGGVAGGAIYDYASTHKPNPAMSPSGLGGTIKQKPEGIPSEAWNYAAGRLCNWSPNNLSDVCL*	True
v1_PLS_f46b02a1bfa1c3d276b482deec9926ec13d8dc5b8b8eceeea84e4fda83be41e6	V_sp_P22522_CEAV_ECOLX	100	103	0	0	1	103	1	103	7.68e-76	208	microcins.verified	True	True	GCA_902843755.1_W2_51_genomic|CADGSW010000150.1|3811:4122:1	v1_PLS_f46b02a1bfa1c3d276b482deec9926ec13d8dc5b8b8eceeea84e4fda83be41e6	GCA_902843755.1_W2_51_genomic	CADGSW010000150.1	3811	4122	1	True	MRTLTLNELDSVSGGASGRDIAMAIGTLSGQFVAGGIGAAAGGVAGGAIYDYASTHKPNPAMSPSGLGGTIKQKPEGIPSEAWNYAAGRLCNWSPNNLSDVCL*	True
v1_PLS_f46b02a1bfa1c3d276b482deec9926ec13d8dc5b8b8eceeea84e4fda83be41e6	V_sp_P22522_CEAV_ECOLX	100	103	0	0	1	103	1	103	7.68e-76	208	microcins.verified	True	True	GCA_902840485.1_M638488_genomic|CADGFY010000051.1|1853:2164:1	v1_PLS_f46b02a1bfa1c3d276b482deec9926ec13d8dc5b8b8eceeea84e4fda83be41e6	GCA_902840485.1_M638488_genomic	CADGFY010000051.1	1853	2164	1	True	MRTLTLNELDSVSGGASGRDIAMAIGTLSGQFVAGGIGAAAGGVAGGAIYDYASTHKPNPAMSPSGLGGTIKQKPEGIPSEAWNYAAGRLCNWSPNNLSDVCL*	True
v1_PLS_f46b02a1bfa1c3d276b482deec9926ec13d8dc5b8b8eceeea84e4fda83be41e6	V_sp_P22522_CEAV_ECOLX	100	103	0	0	1	103	1	103	7.68e-76	208	microcins.verified	True	True	GCA_902839725.1_A3_45_genomic|CADGDE010000063.1|3367:3678:-1	v1_PLS_f46b02a1bfa1c3d276b482deec9926ec13d8dc5b8b8eceeea84e4fda83be41e6	GCA_902839725.1_A3_45_genomic	CADGDE010000063.1	3367	3678	-1	True	MRTLTLNELDSVSGGASGRDIAMAIGTLSGQFVAGGIGAAAGGVAGGAIYDYASTHKPNPAMSPSGLGGTIKQKPEGIPSEAWNYAAGRLCNWSPNNLSDVCL*	True
v1_PLS_f46b02a1bfa1c3d276b482deec9926ec13d8dc5b8b8eceeea84e4fda83be41e6	V_sp_P22522_CEAV_ECOLX	100	103	0	0	1	103	1	103	7.68e-76	208	microcins.verified	True	True	GCA_902847995.1_B1814_genomic|CADHJP010000289.1|84:395:1	v1_PLS_f46b02a1bfa1c3d276b482deec9926ec13d8dc5b8b8eceeea84e4fda83be41e6	GCA_902847995.1_B1814_genomic	CADHJP010000289.1	84	395	1	True	MRTLTLNELDSVSGGASGRDIAMAIGTLSGQFVAGGIGAAAGGVAGGAIYDYASTHKPNPAMSPSGLGGTIKQKPEGIPSEAWNYAAGRLCNWSPNNLSDVCL*	True
v1_PLS_f46b02a1bfa1c3d276b482deec9926ec13d8dc5b8b8eceeea84e4fda83be41e6	V_sp_P22522_CEAV_ECOLX	100	103	0	0	1	103	1	103	7.68e-76	208	microcins.verified	True	True	GCA_902849465.1_C4_85_genomic|CADHOU010000065.1|60113:60424:1	v1_PLS_f46b02a1bfa1c3d276b482deec9926ec13d8dc5b8b8eceeea84e4fda83be41e6	GCA_902849465.1_C4_85_genomic	CADHOU010000065.1	60113	60424	1	True	MRTLTLNELDSVSGGASGRDIAMAIGTLSGQFVAGGIGAAAGGVAGGAIYDYASTHKPNPAMSPSGLGGTIKQKPEGIPSEAWNYAAGRLCNWSPNNLSDVCL*	True
v1_PLS_f46b02a1bfa1c3d276b482deec9926ec13d8dc5b8b8eceeea84e4fda83be41e6	V_sp_P22522_CEAV_ECOLX	100	103	0	0	1	103	1	103	7.68e-76	208	microcins.verified	True	True	GCA_902847705.1_C3_9_genomic|CADHHW010000116.1|4974:5285:-1	v1_PLS_f46b02a1bfa1c3d276b482deec9926ec13d8dc5b8b8eceeea84e4fda83be41e6	GCA_902847705.1_C3_9_genomic	CADHHW010000116.1	4974	5285	-1	True	MRTLTLNELDSVSGGASGRDIAMAIGTLSGQFVAGGIGAAAGGVAGGAIYDYASTHKPNPAMSPSGLGGTIKQKPEGIPSEAWNYAAGRLCNWSPNNLSDVCL*	True
v1_PLS_f46b02a1bfa1c3d276b482deec9926ec13d8dc5b8b8eceeea84e4fda83be41e6	V_sp_P22522_CEAV_ECOLX	100	103	0	0	1	103	1	103	7.68e-76	208	microcins.verified	True	True	GCA_902843875.1_A1_25_genomic|CADGTV010000027.1|6987:7298:1	v1_PLS_f46b02a1bfa1c3d276b482deec9926ec13d8dc5b8b8eceeea84e4fda83be41e6	GCA_902843875.1_A1_25_genomic	CADGTV010000027.1	6987	7298	1	True	MRTLTLNELDSVSGGASGRDIAMAIGTLSGQFVAGGIGAAAGGVAGGAIYDYASTHKPNPAMSPSGLGGTIKQKPEGIPSEAWNYAAGRLCNWSPNNLSDVCL*	True
v1_PLS_f46b02a1bfa1c3d276b482deec9926ec13d8dc5b8b8eceeea84e4fda83be41e6	V_sp_P22522_CEAV_ECOLX	100	103	0	0	1	103	1	103	7.68e-76	208	microcins.verified	True	True	GCA_902847195.1_24_1_Si1_genomic|CADHFT010000204.1|8234:8545:1	v1_PLS_f46b02a1bfa1c3d276b482deec9926ec13d8dc5b8b8eceeea84e4fda83be41e6	GCA_902847195.1_24_1_Si1_genomic	CADHFT010000204.1	8234	8545	1	True	MRTLTLNELDSVSGGASGRDIAMAIGTLSGQFVAGGIGAAAGGVAGGAIYDYASTHKPNPAMSPSGLGGTIKQKPEGIPSEAWNYAAGRLCNWSPNNLSDVCL*	True
v1_PLS_f46b02a1bfa1c3d276b482deec9926ec13d8dc5b8b8eceeea84e4fda83be41e6	V_sp_P22522_CEAV_ECOLX	100	103	0	0	1	103	1	103	7.68e-76	208	microcins.verified	True	True	GCA_902849995.1_BS14_genomic|CADHQJ010000025.1|16337:16648:1	v1_PLS_f46b02a1bfa1c3d276b482deec9926ec13d8dc5b8b8eceeea84e4fda83be41e6	GCA_902849995.1_BS14_genomic	CADHQJ010000025.1	16337	16648	1	True	MRTLTLNELDSVSGGASGRDIAMAIGTLSGQFVAGGIGAAAGGVAGGAIYDYASTHKPNPAMSPSGLGGTIKQKPEGIPSEAWNYAAGRLCNWSPNNLSDVCL*	True
v1_PLS_f46b02a1bfa1c3d276b482deec9926ec13d8dc5b8b8eceeea84e4fda83be41e6	V_sp_P22522_CEAV_ECOLX	100	103	0	0	1	103	1	103	7.68e-76	208	microcins.verified	True	True	GCA_902845475.1_C3_2_genomic|CADGZN010000176.1|7647:7958:-1	v1_PLS_f46b02a1bfa1c3d276b482deec9926ec13d8dc5b8b8eceeea84e4fda83be41e6	GCA_902845475.1_C3_2_genomic	CADGZN010000176.1	7647	7958	-1	True	MRTLTLNELDSVSGGASGRDIAMAIGTLSGQFVAGGIGAAAGGVAGGAIYDYASTHKPNPAMSPSGLGGTIKQKPEGIPSEAWNYAAGRLCNWSPNNLSDVCL*	True
v1_PLS_f46b02a1bfa1c3d276b482deec9926ec13d8dc5b8b8eceeea84e4fda83be41e6	V_sp_P22522_CEAV_ECOLX	100	103	0	0	1	103	1	103	7.68e-76	208	microcins.verified	True	True	GCA_902838715.1_BS157_genomic|CADFZL010000055.1|4189:4500:-1	v1_PLS_f46b02a1bfa1c3d276b482deec9926ec13d8dc5b8b8eceeea84e4fda83be41e6	GCA_902838715.1_BS157_genomic	CADFZL010000055.1	4189	4500	-1	True	MRTLTLNELDSVSGGASGRDIAMAIGTLSGQFVAGGIGAAAGGVAGGAIYDYASTHKPNPAMSPSGLGGTIKQKPEGIPSEAWNYAAGRLCNWSPNNLSDVCL*	True
v1_PLS_f46b02a1bfa1c3d276b482deec9926ec13d8dc5b8b8eceeea84e4fda83be41e6	V_sp_P22522_CEAV_ECOLX	100	103	0	0	1	103	1	103	7.68e-76	208	microcins.verified	True	True	GCA_902844325.1_C3_28_genomic|CADGUV010000161.1|3524:3835:1	v1_PLS_f46b02a1bfa1c3d276b482deec9926ec13d8dc5b8b8eceeea84e4fda83be41e6	GCA_902844325.1_C3_28_genomic	CADGUV010000161.1	3524	3835	1	True	MRTLTLNELDSVSGGASGRDIAMAIGTLSGQFVAGGIGAAAGGVAGGAIYDYASTHKPNPAMSPSGLGGTIKQKPEGIPSEAWNYAAGRLCNWSPNNLSDVCL*	True
v1_PLS_f46b02a1bfa1c3d276b482deec9926ec13d8dc5b8b8eceeea84e4fda83be41e6	V_sp_P22522_CEAV_ECOLX	100	103	0	0	1	103	1	103	7.68e-76	208	microcins.verified	True	True	GCA_902844425.1_29_2_DC4_genomic|CADGVK010000061.1|20456:20767:-1	v1_PLS_f46b02a1bfa1c3d276b482deec9926ec13d8dc5b8b8eceeea84e4fda83be41e6	GCA_902844425.1_29_2_DC4_genomic	CADGVK010000061.1	20456	20767	-1	True	MRTLTLNELDSVSGGASGRDIAMAIGTLSGQFVAGGIGAAAGGVAGGAIYDYASTHKPNPAMSPSGLGGTIKQKPEGIPSEAWNYAAGRLCNWSPNNLSDVCL*	True
v1_PLS_f46b02a1bfa1c3d276b482deec9926ec13d8dc5b8b8eceeea84e4fda83be41e6	V_sp_P22522_CEAV_ECOLX	100	103	0	0	1	103	1	103	7.68e-76	208	microcins.verified	True	True	GCA_902845035.1_29_3_DC10_genomic|CADGXV010000117.1|1854:2165:1	v1_PLS_f46b02a1bfa1c3d276b482deec9926ec13d8dc5b8b8eceeea84e4fda83be41e6	GCA_902845035.1_29_3_DC10_genomic	CADGXV010000117.1	1854	2165	1	True	MRTLTLNELDSVSGGASGRDIAMAIGTLSGQFVAGGIGAAAGGVAGGAIYDYASTHKPNPAMSPSGLGGTIKQKPEGIPSEAWNYAAGRLCNWSPNNLSDVCL*	True
v1_PLS_f46b02a1bfa1c3d276b482deec9926ec13d8dc5b8b8eceeea84e4fda83be41e6	V_sp_P22522_CEAV_ECOLX	100	103	0	0	1	103	1	103	7.68e-76	208	microcins.verified	True	True	GCA_902838355.1_W1_58_genomic|CADFYA010000015.1|68514:68825:1	v1_PLS_f46b02a1bfa1c3d276b482deec9926ec13d8dc5b8b8eceeea84e4fda83be41e6	GCA_902838355.1_W1_58_genomic	CADFYA010000015.1	68514	68825	1	True	MRTLTLNELDSVSGGASGRDIAMAIGTLSGQFVAGGIGAAAGGVAGGAIYDYASTHKPNPAMSPSGLGGTIKQKPEGIPSEAWNYAAGRLCNWSPNNLSDVCL*	True
v1_PLS_f46b02a1bfa1c3d276b482deec9926ec13d8dc5b8b8eceeea84e4fda83be41e6	V_sp_P22522_CEAV_ECOLX	100	103	0	0	1	103	1	103	7.68e-76	208	microcins.verified	True	True	GCA_902849095.1_2H_103_1_genomic|CADHNV010000081.1|21191:21502:-1	v1_PLS_f46b02a1bfa1c3d276b482deec9926ec13d8dc5b8b8eceeea84e4fda83be41e6	GCA_902849095.1_2H_103_1_genomic	CADHNV010000081.1	21191	21502	-1	True	MRTLTLNELDSVSGGASGRDIAMAIGTLSGQFVAGGIGAAAGGVAGGAIYDYASTHKPNPAMSPSGLGGTIKQKPEGIPSEAWNYAAGRLCNWSPNNLSDVCL*	True
v1_PLS_f46b02a1bfa1c3d276b482deec9926ec13d8dc5b8b8eceeea84e4fda83be41e6	V_sp_P22522_CEAV_ECOLX	100	103	0	0	1	103	1	103	7.68e-76	208	microcins.verified	True	True	GCA_902837635.1_H365_genomic|CADFVK010000026.1|23392:23703:-1	v1_PLS_f46b02a1bfa1c3d276b482deec9926ec13d8dc5b8b8eceeea84e4fda83be41e6	GCA_902837635.1_H365_genomic	CADFVK010000026.1	23392	23703	-1	True	MRTLTLNELDSVSGGASGRDIAMAIGTLSGQFVAGGIGAAAGGVAGGAIYDYASTHKPNPAMSPSGLGGTIKQKPEGIPSEAWNYAAGRLCNWSPNNLSDVCL*	True
v1_PLS_f46b02a1bfa1c3d276b482deec9926ec13d8dc5b8b8eceeea84e4fda83be41e6	V_sp_P22522_CEAV_ECOLX	100	103	0	0	1	103	1	103	7.68e-76	208	microcins.verified	True	True	GCA_902842155.1_C1_15_genomic|CADGMV010000085.1|1679:1990:-1	v1_PLS_f46b02a1bfa1c3d276b482deec9926ec13d8dc5b8b8eceeea84e4fda83be41e6	GCA_902842155.1_C1_15_genomic	CADGMV010000085.1	1679	1990	-1	True	MRTLTLNELDSVSGGASGRDIAMAIGTLSGQFVAGGIGAAAGGVAGGAIYDYASTHKPNPAMSPSGLGGTIKQKPEGIPSEAWNYAAGRLCNWSPNNLSDVCL*	True
v1_PLS_f46b02a1bfa1c3d276b482deec9926ec13d8dc5b8b8eceeea84e4fda83be41e6	V_sp_P22522_CEAV_ECOLX	100	103	0	0	1	103	1	103	7.68e-76	208	microcins.verified	True	True	GCA_902840415.1_2099_2_1_genomic|CADGFZ010000030.1|10837:11148:1	v1_PLS_f46b02a1bfa1c3d276b482deec9926ec13d8dc5b8b8eceeea84e4fda83be41e6	GCA_902840415.1_2099_2_1_genomic	CADGFZ010000030.1	10837	11148	1	True	MRTLTLNELDSVSGGASGRDIAMAIGTLSGQFVAGGIGAAAGGVAGGAIYDYASTHKPNPAMSPSGLGGTIKQKPEGIPSEAWNYAAGRLCNWSPNNLSDVCL*	True
v1_PLS_f46b02a1bfa1c3d276b482deec9926ec13d8dc5b8b8eceeea84e4fda83be41e6	V_sp_P22522_CEAV_ECOLX	100	103	0	0	1	103	1	103	7.68e-76	208	microcins.verified	True	True	GCA_902838425.1_H073_genomic|CADFYK010000025.1|8235:8546:1	v1_PLS_f46b02a1bfa1c3d276b482deec9926ec13d8dc5b8b8eceeea84e4fda83be41e6	GCA_902838425.1_H073_genomic	CADFYK010000025.1	8235	8546	1	True	MRTLTLNELDSVSGGASGRDIAMAIGTLSGQFVAGGIGAAAGGVAGGAIYDYASTHKPNPAMSPSGLGGTIKQKPEGIPSEAWNYAAGRLCNWSPNNLSDVCL*	True
v1_PLS_f46b02a1bfa1c3d276b482deec9926ec13d8dc5b8b8eceeea84e4fda83be41e6	V_sp_P22522_CEAV_ECOLX	100	103	0	0	1	103	1	103	7.68e-76	208	microcins.verified	True	True	GCA_902849215.1_C3_65_genomic|CADHNY010000098.1|7269:7580:-1	v1_PLS_f46b02a1bfa1c3d276b482deec9926ec13d8dc5b8b8eceeea84e4fda83be41e6	GCA_902849215.1_C3_65_genomic	CADHNY010000098.1	7269	7580	-1	True	MRTLTLNELDSVSGGASGRDIAMAIGTLSGQFVAGGIGAAAGGVAGGAIYDYASTHKPNPAMSPSGLGGTIKQKPEGIPSEAWNYAAGRLCNWSPNNLSDVCL*	True
v1_PLS_f46b02a1bfa1c3d276b482deec9926ec13d8dc5b8b8eceeea84e4fda83be41e6	V_sp_P22522_CEAV_ECOLX	100	103	0	0	1	103	1	103	7.68e-76	208	microcins.verified	True	True	GCA_902841545.1_E5976_genomic|CADGKC010000039.1|3810:4121:-1	v1_PLS_f46b02a1bfa1c3d276b482deec9926ec13d8dc5b8b8eceeea84e4fda83be41e6	GCA_902841545.1_E5976_genomic	CADGKC010000039.1	3810	4121	-1	True	MRTLTLNELDSVSGGASGRDIAMAIGTLSGQFVAGGIGAAAGGVAGGAIYDYASTHKPNPAMSPSGLGGTIKQKPEGIPSEAWNYAAGRLCNWSPNNLSDVCL*	True
v1_PLS_f46b02a1bfa1c3d276b482deec9926ec13d8dc5b8b8eceeea84e4fda83be41e6	V_sp_P22522_CEAV_ECOLX	100	103	0	0	1	103	1	103	7.68e-76	208	microcins.verified	True	True	GCA_902842095.1_W4_32_genomic|CADGMQ010000111.1|7279:7590:1	v1_PLS_f46b02a1bfa1c3d276b482deec9926ec13d8dc5b8b8eceeea84e4fda83be41e6	GCA_902842095.1_W4_32_genomic	CADGMQ010000111.1	7279	7590	1	True	MRTLTLNELDSVSGGASGRDIAMAIGTLSGQFVAGGIGAAAGGVAGGAIYDYASTHKPNPAMSPSGLGGTIKQKPEGIPSEAWNYAAGRLCNWSPNNLSDVCL*	True
v1_PLS_f46b02a1bfa1c3d276b482deec9926ec13d8dc5b8b8eceeea84e4fda83be41e6	V_sp_P22522_CEAV_ECOLX	100	103	0	0	1	103	1	103	7.68e-76	208	microcins.verified	True	True	GCA_902837775.1_BS45_genomic|CADFWG010000039.1|1676:1987:-1	v1_PLS_f46b02a1bfa1c3d276b482deec9926ec13d8dc5b8b8eceeea84e4fda83be41e6	GCA_902837775.1_BS45_genomic	CADFWG010000039.1	1676	1987	-1	True	MRTLTLNELDSVSGGASGRDIAMAIGTLSGQFVAGGIGAAAGGVAGGAIYDYASTHKPNPAMSPSGLGGTIKQKPEGIPSEAWNYAAGRLCNWSPNNLSDVCL*	True
v1_PLS_f46b02a1bfa1c3d276b482deec9926ec13d8dc5b8b8eceeea84e4fda83be41e6	V_sp_P22522_CEAV_ECOLX	100	103	0	0	1	103	1	103	7.68e-76	208	microcins.verified	True	True	GCA_902840995.1_53_1_AUC1_genomic|CADGIN010000019.1|20963:21274:-1	v1_PLS_f46b02a1bfa1c3d276b482deec9926ec13d8dc5b8b8eceeea84e4fda83be41e6	GCA_902840995.1_53_1_AUC1_genomic	CADGIN010000019.1	20963	21274	-1	True	MRTLTLNELDSVSGGASGRDIAMAIGTLSGQFVAGGIGAAAGGVAGGAIYDYASTHKPNPAMSPSGLGGTIKQKPEGIPSEAWNYAAGRLCNWSPNNLSDVCL*	True
v1_PLS_f46b02a1bfa1c3d276b482deec9926ec13d8dc5b8b8eceeea84e4fda83be41e6	V_sp_P22522_CEAV_ECOLX	100	103	0	0	1	103	1	103	7.68e-76	208	microcins.verified	True	True	GCA_902847515.1_C2_18_genomic|CADHHK010000110.1|3691:4002:-1	v1_PLS_f46b02a1bfa1c3d276b482deec9926ec13d8dc5b8b8eceeea84e4fda83be41e6	GCA_902847515.1_C2_18_genomic	CADHHK010000110.1	3691	4002	-1	True	MRTLTLNELDSVSGGASGRDIAMAIGTLSGQFVAGGIGAAAGGVAGGAIYDYASTHKPNPAMSPSGLGGTIKQKPEGIPSEAWNYAAGRLCNWSPNNLSDVCL*	True
v1_PLS_f46b02a1bfa1c3d276b482deec9926ec13d8dc5b8b8eceeea84e4fda83be41e6	V_sp_P22522_CEAV_ECOLX	100	103	0	0	1	103	1	103	7.68e-76	208	microcins.verified	True	True	GCA_902841855.1_W4_33_genomic|CADGLL010000050.1|3679:3990:-1	v1_PLS_f46b02a1bfa1c3d276b482deec9926ec13d8dc5b8b8eceeea84e4fda83be41e6	GCA_902841855.1_W4_33_genomic	CADGLL010000050.1	3679	3990	-1	True	MRTLTLNELDSVSGGASGRDIAMAIGTLSGQFVAGGIGAAAGGVAGGAIYDYASTHKPNPAMSPSGLGGTIKQKPEGIPSEAWNYAAGRLCNWSPNNLSDVCL*	True
v1_PLS_f46b02a1bfa1c3d276b482deec9926ec13d8dc5b8b8eceeea84e4fda83be41e6	V_sp_P22522_CEAV_ECOLX	100	103	0	0	1	103	1	103	7.68e-76	208	microcins.verified	True	True	GCA_902847755.1_C2_110_genomic|CADHID010000183.1|99:410:-1	v1_PLS_f46b02a1bfa1c3d276b482deec9926ec13d8dc5b8b8eceeea84e4fda83be41e6	GCA_902847755.1_C2_110_genomic	CADHID010000183.1	99	410	-1	True	MRTLTLNELDSVSGGASGRDIAMAIGTLSGQFVAGGIGAAAGGVAGGAIYDYASTHKPNPAMSPSGLGGTIKQKPEGIPSEAWNYAAGRLCNWSPNNLSDVCL*	True
v1_PLS_f46b02a1bfa1c3d276b482deec9926ec13d8dc5b8b8eceeea84e4fda83be41e6	V_sp_P22522_CEAV_ECOLX	100	103	0	0	1	103	1	103	7.68e-76	208	microcins.verified	True	True	GCA_902841135.1_H190_genomic|CADGII010000036.1|4864:5175:1	v1_PLS_f46b02a1bfa1c3d276b482deec9926ec13d8dc5b8b8eceeea84e4fda83be41e6	GCA_902841135.1_H190_genomic	CADGII010000036.1	4864	5175	1	True	MRTLTLNELDSVSGGASGRDIAMAIGTLSGQFVAGGIGAAAGGVAGGAIYDYASTHKPNPAMSPSGLGGTIKQKPEGIPSEAWNYAAGRLCNWSPNNLSDVCL*	True
v1_PLS_f46b02a1bfa1c3d276b482deec9926ec13d8dc5b8b8eceeea84e4fda83be41e6	V_sp_P22522_CEAV_ECOLX	100	103	0	0	1	103	1	103	7.68e-76	208	microcins.verified	True	True	GCA_902843625.1_C1_33_genomic|CADGRZ010000017.1|1854:2165:1	v1_PLS_f46b02a1bfa1c3d276b482deec9926ec13d8dc5b8b8eceeea84e4fda83be41e6	GCA_902843625.1_C1_33_genomic	CADGRZ010000017.1	1854	2165	1	True	MRTLTLNELDSVSGGASGRDIAMAIGTLSGQFVAGGIGAAAGGVAGGAIYDYASTHKPNPAMSPSGLGGTIKQKPEGIPSEAWNYAAGRLCNWSPNNLSDVCL*	True
v1_PLS_f46b02a1bfa1c3d276b482deec9926ec13d8dc5b8b8eceeea84e4fda83be41e6	V_sp_P22522_CEAV_ECOLX	100	103	0	0	1	103	1	103	7.68e-76	208	microcins.verified	True	True	GCA_902845275.1_A1_49_genomic|CADGYM010000012.1|49076:49387:1	v1_PLS_f46b02a1bfa1c3d276b482deec9926ec13d8dc5b8b8eceeea84e4fda83be41e6	GCA_902845275.1_A1_49_genomic	CADGYM010000012.1	49076	49387	1	True	MRTLTLNELDSVSGGASGRDIAMAIGTLSGQFVAGGIGAAAGGVAGGAIYDYASTHKPNPAMSPSGLGGTIKQKPEGIPSEAWNYAAGRLCNWSPNNLSDVCL*	True
v1_PLS_f46b02a1bfa1c3d276b482deec9926ec13d8dc5b8b8eceeea84e4fda83be41e6	V_sp_P22522_CEAV_ECOLX	100	103	0	0	1	103	1	103	7.68e-76	208	microcins.verified	True	True	GCA_902837565.1_W3_35_genomic|CADFVA010000014.1|61297:61608:-1	v1_PLS_f46b02a1bfa1c3d276b482deec9926ec13d8dc5b8b8eceeea84e4fda83be41e6	GCA_902837565.1_W3_35_genomic	CADFVA010000014.1	61297	61608	-1	True	MRTLTLNELDSVSGGASGRDIAMAIGTLSGQFVAGGIGAAAGGVAGGAIYDYASTHKPNPAMSPSGLGGTIKQKPEGIPSEAWNYAAGRLCNWSPNNLSDVCL*	True
v1_PLS_f46b02a1bfa1c3d276b482deec9926ec13d8dc5b8b8eceeea84e4fda83be41e6	V_sp_P22522_CEAV_ECOLX	100	103	0	0	1	103	1	103	7.68e-76	208	microcins.verified	True	True	GCA_902841445.1_C3_19_genomic|CADGJU010000017.1|127:438:-1	v1_PLS_f46b02a1bfa1c3d276b482deec9926ec13d8dc5b8b8eceeea84e4fda83be41e6	GCA_902841445.1_C3_19_genomic	CADGJU010000017.1	127	438	-1	True	MRTLTLNELDSVSGGASGRDIAMAIGTLSGQFVAGGIGAAAGGVAGGAIYDYASTHKPNPAMSPSGLGGTIKQKPEGIPSEAWNYAAGRLCNWSPNNLSDVCL*	True
v1_PLS_f46b02a1bfa1c3d276b482deec9926ec13d8dc5b8b8eceeea84e4fda83be41e6	V_sp_P22522_CEAV_ECOLX	100	103	0	0	1	103	1	103	7.68e-76	208	microcins.verified	True	True	GCA_902840035.1_BS20_genomic|CADGEZ010000076.1|3850:4161:1	v1_PLS_f46b02a1bfa1c3d276b482deec9926ec13d8dc5b8b8eceeea84e4fda83be41e6	GCA_902840035.1_BS20_genomic	CADGEZ010000076.1	3850	4161	1	True	MRTLTLNELDSVSGGASGRDIAMAIGTLSGQFVAGGIGAAAGGVAGGAIYDYASTHKPNPAMSPSGLGGTIKQKPEGIPSEAWNYAAGRLCNWSPNNLSDVCL*	True
v1_PLS_f46b02a1bfa1c3d276b482deec9926ec13d8dc5b8b8eceeea84e4fda83be41e6	V_sp_P22522_CEAV_ECOLX	100	103	0	0	1	103	1	103	7.68e-76	208	microcins.verified	True	True	GCA_902842335.1_A1_30_genomic|CADGNP010000075.1|3724:4035:-1	v1_PLS_f46b02a1bfa1c3d276b482deec9926ec13d8dc5b8b8eceeea84e4fda83be41e6	GCA_902842335.1_A1_30_genomic	CADGNP010000075.1	3724	4035	-1	True	MRTLTLNELDSVSGGASGRDIAMAIGTLSGQFVAGGIGAAAGGVAGGAIYDYASTHKPNPAMSPSGLGGTIKQKPEGIPSEAWNYAAGRLCNWSPNNLSDVCL*	True
v1_PLS_f46b02a1bfa1c3d276b482deec9926ec13d8dc5b8b8eceeea84e4fda83be41e6	V_sp_P22522_CEAV_ECOLX	100	103	0	0	1	103	1	103	7.68e-76	208	microcins.verified	True	True	GCA_902839685.1_W4_36_genomic|CADGDD010000002.1|27778:28089:-1	v1_PLS_f46b02a1bfa1c3d276b482deec9926ec13d8dc5b8b8eceeea84e4fda83be41e6	GCA_902839685.1_W4_36_genomic	CADGDD010000002.1	27778	28089	-1	True	MRTLTLNELDSVSGGASGRDIAMAIGTLSGQFVAGGIGAAAGGVAGGAIYDYASTHKPNPAMSPSGLGGTIKQKPEGIPSEAWNYAAGRLCNWSPNNLSDVCL*	True
v1_PLS_f46b02a1bfa1c3d276b482deec9926ec13d8dc5b8b8eceeea84e4fda83be41e6	V_sp_P22522_CEAV_ECOLX	100	103	0	0	1	103	1	103	7.68e-76	208	microcins.verified	True	True	GCA_902848915.1_C1_119_genomic|CADHNC010000010.1|21191:21502:-1	v1_PLS_f46b02a1bfa1c3d276b482deec9926ec13d8dc5b8b8eceeea84e4fda83be41e6	GCA_902848915.1_C1_119_genomic	CADHNC010000010.1	21191	21502	-1	True	MRTLTLNELDSVSGGASGRDIAMAIGTLSGQFVAGGIGAAAGGVAGGAIYDYASTHKPNPAMSPSGLGGTIKQKPEGIPSEAWNYAAGRLCNWSPNNLSDVCL*	True
v1_PLS_f46b02a1bfa1c3d276b482deec9926ec13d8dc5b8b8eceeea84e4fda83be41e6	V_sp_P22522_CEAV_ECOLX	100	103	0	0	1	103	1	103	7.68e-76	208	microcins.verified	True	True	GCA_902841615.1_C1_110_genomic|CADGKR010000013.1|43842:44153:1	v1_PLS_f46b02a1bfa1c3d276b482deec9926ec13d8dc5b8b8eceeea84e4fda83be41e6	GCA_902841615.1_C1_110_genomic	CADGKR010000013.1	43842	44153	1	True	MRTLTLNELDSVSGGASGRDIAMAIGTLSGQFVAGGIGAAAGGVAGGAIYDYASTHKPNPAMSPSGLGGTIKQKPEGIPSEAWNYAAGRLCNWSPNNLSDVCL*	True
v1_PLS_f46b02a1bfa1c3d276b482deec9926ec13d8dc5b8b8eceeea84e4fda83be41e6	V_sp_P22522_CEAV_ECOLX	100	103	0	0	1	103	1	103	7.68e-76	208	microcins.verified	True	True	GCA_902843525.1_C3_29_genomic|CADGRW010000059.1|7126:7437:-1	v1_PLS_f46b02a1bfa1c3d276b482deec9926ec13d8dc5b8b8eceeea84e4fda83be41e6	GCA_902843525.1_C3_29_genomic	CADGRW010000059.1	7126	7437	-1	True	MRTLTLNELDSVSGGASGRDIAMAIGTLSGQFVAGGIGAAAGGVAGGAIYDYASTHKPNPAMSPSGLGGTIKQKPEGIPSEAWNYAAGRLCNWSPNNLSDVCL*	True
v1_PLS_f46b02a1bfa1c3d276b482deec9926ec13d8dc5b8b8eceeea84e4fda83be41e6	V_sp_P22522_CEAV_ECOLX	100	103	0	0	1	103	1	103	7.68e-76	208	microcins.verified	True	True	GCA_902843185.1_TA010_genomic|CADGQL010000179.1|1859:2170:1	v1_PLS_f46b02a1bfa1c3d276b482deec9926ec13d8dc5b8b8eceeea84e4fda83be41e6	GCA_902843185.1_TA010_genomic	CADGQL010000179.1	1859	2170	1	True	MRTLTLNELDSVSGGASGRDIAMAIGTLSGQFVAGGIGAAAGGVAGGAIYDYASTHKPNPAMSPSGLGGTIKQKPEGIPSEAWNYAAGRLCNWSPNNLSDVCL*	True
v1_PLS_f46b02a1bfa1c3d276b482deec9926ec13d8dc5b8b8eceeea84e4fda83be41e6	V_sp_P22522_CEAV_ECOLX	100	103	0	0	1	103	1	103	7.68e-76	208	microcins.verified	True	True	GCA_902848205.1_B1850_genomic|CADHJT010000208.1|2397:2708:1	v1_PLS_f46b02a1bfa1c3d276b482deec9926ec13d8dc5b8b8eceeea84e4fda83be41e6	GCA_902848205.1_B1850_genomic	CADHJT010000208.1	2397	2708	1	True	MRTLTLNELDSVSGGASGRDIAMAIGTLSGQFVAGGIGAAAGGVAGGAIYDYASTHKPNPAMSPSGLGGTIKQKPEGIPSEAWNYAAGRLCNWSPNNLSDVCL*	True
v1_PLS_f46b02a1bfa1c3d276b482deec9926ec13d8dc5b8b8eceeea84e4fda83be41e6	V_sp_P22522_CEAV_ECOLX	100	103	0	0	1	103	1	103	7.68e-76	208	microcins.verified	True	True	GCA_902847485.1_M660876_genomic|CADHHG010000055.1|3618:3929:-1	v1_PLS_f46b02a1bfa1c3d276b482deec9926ec13d8dc5b8b8eceeea84e4fda83be41e6	GCA_902847485.1_M660876_genomic	CADHHG010000055.1	3618	3929	-1	True	MRTLTLNELDSVSGGASGRDIAMAIGTLSGQFVAGGIGAAAGGVAGGAIYDYASTHKPNPAMSPSGLGGTIKQKPEGIPSEAWNYAAGRLCNWSPNNLSDVCL*	True
v1_PLS_f46b02a1bfa1c3d276b482deec9926ec13d8dc5b8b8eceeea84e4fda83be41e6	V_sp_P22522_CEAV_ECOLX	100	103	0	0	1	103	1	103	7.68e-76	208	microcins.verified	True	True	GCA_902839915.1_W1_57b_genomic|CADGEG010000017.1|49227:49538:1	v1_PLS_f46b02a1bfa1c3d276b482deec9926ec13d8dc5b8b8eceeea84e4fda83be41e6	GCA_902839915.1_W1_57b_genomic	CADGEG010000017.1	49227	49538	1	True	MRTLTLNELDSVSGGASGRDIAMAIGTLSGQFVAGGIGAAAGGVAGGAIYDYASTHKPNPAMSPSGLGGTIKQKPEGIPSEAWNYAAGRLCNWSPNNLSDVCL*	True
v1_PLS_f46b02a1bfa1c3d276b482deec9926ec13d8dc5b8b8eceeea84e4fda83be41e6	V_sp_P22522_CEAV_ECOLX	100	103	0	0	1	103	1	103	7.68e-76	208	microcins.verified	True	True	GCA_902848825.1_A1_32_genomic|CADHLZ010000210.1|7355:7666:1	v1_PLS_f46b02a1bfa1c3d276b482deec9926ec13d8dc5b8b8eceeea84e4fda83be41e6	GCA_902848825.1_A1_32_genomic	CADHLZ010000210.1	7355	7666	1	True	MRTLTLNELDSVSGGASGRDIAMAIGTLSGQFVAGGIGAAAGGVAGGAIYDYASTHKPNPAMSPSGLGGTIKQKPEGIPSEAWNYAAGRLCNWSPNNLSDVCL*	True
v1_PLS_f46b02a1bfa1c3d276b482deec9926ec13d8dc5b8b8eceeea84e4fda83be41e6	V_sp_P22522_CEAV_ECOLX	100	103	0	0	1	103	1	103	7.68e-76	208	microcins.verified	True	True	GCA_902842875.1_33_3_R3_genomic|CADGOY010000083.1|46722:47033:1	v1_PLS_f46b02a1bfa1c3d276b482deec9926ec13d8dc5b8b8eceeea84e4fda83be41e6	GCA_902842875.1_33_3_R3_genomic	CADGOY010000083.1	46722	47033	1	True	MRTLTLNELDSVSGGASGRDIAMAIGTLSGQFVAGGIGAAAGGVAGGAIYDYASTHKPNPAMSPSGLGGTIKQKPEGIPSEAWNYAAGRLCNWSPNNLSDVCL*	True
v1_PLS_f46b02a1bfa1c3d276b482deec9926ec13d8dc5b8b8eceeea84e4fda83be41e6	V_sp_P22522_CEAV_ECOLX	100	103	0	0	1	103	1	103	7.68e-76	208	microcins.verified	True	True	GCA_902848805.1_C2_5_genomic|CADHME010000126.1|6506:6817:1	v1_PLS_f46b02a1bfa1c3d276b482deec9926ec13d8dc5b8b8eceeea84e4fda83be41e6	GCA_902848805.1_C2_5_genomic	CADHME010000126.1	6506	6817	1	True	MRTLTLNELDSVSGGASGRDIAMAIGTLSGQFVAGGIGAAAGGVAGGAIYDYASTHKPNPAMSPSGLGGTIKQKPEGIPSEAWNYAAGRLCNWSPNNLSDVCL*	True
v1_PLS_f46b02a1bfa1c3d276b482deec9926ec13d8dc5b8b8eceeea84e4fda83be41e6	V_sp_P22522_CEAV_ECOLX	100	103	0	0	1	103	1	103	7.68e-76	208	microcins.verified	True	True	GCA_902839165.1_A4_5_genomic|CADGBI010000029.1|27265:27576:-1	v1_PLS_f46b02a1bfa1c3d276b482deec9926ec13d8dc5b8b8eceeea84e4fda83be41e6	GCA_902839165.1_A4_5_genomic	CADGBI010000029.1	27265	27576	-1	True	MRTLTLNELDSVSGGASGRDIAMAIGTLSGQFVAGGIGAAAGGVAGGAIYDYASTHKPNPAMSPSGLGGTIKQKPEGIPSEAWNYAAGRLCNWSPNNLSDVCL*	True
v1_PLS_f46b02a1bfa1c3d276b482deec9926ec13d8dc5b8b8eceeea84e4fda83be41e6	V_sp_P22522_CEAV_ECOLX	100	103	0	0	1	103	1	103	7.68e-76	208	microcins.verified	True	True	GCA_902843675.1_TA011_genomic|CADGSM010000069.1|2116:2427:1	v1_PLS_f46b02a1bfa1c3d276b482deec9926ec13d8dc5b8b8eceeea84e4fda83be41e6	GCA_902843675.1_TA011_genomic	CADGSM010000069.1	2116	2427	1	True	MRTLTLNELDSVSGGASGRDIAMAIGTLSGQFVAGGIGAAAGGVAGGAIYDYASTHKPNPAMSPSGLGGTIKQKPEGIPSEAWNYAAGRLCNWSPNNLSDVCL*	True
v1_PLS_f46b02a1bfa1c3d276b482deec9926ec13d8dc5b8b8eceeea84e4fda83be41e6	V_sp_P22522_CEAV_ECOLX	100	103	0	0	1	103	1	103	7.68e-76	208	microcins.verified	True	True	GCA_902838765.1_BS117_genomic|CADFZR010000035.1|21136:21447:-1	v1_PLS_f46b02a1bfa1c3d276b482deec9926ec13d8dc5b8b8eceeea84e4fda83be41e6	GCA_902838765.1_BS117_genomic	CADFZR010000035.1	21136	21447	-1	True	MRTLTLNELDSVSGGASGRDIAMAIGTLSGQFVAGGIGAAAGGVAGGAIYDYASTHKPNPAMSPSGLGGTIKQKPEGIPSEAWNYAAGRLCNWSPNNLSDVCL*	True
v1_PLS_f46b02a1bfa1c3d276b482deec9926ec13d8dc5b8b8eceeea84e4fda83be41e6	V_sp_P22522_CEAV_ECOLX	100	103	0	0	1	103	1	103	7.68e-76	208	microcins.verified	True	True	GCA_902840625.1_C4_97_genomic|CADGGP010000126.1|2990:3301:1	v1_PLS_f46b02a1bfa1c3d276b482deec9926ec13d8dc5b8b8eceeea84e4fda83be41e6	GCA_902840625.1_C4_97_genomic	CADGGP010000126.1	2990	3301	1	True	MRTLTLNELDSVSGGASGRDIAMAIGTLSGQFVAGGIGAAAGGVAGGAIYDYASTHKPNPAMSPSGLGGTIKQKPEGIPSEAWNYAAGRLCNWSPNNLSDVCL*	True
v1_PLS_f46b02a1bfa1c3d276b482deec9926ec13d8dc5b8b8eceeea84e4fda83be41e6	V_sp_P22522_CEAV_ECOLX	100	103	0	0	1	103	1	103	7.68e-76	208	microcins.verified	True	True	GCA_902845305.1_C4_24_genomic|CADGYR010000169.1|3366:3677:-1	v1_PLS_f46b02a1bfa1c3d276b482deec9926ec13d8dc5b8b8eceeea84e4fda83be41e6	GCA_902845305.1_C4_24_genomic	CADGYR010000169.1	3366	3677	-1	True	MRTLTLNELDSVSGGASGRDIAMAIGTLSGQFVAGGIGAAAGGVAGGAIYDYASTHKPNPAMSPSGLGGTIKQKPEGIPSEAWNYAAGRLCNWSPNNLSDVCL*	True
v1_PLS_f46b02a1bfa1c3d276b482deec9926ec13d8dc5b8b8eceeea84e4fda83be41e6	V_sp_P22522_CEAV_ECOLX	100	103	0	0	1	103	1	103	7.68e-76	208	microcins.verified	True	True	GCA_902839225.1_A1_66_genomic|CADGBA010000031.1|61996:62307:1	v1_PLS_f46b02a1bfa1c3d276b482deec9926ec13d8dc5b8b8eceeea84e4fda83be41e6	GCA_902839225.1_A1_66_genomic	CADGBA010000031.1	61996	62307	1	True	MRTLTLNELDSVSGGASGRDIAMAIGTLSGQFVAGGIGAAAGGVAGGAIYDYASTHKPNPAMSPSGLGGTIKQKPEGIPSEAWNYAAGRLCNWSPNNLSDVCL*	True
v1_PLS_f46b02a1bfa1c3d276b482deec9926ec13d8dc5b8b8eceeea84e4fda83be41e6	V_sp_P22522_CEAV_ECOLX	100	103	0	0	1	103	1	103	7.68e-76	208	microcins.verified	True	True	GCA_902844985.1_W4_39_genomic|CADGXN010000129.1|2421:2732:1	v1_PLS_f46b02a1bfa1c3d276b482deec9926ec13d8dc5b8b8eceeea84e4fda83be41e6	GCA_902844985.1_W4_39_genomic	CADGXN010000129.1	2421	2732	1	True	MRTLTLNELDSVSGGASGRDIAMAIGTLSGQFVAGGIGAAAGGVAGGAIYDYASTHKPNPAMSPSGLGGTIKQKPEGIPSEAWNYAAGRLCNWSPNNLSDVCL*	True
v1_PLS_f46b02a1bfa1c3d276b482deec9926ec13d8dc5b8b8eceeea84e4fda83be41e6	V_sp_P22522_CEAV_ECOLX	100	103	0	0	1	103	1	103	7.68e-76	208	microcins.verified	True	True	GCA_902838105.1_H083_genomic|CADFWU010000004.1|84062:84373:1	v1_PLS_f46b02a1bfa1c3d276b482deec9926ec13d8dc5b8b8eceeea84e4fda83be41e6	GCA_902838105.1_H083_genomic	CADFWU010000004.1	84062	84373	1	True	MRTLTLNELDSVSGGASGRDIAMAIGTLSGQFVAGGIGAAAGGVAGGAIYDYASTHKPNPAMSPSGLGGTIKQKPEGIPSEAWNYAAGRLCNWSPNNLSDVCL*	True
v1_PLS_f46b02a1bfa1c3d276b482deec9926ec13d8dc5b8b8eceeea84e4fda83be41e6	V_sp_P22522_CEAV_ECOLX	100	103	0	0	1	103	1	103	7.68e-76	208	microcins.verified	True	True	GCA_902843155.1_B1730_genomic|CADGQU010000088.1|3272:3583:1	v1_PLS_f46b02a1bfa1c3d276b482deec9926ec13d8dc5b8b8eceeea84e4fda83be41e6	GCA_902843155.1_B1730_genomic	CADGQU010000088.1	3272	3583	1	True	MRTLTLNELDSVSGGASGRDIAMAIGTLSGQFVAGGIGAAAGGVAGGAIYDYASTHKPNPAMSPSGLGGTIKQKPEGIPSEAWNYAAGRLCNWSPNNLSDVCL*	True
v1_PLS_f46b02a1bfa1c3d276b482deec9926ec13d8dc5b8b8eceeea84e4fda83be41e6	V_sp_P22522_CEAV_ECOLX	100	103	0	0	1	103	1	103	7.68e-76	208	microcins.verified	True	True	GCA_902849935.1_A2_47_genomic|CADHQR010000213.1|1710:2021:-1	v1_PLS_f46b02a1bfa1c3d276b482deec9926ec13d8dc5b8b8eceeea84e4fda83be41e6	GCA_902849935.1_A2_47_genomic	CADHQR010000213.1	1710	2021	-1	True	MRTLTLNELDSVSGGASGRDIAMAIGTLSGQFVAGGIGAAAGGVAGGAIYDYASTHKPNPAMSPSGLGGTIKQKPEGIPSEAWNYAAGRLCNWSPNNLSDVCL*	True
v1_PLS_f46b02a1bfa1c3d276b482deec9926ec13d8dc5b8b8eceeea84e4fda83be41e6	V_sp_P22522_CEAV_ECOLX	100	103	0	0	1	103	1	103	7.68e-76	208	microcins.verified	True	True	GCA_902849955.1_A4_14_genomic|CADHQU010000179.1|3366:3677:-1	v1_PLS_f46b02a1bfa1c3d276b482deec9926ec13d8dc5b8b8eceeea84e4fda83be41e6	GCA_902849955.1_A4_14_genomic	CADHQU010000179.1	3366	3677	-1	True	MRTLTLNELDSVSGGASGRDIAMAIGTLSGQFVAGGIGAAAGGVAGGAIYDYASTHKPNPAMSPSGLGGTIKQKPEGIPSEAWNYAAGRLCNWSPNNLSDVCL*	True
v1_PLS_f46b02a1bfa1c3d276b482deec9926ec13d8dc5b8b8eceeea84e4fda83be41e6	V_sp_P22522_CEAV_ECOLX	100	103	0	0	1	103	1	103	7.68e-76	208	microcins.verified	True	True	GCA_902838685.1_B1036_genomic|CADFZN010000078.1|18229:18540:-1	v1_PLS_f46b02a1bfa1c3d276b482deec9926ec13d8dc5b8b8eceeea84e4fda83be41e6	GCA_902838685.1_B1036_genomic	CADFZN010000078.1	18229	18540	-1	True	MRTLTLNELDSVSGGASGRDIAMAIGTLSGQFVAGGIGAAAGGVAGGAIYDYASTHKPNPAMSPSGLGGTIKQKPEGIPSEAWNYAAGRLCNWSPNNLSDVCL*	True
v1_PLS_f46b02a1bfa1c3d276b482deec9926ec13d8dc5b8b8eceeea84e4fda83be41e6	V_sp_P22522_CEAV_ECOLX	100	103	0	0	1	103	1	103	7.68e-76	208	microcins.verified	True	True	GCA_902841705.1_W1_65_genomic|CADGLB010000002.1|36225:36536:1	v1_PLS_f46b02a1bfa1c3d276b482deec9926ec13d8dc5b8b8eceeea84e4fda83be41e6	GCA_902841705.1_W1_65_genomic	CADGLB010000002.1	36225	36536	1	True	MRTLTLNELDSVSGGASGRDIAMAIGTLSGQFVAGGIGAAAGGVAGGAIYDYASTHKPNPAMSPSGLGGTIKQKPEGIPSEAWNYAAGRLCNWSPNNLSDVCL*	True
v1_PLS_a05ad73ddcc2e9493e9663956c30842028c529a3619cc6375cef7a5d275d8d8e	V_sp_P22522_CEAV_ECOLX	100	66	0	0	1	66	1	66	6.15e-45	128	microcins.verified	True	False	GCA_902848955.1_B1552_genomic|CADHMM010000078.1|1854:2057:1	v1_PLS_a05ad73ddcc2e9493e9663956c30842028c529a3619cc6375cef7a5d275d8d8e	GCA_902848955.1_B1552_genomic	CADHMM010000078.1	1854	2057	1	True	MRTLTLNELDSVSGGASGRDIAMAIGTLSGQFVAGGIGAAAGGVAGGAIYDYASTHKPNPAMSPSGW*	True
v1_PLS_a05ad73ddcc2e9493e9663956c30842028c529a3619cc6375cef7a5d275d8d8e	V_sp_P22522_CEAV_ECOLX	100	66	0	0	1	66	1	66	6.15e-45	128	microcins.verified	True	False	GCA_902849235.1_B1546_genomic|CADHNK010000120.1|14:217:-1	v1_PLS_a05ad73ddcc2e9493e9663956c30842028c529a3619cc6375cef7a5d275d8d8e	GCA_902849235.1_B1546_genomic	CADHNK010000120.1	14	217	-1	True	MRTLTLNELDSVSGGASGRDIAMAIGTLSGQFVAGGIGAAAGGVAGGAIYDYASTHKPNPAMSPSGW*	True
v1_PLS_a05ad73ddcc2e9493e9663956c30842028c529a3619cc6375cef7a5d275d8d8e	V_sp_P22522_CEAV_ECOLX	100	66	0	0	1	66	1	66	6.15e-45	128	microcins.verified	True	False	GCA_902849355.1_B1665_genomic|CADHOH010000182.1|1830:2033:1	v1_PLS_a05ad73ddcc2e9493e9663956c30842028c529a3619cc6375cef7a5d275d8d8e	GCA_902849355.1_B1665_genomic	CADHOH010000182.1	1830	2033	1	True	MRTLTLNELDSVSGGASGRDIAMAIGTLSGQFVAGGIGAAAGGVAGGAIYDYASTHKPNPAMSPSGW*	True
v1_PLS_a05ad73ddcc2e9493e9663956c30842028c529a3619cc6375cef7a5d275d8d8e	V_sp_P22522_CEAV_ECOLX	100	66	0	0	1	66	1	66	6.15e-45	128	microcins.verified	True	False	GCA_902848865.1_B1535_genomic|CADHMW010000029.1|19814:20017:1	v1_PLS_a05ad73ddcc2e9493e9663956c30842028c529a3619cc6375cef7a5d275d8d8e	GCA_902848865.1_B1535_genomic	CADHMW010000029.1	19814	20017	1	True	MRTLTLNELDSVSGGASGRDIAMAIGTLSGQFVAGGIGAAAGGVAGGAIYDYASTHKPNPAMSPSGW*	True
v1_PLS_a05ad73ddcc2e9493e9663956c30842028c529a3619cc6375cef7a5d275d8d8e	V_sp_P22522_CEAV_ECOLX	100	66	0	0	1	66	1	66	6.15e-45	128	microcins.verified	True	False	GCA_902849395.1_B1510_genomic|CADHOQ010000053.1|162:365:-1	v1_PLS_a05ad73ddcc2e9493e9663956c30842028c529a3619cc6375cef7a5d275d8d8e	GCA_902849395.1_B1510_genomic	CADHOQ010000053.1	162	365	-1	True	MRTLTLNELDSVSGGASGRDIAMAIGTLSGQFVAGGIGAAAGGVAGGAIYDYASTHKPNPAMSPSGW*	True
v1_PLS_a05ad73ddcc2e9493e9663956c30842028c529a3619cc6375cef7a5d275d8d8e	V_sp_P22522_CEAV_ECOLX	100	66	0	0	1	66	1	66	6.15e-45	128	microcins.verified	True	False	GCA_902849405.1_B1664_genomic|CADHOL010000109.1|14:217:-1	v1_PLS_a05ad73ddcc2e9493e9663956c30842028c529a3619cc6375cef7a5d275d8d8e	GCA_902849405.1_B1664_genomic	CADHOL010000109.1	14	217	-1	True	MRTLTLNELDSVSGGASGRDIAMAIGTLSGQFVAGGIGAAAGGVAGGAIYDYASTHKPNPAMSPSGW*	True
v1_PLS_a05ad73ddcc2e9493e9663956c30842028c529a3619cc6375cef7a5d275d8d8e	V_sp_P22522_CEAV_ECOLX	100	66	0	0	1	66	1	66	6.15e-45	128	microcins.verified	True	False	GCA_902849115.1_GNB_2829_genomic|CADHNT010000129.1|1899:2102:1	v1_PLS_a05ad73ddcc2e9493e9663956c30842028c529a3619cc6375cef7a5d275d8d8e	GCA_902849115.1_GNB_2829_genomic	CADHNT010000129.1	1899	2102	1	True	MRTLTLNELDSVSGGASGRDIAMAIGTLSGQFVAGGIGAAAGGVAGGAIYDYASTHKPNPAMSPSGW*	True
v1_PLS_a05ad73ddcc2e9493e9663956c30842028c529a3619cc6375cef7a5d275d8d8e	V_sp_P22522_CEAV_ECOLX	100	66	0	0	1	66	1	66	6.15e-45	128	microcins.verified	True	False	GCA_902849425.1_B1661_genomic|CADHOE010000073.1|19813:20016:1	v1_PLS_a05ad73ddcc2e9493e9663956c30842028c529a3619cc6375cef7a5d275d8d8e	GCA_902849425.1_B1661_genomic	CADHOE010000073.1	19813	20016	1	True	MRTLTLNELDSVSGGASGRDIAMAIGTLSGQFVAGGIGAAAGGVAGGAIYDYASTHKPNPAMSPSGW*	True
v1_PLS_a05ad73ddcc2e9493e9663956c30842028c529a3619cc6375cef7a5d275d8d8e	V_sp_P22522_CEAV_ECOLX	100	66	0	0	1	66	1	66	6.15e-45	128	microcins.verified	True	False	GCA_902850065.1_B1539_genomic|CADHRH010000045.1|15:218:-1	v1_PLS_a05ad73ddcc2e9493e9663956c30842028c529a3619cc6375cef7a5d275d8d8e	GCA_902850065.1_B1539_genomic	CADHRH010000045.1	15	218	-1	True	MRTLTLNELDSVSGGASGRDIAMAIGTLSGQFVAGGIGAAAGGVAGGAIYDYASTHKPNPAMSPSGW*	True
v1_PLS_a05ad73ddcc2e9493e9663956c30842028c529a3619cc6375cef7a5d275d8d8e	V_sp_P22522_CEAV_ECOLX	100	66	0	0	1	66	1	66	6.15e-45	128	microcins.verified	True	False	GCA_902848935.1_B1662_genomic|CADHMN010000051.1|14:217:-1	v1_PLS_a05ad73ddcc2e9493e9663956c30842028c529a3619cc6375cef7a5d275d8d8e	GCA_902848935.1_B1662_genomic	CADHMN010000051.1	14	217	-1	True	MRTLTLNELDSVSGGASGRDIAMAIGTLSGQFVAGGIGAAAGGVAGGAIYDYASTHKPNPAMSPSGW*	True
v1_PLS_a05ad73ddcc2e9493e9663956c30842028c529a3619cc6375cef7a5d275d8d8e	V_sp_P22522_CEAV_ECOLX	100	66	0	0	1	66	1	66	6.15e-45	128	microcins.verified	True	False	GCA_902848885.1_B1549b_genomic|CADHMY010000032.1|15:218:-1	v1_PLS_a05ad73ddcc2e9493e9663956c30842028c529a3619cc6375cef7a5d275d8d8e	GCA_902848885.1_B1549b_genomic	CADHMY010000032.1	15	218	-1	True	MRTLTLNELDSVSGGASGRDIAMAIGTLSGQFVAGGIGAAAGGVAGGAIYDYASTHKPNPAMSPSGW*	True
v1_PLS_a05ad73ddcc2e9493e9663956c30842028c529a3619cc6375cef7a5d275d8d8e	V_sp_P22522_CEAV_ECOLX	100	66	0	0	1	66	1	66	6.15e-45	128	microcins.verified	True	False	GCA_902849265.1_B1663_genomic|CADHOB010000157.1|14:217:-1	v1_PLS_a05ad73ddcc2e9493e9663956c30842028c529a3619cc6375cef7a5d275d8d8e	GCA_902849265.1_B1663_genomic	CADHOB010000157.1	14	217	-1	True	MRTLTLNELDSVSGGASGRDIAMAIGTLSGQFVAGGIGAAAGGVAGGAIYDYASTHKPNPAMSPSGW*	True
v1_PLS_8255457454971611862435efee037184a7324d556c33315d633ba5b49f0b5394	L_tr_Q841V4_Q841V4_ECOLX	100	105	0	0	1	105	1	105	2.41e-76	209	microcins.verified	True	True	GCA_902838485.1_B1937_genomic|CADFYR010000057.1|5399:5716:-1	v1_PLS_8255457454971611862435efee037184a7324d556c33315d633ba5b49f0b5394	GCA_902838485.1_B1937_genomic	CADFYR010000057.1	5399	5716	-1	True	MREITLNEMNNVSGAGDVNWVDVGKTVATNGAGVIGGAFGAGLCGPVCAGAFAVGSSAAVAALYDAAGNSNSAKQKPEGLPPEAWNYAEGRMCNWSPNNLSDVCL*	True
v1_PLS_8255457454971611862435efee037184a7324d556c33315d633ba5b49f0b5394	L_tr_Q841V4_Q841V4_ECOLX	100	105	0	0	1	105	1	105	2.41e-76	209	microcins.verified	True	True	GCA_902844015.1_36_1_TC9_genomic|CADGTD010000012.1|13589:13906:-1	v1_PLS_8255457454971611862435efee037184a7324d556c33315d633ba5b49f0b5394	GCA_902844015.1_36_1_TC9_genomic	CADGTD010000012.1	13589	13906	-1	True	MREITLNEMNNVSGAGDVNWVDVGKTVATNGAGVIGGAFGAGLCGPVCAGAFAVGSSAAVAALYDAAGNSNSAKQKPEGLPPEAWNYAEGRMCNWSPNNLSDVCL*	True
v1_PLS_8255457454971611862435efee037184a7324d556c33315d633ba5b49f0b5394	L_tr_Q841V4_Q841V4_ECOLX	100	105	0	0	1	105	1	105	2.41e-76	209	microcins.verified	True	True	GCA_902842825.1_B1009_genomic|CADGOX010000094.1|5953:6270:1	v1_PLS_8255457454971611862435efee037184a7324d556c33315d633ba5b49f0b5394	GCA_902842825.1_B1009_genomic	CADGOX010000094.1	5953	6270	1	True	MREITLNEMNNVSGAGDVNWVDVGKTVATNGAGVIGGAFGAGLCGPVCAGAFAVGSSAAVAALYDAAGNSNSAKQKPEGLPPEAWNYAEGRMCNWSPNNLSDVCL*	True
v1_PLS_8255457454971611862435efee037184a7324d556c33315d633ba5b49f0b5394	L_tr_Q841V4_Q841V4_ECOLX	100	105	0	0	1	105	1	105	2.41e-76	209	microcins.verified	True	True	GCA_902837545.1_M919_genomic|CADFUW010000010.1|82676:82993:1	v1_PLS_8255457454971611862435efee037184a7324d556c33315d633ba5b49f0b5394	GCA_902837545.1_M919_genomic	CADFUW010000010.1	82676	82993	1	True	MREITLNEMNNVSGAGDVNWVDVGKTVATNGAGVIGGAFGAGLCGPVCAGAFAVGSSAAVAALYDAAGNSNSAKQKPEGLPPEAWNYAEGRMCNWSPNNLSDVCL*	True
v1_PLS_9d4d5884be3f55eea558ad570cf5724a7bed8ab3a6bfeffa3601882987f2a72c	PDI_tr_I6ZU90_I6ZU90_ECOLX	100	120	0	0	1	120	1	120	8.73e-86	234	microcins.verified	True	True	GCA_902843325.1_53_1_AC6_genomic|CADGRB010000014.1|36944:37306:1	v1_PLS_9d4d5884be3f55eea558ad570cf5724a7bed8ab3a6bfeffa3601882987f2a72c	GCA_902843325.1_53_1_AC6_genomic	CADGRB010000014.1	36944	37306	1	True	MANIRELTLDEITLVSGGNANSNFEGGPRNDRSSGARNSLGRNAPTHIYSDPSTVKCANAVFSGMIGGAIKGGPIGMARGTIGGAVVGQCLSDHGSGNGSGNRGSSSSCSGNNVGGTCNR*	True
v1_PLS_9d4d5884be3f55eea558ad570cf5724a7bed8ab3a6bfeffa3601882987f2a72c	PDI_tr_I6ZU90_I6ZU90_ECOLX	100	120	0	0	1	120	1	120	8.73e-86	234	microcins.verified	True	True	GCA_902841295.1_B1671_genomic|CADGJL010000089.1|35575:35937:1	v1_PLS_9d4d5884be3f55eea558ad570cf5724a7bed8ab3a6bfeffa3601882987f2a72c	GCA_902841295.1_B1671_genomic	CADGJL010000089.1	35575	35937	1	True	MANIRELTLDEITLVSGGNANSNFEGGPRNDRSSGARNSLGRNAPTHIYSDPSTVKCANAVFSGMIGGAIKGGPIGMARGTIGGAVVGQCLSDHGSGNGSGNRGSSSSCSGNNVGGTCNR*	True
v1_PLS_9d4d5884be3f55eea558ad570cf5724a7bed8ab3a6bfeffa3601882987f2a72c	PDI_tr_I6ZU90_I6ZU90_ECOLX	100	120	0	0	1	120	1	120	8.73e-86	234	microcins.verified	True	True	GCA_902841095.1_H282_genomic|CADGIR010000027.1|12523:12885:-1	v1_PLS_9d4d5884be3f55eea558ad570cf5724a7bed8ab3a6bfeffa3601882987f2a72c	GCA_902841095.1_H282_genomic	CADGIR010000027.1	12523	12885	-1	True	MANIRELTLDEITLVSGGNANSNFEGGPRNDRSSGARNSLGRNAPTHIYSDPSTVKCANAVFSGMIGGAIKGGPIGMARGTIGGAVVGQCLSDHGSGNGSGNRGSSSSCSGNNVGGTCNR*	True
v1_PLS_9d4d5884be3f55eea558ad570cf5724a7bed8ab3a6bfeffa3601882987f2a72c	PDI_tr_I6ZU90_I6ZU90_ECOLX	100	120	0	0	1	120	1	120	8.73e-86	234	microcins.verified	True	True	GCA_902840995.1_53_1_AUC1_genomic|CADGIN010000082.1|13741:14103:-1	v1_PLS_9d4d5884be3f55eea558ad570cf5724a7bed8ab3a6bfeffa3601882987f2a72c	GCA_902840995.1_53_1_AUC1_genomic	CADGIN010000082.1	13741	14103	-1	True	MANIRELTLDEITLVSGGNANSNFEGGPRNDRSSGARNSLGRNAPTHIYSDPSTVKCANAVFSGMIGGAIKGGPIGMARGTIGGAVVGQCLSDHGSGNGSGNRGSSSSCSGNNVGGTCNR*	True
v1_PLS_9d4d5884be3f55eea558ad570cf5724a7bed8ab3a6bfeffa3601882987f2a72c	PDI_tr_I6ZU90_I6ZU90_ECOLX	100	120	0	0	1	120	1	120	8.73e-86	234	microcins.verified	True	True	GCA_902846595.1_26_1_C13_genomic|CADHDV010000028.1|34587:34949:1	v1_PLS_9d4d5884be3f55eea558ad570cf5724a7bed8ab3a6bfeffa3601882987f2a72c	GCA_902846595.1_26_1_C13_genomic	CADHDV010000028.1	34587	34949	1	True	MANIRELTLDEITLVSGGNANSNFEGGPRNDRSSGARNSLGRNAPTHIYSDPSTVKCANAVFSGMIGGAIKGGPIGMARGTIGGAVVGQCLSDHGSGNGSGNRGSSSSCSGNNVGGTCNR*	True
v1_PLS_9d4d5884be3f55eea558ad570cf5724a7bed8ab3a6bfeffa3601882987f2a72c	PDI_tr_I6ZU90_I6ZU90_ECOLX	100	120	0	0	1	120	1	120	8.73e-86	234	microcins.verified	True	True	GCA_902844375.1_E5548_genomic|CADGVA010000036.1|50026:50388:1	v1_PLS_9d4d5884be3f55eea558ad570cf5724a7bed8ab3a6bfeffa3601882987f2a72c	GCA_902844375.1_E5548_genomic	CADGVA010000036.1	50026	50388	1	True	MANIRELTLDEITLVSGGNANSNFEGGPRNDRSSGARNSLGRNAPTHIYSDPSTVKCANAVFSGMIGGAIKGGPIGMARGTIGGAVVGQCLSDHGSGNGSGNRGSSSSCSGNNVGGTCNR*	True
v1_PLS_60f602f29f8e21764ef45a78d210a0882a6b06962bb2c290e7addf9021571ae6	PDI_tr_I6ZU90_I6ZU90_ECOLX	98.333	120	2	0	1	120	1	120	3.53e-84	230	microcins.verified	True	False	GCA_902843865.1_E1428_genomic|CADGTN010000063.1|21037:21399:-1	v1_PLS_60f602f29f8e21764ef45a78d210a0882a6b06962bb2c290e7addf9021571ae6	GCA_902843865.1_E1428_genomic	CADGTN010000063.1	21037	21399	-1	True	MASIRELTLDEITLVSGGNANSNFEGGPRNDRSSGARNSLGRNAPTHIYSDPSTVKCANAVFSGMIGGAIKGGPIGMARGTIGGAVVGQCLSDHGSGNGGGNRGSSSSCSGNNVGGTCNR*	True
v1_PLS_60f602f29f8e21764ef45a78d210a0882a6b06962bb2c290e7addf9021571ae6	PDI_tr_I6ZU90_I6ZU90_ECOLX	98.333	120	2	0	1	120	1	120	3.53e-84	230	microcins.verified	True	False	GCA_902843425.1_B004_genomic|CADGRM010000030.1|259:621:-1	v1_PLS_60f602f29f8e21764ef45a78d210a0882a6b06962bb2c290e7addf9021571ae6	GCA_902843425.1_B004_genomic	CADGRM010000030.1	259	621	-1	True	MASIRELTLDEITLVSGGNANSNFEGGPRNDRSSGARNSLGRNAPTHIYSDPSTVKCANAVFSGMIGGAIKGGPIGMARGTIGGAVVGQCLSDHGSGNGGGNRGSSSSCSGNNVGGTCNR*	True
v1_PLS_60f602f29f8e21764ef45a78d210a0882a6b06962bb2c290e7addf9021571ae6	PDI_tr_I6ZU90_I6ZU90_ECOLX	98.333	120	2	0	1	120	1	120	3.53e-84	230	microcins.verified	True	False	GCA_902841545.1_E5976_genomic|CADGKC010000050.1|25436:25798:1	v1_PLS_60f602f29f8e21764ef45a78d210a0882a6b06962bb2c290e7addf9021571ae6	GCA_902841545.1_E5976_genomic	CADGKC010000050.1	25436	25798	1	True	MASIRELTLDEITLVSGGNANSNFEGGPRNDRSSGARNSLGRNAPTHIYSDPSTVKCANAVFSGMIGGAIKGGPIGMARGTIGGAVVGQCLSDHGSGNGGGNRGSSSSCSGNNVGGTCNR*	True
v1_PLS_60f602f29f8e21764ef45a78d210a0882a6b06962bb2c290e7addf9021571ae6	PDI_tr_I6ZU90_I6ZU90_ECOLX	98.333	120	2	0	1	120	1	120	3.53e-84	230	microcins.verified	True	False	GCA_902847555.1_TA338_genomic|CADHHI010000155.1|157:519:-1	v1_PLS_60f602f29f8e21764ef45a78d210a0882a6b06962bb2c290e7addf9021571ae6	GCA_902847555.1_TA338_genomic	CADHHI010000155.1	157	519	-1	True	MASIRELTLDEITLVSGGNANSNFEGGPRNDRSSGARNSLGRNAPTHIYSDPSTVKCANAVFSGMIGGAIKGGPIGMARGTIGGAVVGQCLSDHGSGNGGGNRGSSSSCSGNNVGGTCNR*	True
v1_PLS_60f602f29f8e21764ef45a78d210a0882a6b06962bb2c290e7addf9021571ae6	PDI_tr_I6ZU90_I6ZU90_ECOLX	98.333	120	2	0	1	120	1	120	3.53e-84	230	microcins.verified	True	False	GCA_902842925.1_E7861_genomic|CADGQE010000009.1|33090:33452:1	v1_PLS_60f602f29f8e21764ef45a78d210a0882a6b06962bb2c290e7addf9021571ae6	GCA_902842925.1_E7861_genomic	CADGQE010000009.1	33090	33452	1	True	MASIRELTLDEITLVSGGNANSNFEGGPRNDRSSGARNSLGRNAPTHIYSDPSTVKCANAVFSGMIGGAIKGGPIGMARGTIGGAVVGQCLSDHGSGNGGGNRGSSSSCSGNNVGGTCNR*	True
v1_PLS_60f602f29f8e21764ef45a78d210a0882a6b06962bb2c290e7addf9021571ae6	PDI_tr_I6ZU90_I6ZU90_ECOLX	98.333	120	2	0	1	120	1	120	3.53e-84	230	microcins.verified	True	False	GCA_902847665.1_TA137_genomic|CADHIJ010000229.1|426:788:-1	v1_PLS_60f602f29f8e21764ef45a78d210a0882a6b06962bb2c290e7addf9021571ae6	GCA_902847665.1_TA137_genomic	CADHIJ010000229.1	426	788	-1	True	MASIRELTLDEITLVSGGNANSNFEGGPRNDRSSGARNSLGRNAPTHIYSDPSTVKCANAVFSGMIGGAIKGGPIGMARGTIGGAVVGQCLSDHGSGNGGGNRGSSSSCSGNNVGGTCNR*	True
v1_PLS_ded628ae514713e898f5af8e2db700960f4b87f49743450619038ae1b9a15092	PDI_tr_I6ZU90_I6ZU90_ECOLX	97.5	120	3	0	1	120	1	120	3.35e-83	228	microcins.verified	True	False	GCA_902844335.1_DMG_2015_G3_genomic|CADGUW010000188.1|209:571:1	v1_PLS_ded628ae514713e898f5af8e2db700960f4b87f49743450619038ae1b9a15092	GCA_902844335.1_DMG_2015_G3_genomic	CADGUW010000188.1	209	571	1	True	MAGIRELTLDEITLVSGGNANSNFEGGPRNERSSGARNSLGRNAPTHIYSDPSTVKCANAVFSGMIGGAIKGGPIGMARGTIGGAVVGQCLSDHGSGNGCGNRGSSSSCSGNNVGGTCNR*	True
v1_PLS_ded628ae514713e898f5af8e2db700960f4b87f49743450619038ae1b9a15092	PDI_tr_I6ZU90_I6ZU90_ECOLX	97.5	120	3	0	1	120	1	120	3.35e-83	228	microcins.verified	True	False	GCA_902844275.1_DMG_2015_G1_genomic|CADGUU010000191.1|374:736:-1	v1_PLS_ded628ae514713e898f5af8e2db700960f4b87f49743450619038ae1b9a15092	GCA_902844275.1_DMG_2015_G1_genomic	CADGUU010000191.1	374	736	-1	True	MAGIRELTLDEITLVSGGNANSNFEGGPRNERSSGARNSLGRNAPTHIYSDPSTVKCANAVFSGMIGGAIKGGPIGMARGTIGGAVVGQCLSDHGSGNGCGNRGSSSSCSGNNVGGTCNR*	True
v1_PLS_ded628ae514713e898f5af8e2db700960f4b87f49743450619038ae1b9a15092	PDI_tr_I6ZU90_I6ZU90_ECOLX	97.5	120	3	0	1	120	1	120	3.35e-83	228	microcins.verified	True	False	GCA_902839255.1_H331_genomic|CADGBL010000001.1|34775:35137:1	v1_PLS_ded628ae514713e898f5af8e2db700960f4b87f49743450619038ae1b9a15092	GCA_902839255.1_H331_genomic	CADGBL010000001.1	34775	35137	1	True	MAGIRELTLDEITLVSGGNANSNFEGGPRNERSSGARNSLGRNAPTHIYSDPSTVKCANAVFSGMIGGAIKGGPIGMARGTIGGAVVGQCLSDHGSGNGCGNRGSSSSCSGNNVGGTCNR*	True
v1_PLS_ded628ae514713e898f5af8e2db700960f4b87f49743450619038ae1b9a15092	PDI_tr_I6ZU90_I6ZU90_ECOLX	97.5	120	3	0	1	120	1	120	3.35e-83	228	microcins.verified	True	False	GCA_902838825.1_M1020_genomic|CADFZV010000022.1|15093:15455:-1	v1_PLS_ded628ae514713e898f5af8e2db700960f4b87f49743450619038ae1b9a15092	GCA_902838825.1_M1020_genomic	CADFZV010000022.1	15093	15455	-1	True	MAGIRELTLDEITLVSGGNANSNFEGGPRNERSSGARNSLGRNAPTHIYSDPSTVKCANAVFSGMIGGAIKGGPIGMARGTIGGAVVGQCLSDHGSGNGCGNRGSSSSCSGNNVGGTCNR*	True
v1_PLS_ded628ae514713e898f5af8e2db700960f4b87f49743450619038ae1b9a15092	PDI_tr_I6ZU90_I6ZU90_ECOLX	97.5	120	3	0	1	120	1	120	3.35e-83	228	microcins.verified	True	False	GCA_902847225.1_C4_36_genomic|CADHGE010000044.1|33278:33640:1	v1_PLS_ded628ae514713e898f5af8e2db700960f4b87f49743450619038ae1b9a15092	GCA_902847225.1_C4_36_genomic	CADHGE010000044.1	33278	33640	1	True	MAGIRELTLDEITLVSGGNANSNFEGGPRNERSSGARNSLGRNAPTHIYSDPSTVKCANAVFSGMIGGAIKGGPIGMARGTIGGAVVGQCLSDHGSGNGCGNRGSSSSCSGNNVGGTCNR*	True
v1_PLS_ded628ae514713e898f5af8e2db700960f4b87f49743450619038ae1b9a15092	PDI_tr_I6ZU90_I6ZU90_ECOLX	97.5	120	3	0	1	120	1	120	3.35e-83	228	microcins.verified	True	False	GCA_902841225.1_W1_36_genomic|CADGJA010000078.1|40939:41301:-1	v1_PLS_ded628ae514713e898f5af8e2db700960f4b87f49743450619038ae1b9a15092	GCA_902841225.1_W1_36_genomic	CADGJA010000078.1	40939	41301	-1	True	MAGIRELTLDEITLVSGGNANSNFEGGPRNERSSGARNSLGRNAPTHIYSDPSTVKCANAVFSGMIGGAIKGGPIGMARGTIGGAVVGQCLSDHGSGNGCGNRGSSSSCSGNNVGGTCNR*	True
v1_PLS_ded628ae514713e898f5af8e2db700960f4b87f49743450619038ae1b9a15092	PDI_tr_I6ZU90_I6ZU90_ECOLX	97.5	120	3	0	1	120	1	120	3.35e-83	228	microcins.verified	True	False	GCA_902840735.1_H1512653_2_genomic|CADGHC010000096.1|732:1094:-1	v1_PLS_ded628ae514713e898f5af8e2db700960f4b87f49743450619038ae1b9a15092	GCA_902840735.1_H1512653_2_genomic	CADGHC010000096.1	732	1094	-1	True	MAGIRELTLDEITLVSGGNANSNFEGGPRNERSSGARNSLGRNAPTHIYSDPSTVKCANAVFSGMIGGAIKGGPIGMARGTIGGAVVGQCLSDHGSGNGCGNRGSSSSCSGNNVGGTCNR*	True
v1_PLS_ded628ae514713e898f5af8e2db700960f4b87f49743450619038ae1b9a15092	PDI_tr_I6ZU90_I6ZU90_ECOLX	97.5	120	3	0	1	120	1	120	3.35e-83	228	microcins.verified	True	False	GCA_902846865.1_DMG_2015_G2_genomic|CADHET010000251.1|558:920:-1	v1_PLS_ded628ae514713e898f5af8e2db700960f4b87f49743450619038ae1b9a15092	GCA_902846865.1_DMG_2015_G2_genomic	CADHET010000251.1	558	920	-1	True	MAGIRELTLDEITLVSGGNANSNFEGGPRNERSSGARNSLGRNAPTHIYSDPSTVKCANAVFSGMIGGAIKGGPIGMARGTIGGAVVGQCLSDHGSGNGCGNRGSSSSCSGNNVGGTCNR*	True
v1_PLS_ded628ae514713e898f5af8e2db700960f4b87f49743450619038ae1b9a15092	PDI_tr_I6ZU90_I6ZU90_ECOLX	97.5	120	3	0	1	120	1	120	3.35e-83	228	microcins.verified	True	False	GCA_902848825.1_A1_32_genomic|CADHLZ010000013.1|26319:26681:1	v1_PLS_ded628ae514713e898f5af8e2db700960f4b87f49743450619038ae1b9a15092	GCA_902848825.1_A1_32_genomic	CADHLZ010000013.1	26319	26681	1	True	MAGIRELTLDEITLVSGGNANSNFEGGPRNERSSGARNSLGRNAPTHIYSDPSTVKCANAVFSGMIGGAIKGGPIGMARGTIGGAVVGQCLSDHGSGNGCGNRGSSSSCSGNNVGGTCNR*	True
v1_PLS_ded628ae514713e898f5af8e2db700960f4b87f49743450619038ae1b9a15092	PDI_tr_I6ZU90_I6ZU90_ECOLX	97.5	120	3	0	1	120	1	120	3.35e-83	228	microcins.verified	True	False	GCA_902845575.1_A3_74_genomic|CADGZZ010000046.1|34645:35007:1	v1_PLS_ded628ae514713e898f5af8e2db700960f4b87f49743450619038ae1b9a15092	GCA_902845575.1_A3_74_genomic	CADGZZ010000046.1	34645	35007	1	True	MAGIRELTLDEITLVSGGNANSNFEGGPRNERSSGARNSLGRNAPTHIYSDPSTVKCANAVFSGMIGGAIKGGPIGMARGTIGGAVVGQCLSDHGSGNGCGNRGSSSSCSGNNVGGTCNR*	True
v1_PLS_f023a3e09cddc0f31fea8bcbba5cca016d488f4c338a149c9d3ae683bee53330	M_tr_Q83TS1_Q83TS1_ECOLX	100	92	0	0	1	92	1	92	1.63e-63	176	microcins.verified	True	True	GCA_902843885.1_23_3_Ti9_genomic|CADGTR010000127.1|1919:2197:-1	v1_PLS_f023a3e09cddc0f31fea8bcbba5cca016d488f4c338a149c9d3ae683bee53330	GCA_902843885.1_23_3_Ti9_genomic	CADGTR010000127.1	1919	2197	-1	True	MRKLSENEIKQISGGDGNDGQAELIAIGSLAGTFISPGFGSIAGAYIGDKVHSWATTATVSPSMSPSGIGLSSQFGSGRGTSSASSSAGSGS*	True
v1_PLS_f023a3e09cddc0f31fea8bcbba5cca016d488f4c338a149c9d3ae683bee53330	M_tr_Q83TS1_Q83TS1_ECOLX	100	92	0	0	1	92	1	92	1.63e-63	176	microcins.verified	True	True	GCA_902837805.1_48_1_R18_genomic|CADFWA010000035.1|19320:19598:1	v1_PLS_f023a3e09cddc0f31fea8bcbba5cca016d488f4c338a149c9d3ae683bee53330	GCA_902837805.1_48_1_R18_genomic	CADFWA010000035.1	19320	19598	1	True	MRKLSENEIKQISGGDGNDGQAELIAIGSLAGTFISPGFGSIAGAYIGDKVHSWATTATVSPSMSPSGIGLSSQFGSGRGTSSASSSAGSGS*	True
v1_PLS_f023a3e09cddc0f31fea8bcbba5cca016d488f4c338a149c9d3ae683bee53330	M_tr_Q83TS1_Q83TS1_ECOLX	100	92	0	0	1	92	1	92	1.63e-63	176	microcins.verified	True	True	GCA_902845375.1_63_2_TC7_genomic|CADGZB010000106.1|1449:1727:-1	v1_PLS_f023a3e09cddc0f31fea8bcbba5cca016d488f4c338a149c9d3ae683bee53330	GCA_902845375.1_63_2_TC7_genomic	CADGZB010000106.1	1449	1727	-1	True	MRKLSENEIKQISGGDGNDGQAELIAIGSLAGTFISPGFGSIAGAYIGDKVHSWATTATVSPSMSPSGIGLSSQFGSGRGTSSASSSAGSGS*	True
v1_PLS_f023a3e09cddc0f31fea8bcbba5cca016d488f4c338a149c9d3ae683bee53330	M_tr_Q83TS1_Q83TS1_ECOLX	100	92	0	0	1	92	1	92	1.63e-63	176	microcins.verified	True	True	GCA_902839665.1_TA209_genomic|CADGCR010000073.1|5987:6265:1	v1_PLS_f023a3e09cddc0f31fea8bcbba5cca016d488f4c338a149c9d3ae683bee53330	GCA_902839665.1_TA209_genomic	CADGCR010000073.1	5987	6265	1	True	MRKLSENEIKQISGGDGNDGQAELIAIGSLAGTFISPGFGSIAGAYIGDKVHSWATTATVSPSMSPSGIGLSSQFGSGRGTSSASSSAGSGS*	True
v1_PLS_f023a3e09cddc0f31fea8bcbba5cca016d488f4c338a149c9d3ae683bee53330	M_tr_Q83TS1_Q83TS1_ECOLX	100	92	0	0	1	92	1	92	1.63e-63	176	microcins.verified	True	True	GCA_902849625.1_2H_434_21_genomic|CADHPK010000139.1|4179:4457:-1	v1_PLS_f023a3e09cddc0f31fea8bcbba5cca016d488f4c338a149c9d3ae683bee53330	GCA_902849625.1_2H_434_21_genomic	CADHPK010000139.1	4179	4457	-1	True	MRKLSENEIKQISGGDGNDGQAELIAIGSLAGTFISPGFGSIAGAYIGDKVHSWATTATVSPSMSPSGIGLSSQFGSGRGTSSASSSAGSGS*	True
v1_PLS_f023a3e09cddc0f31fea8bcbba5cca016d488f4c338a149c9d3ae683bee53330	M_tr_Q83TS1_Q83TS1_ECOLX	100	92	0	0	1	92	1	92	1.63e-63	176	microcins.verified	True	True	GCA_902837665.1_POSS_77_genomic|CADFVJ010000048.1|5744:6022:-1	v1_PLS_f023a3e09cddc0f31fea8bcbba5cca016d488f4c338a149c9d3ae683bee53330	GCA_902837665.1_POSS_77_genomic	CADFVJ010000048.1	5744	6022	-1	True	MRKLSENEIKQISGGDGNDGQAELIAIGSLAGTFISPGFGSIAGAYIGDKVHSWATTATVSPSMSPSGIGLSSQFGSGRGTSSASSSAGSGS*	True
v1_PLS_f023a3e09cddc0f31fea8bcbba5cca016d488f4c338a149c9d3ae683bee53330	M_tr_Q83TS1_Q83TS1_ECOLX	100	92	0	0	1	92	1	92	1.63e-63	176	microcins.verified	True	True	GCA_902846335.1_23_2_AC12_genomic|CADHCW010000183.1|5895:6173:1	v1_PLS_f023a3e09cddc0f31fea8bcbba5cca016d488f4c338a149c9d3ae683bee53330	GCA_902846335.1_23_2_AC12_genomic	CADHCW010000183.1	5895	6173	1	True	MRKLSENEIKQISGGDGNDGQAELIAIGSLAGTFISPGFGSIAGAYIGDKVHSWATTATVSPSMSPSGIGLSSQFGSGRGTSSASSSAGSGS*	True
v1_PLS_f023a3e09cddc0f31fea8bcbba5cca016d488f4c338a149c9d3ae683bee53330	M_tr_Q83TS1_Q83TS1_ECOLX	100	92	0	0	1	92	1	92	1.63e-63	176	microcins.verified	True	True	GCA_902844665.1_21_1_TC7_genomic|CADGWH010000089.1|31084:31362:-1	v1_PLS_f023a3e09cddc0f31fea8bcbba5cca016d488f4c338a149c9d3ae683bee53330	GCA_902844665.1_21_1_TC7_genomic	CADGWH010000089.1	31084	31362	-1	True	MRKLSENEIKQISGGDGNDGQAELIAIGSLAGTFISPGFGSIAGAYIGDKVHSWATTATVSPSMSPSGIGLSSQFGSGRGTSSASSSAGSGS*	True
v1_PLS_f023a3e09cddc0f31fea8bcbba5cca016d488f4c338a149c9d3ae683bee53330	M_tr_Q83TS1_Q83TS1_ECOLX	100	92	0	0	1	92	1	92	1.63e-63	176	microcins.verified	True	True	GCA_902838935.1_POSS_84_genomic|CADGAD010000072.1|25163:25441:-1	v1_PLS_f023a3e09cddc0f31fea8bcbba5cca016d488f4c338a149c9d3ae683bee53330	GCA_902838935.1_POSS_84_genomic	CADGAD010000072.1	25163	25441	-1	True	MRKLSENEIKQISGGDGNDGQAELIAIGSLAGTFISPGFGSIAGAYIGDKVHSWATTATVSPSMSPSGIGLSSQFGSGRGTSSASSSAGSGS*	True
v1_PLS_f023a3e09cddc0f31fea8bcbba5cca016d488f4c338a149c9d3ae683bee53330	M_tr_Q83TS1_Q83TS1_ECOLX	100	92	0	0	1	92	1	92	1.63e-63	176	microcins.verified	True	True	GCA_902840385.1_TA448_genomic|CADGFV010000067.1|28578:28856:1	v1_PLS_f023a3e09cddc0f31fea8bcbba5cca016d488f4c338a149c9d3ae683bee53330	GCA_902840385.1_TA448_genomic	CADGFV010000067.1	28578	28856	1	True	MRKLSENEIKQISGGDGNDGQAELIAIGSLAGTFISPGFGSIAGAYIGDKVHSWATTATVSPSMSPSGIGLSSQFGSGRGTSSASSSAGSGS*	True
v1_PLS_f023a3e09cddc0f31fea8bcbba5cca016d488f4c338a149c9d3ae683bee53330	M_tr_Q83TS1_Q83TS1_ECOLX	100	92	0	0	1	92	1	92	1.63e-63	176	microcins.verified	True	True	GCA_902847335.1_23_2_Ti8_genomic|CADHGM010000100.1|571:849:-1	v1_PLS_f023a3e09cddc0f31fea8bcbba5cca016d488f4c338a149c9d3ae683bee53330	GCA_902847335.1_23_2_Ti8_genomic	CADHGM010000100.1	571	849	-1	True	MRKLSENEIKQISGGDGNDGQAELIAIGSLAGTFISPGFGSIAGAYIGDKVHSWATTATVSPSMSPSGIGLSSQFGSGRGTSSASSSAGSGS*	True
v1_PLS_f023a3e09cddc0f31fea8bcbba5cca016d488f4c338a149c9d3ae683bee53330	M_tr_Q83TS1_Q83TS1_ECOLX	100	92	0	0	1	92	1	92	1.63e-63	176	microcins.verified	True	True	GCA_902843455.1_E2549_genomic|CADGRT010000104.1|16775:17053:1	v1_PLS_f023a3e09cddc0f31fea8bcbba5cca016d488f4c338a149c9d3ae683bee53330	GCA_902843455.1_E2549_genomic	CADGRT010000104.1	16775	17053	1	True	MRKLSENEIKQISGGDGNDGQAELIAIGSLAGTFISPGFGSIAGAYIGDKVHSWATTATVSPSMSPSGIGLSSQFGSGRGTSSASSSAGSGS*	True
v1_PLS_f023a3e09cddc0f31fea8bcbba5cca016d488f4c338a149c9d3ae683bee53330	M_tr_Q83TS1_Q83TS1_ECOLX	100	92	0	0	1	92	1	92	1.63e-63	176	microcins.verified	True	True	GCA_902846325.1_B1704_genomic|CADHCQ010000213.1|597:875:-1	v1_PLS_f023a3e09cddc0f31fea8bcbba5cca016d488f4c338a149c9d3ae683bee53330	GCA_902846325.1_B1704_genomic	CADHCQ010000213.1	597	875	-1	True	MRKLSENEIKQISGGDGNDGQAELIAIGSLAGTFISPGFGSIAGAYIGDKVHSWATTATVSPSMSPSGIGLSSQFGSGRGTSSASSSAGSGS*	True
v1_PLS_f023a3e09cddc0f31fea8bcbba5cca016d488f4c338a149c9d3ae683bee53330	M_tr_Q83TS1_Q83TS1_ECOLX	100	92	0	0	1	92	1	92	1.63e-63	176	microcins.verified	True	True	GCA_902844575.1_23_4_R13_genomic|CADGWD010000162.1|630:908:-1	v1_PLS_f023a3e09cddc0f31fea8bcbba5cca016d488f4c338a149c9d3ae683bee53330	GCA_902844575.1_23_4_R13_genomic	CADGWD010000162.1	630	908	-1	True	MRKLSENEIKQISGGDGNDGQAELIAIGSLAGTFISPGFGSIAGAYIGDKVHSWATTATVSPSMSPSGIGLSSQFGSGRGTSSASSSAGSGS*	True
v1_PLS_f023a3e09cddc0f31fea8bcbba5cca016d488f4c338a149c9d3ae683bee53330	M_tr_Q83TS1_Q83TS1_ECOLX	100	92	0	0	1	92	1	92	1.63e-63	176	microcins.verified	True	True	GCA_902838695.1_POSS_67_genomic|CADFZQ010000052.1|14214:14492:-1	v1_PLS_f023a3e09cddc0f31fea8bcbba5cca016d488f4c338a149c9d3ae683bee53330	GCA_902838695.1_POSS_67_genomic	CADFZQ010000052.1	14214	14492	-1	True	MRKLSENEIKQISGGDGNDGQAELIAIGSLAGTFISPGFGSIAGAYIGDKVHSWATTATVSPSMSPSGIGLSSQFGSGRGTSSASSSAGSGS*	True
v1_PLS_f023a3e09cddc0f31fea8bcbba5cca016d488f4c338a149c9d3ae683bee53330	M_tr_Q83TS1_Q83TS1_ECOLX	100	92	0	0	1	92	1	92	1.63e-63	176	microcins.verified	True	True	GCA_902839435.1_H020_genomic|CADGCD010000044.1|18842:19120:1	v1_PLS_f023a3e09cddc0f31fea8bcbba5cca016d488f4c338a149c9d3ae683bee53330	GCA_902839435.1_H020_genomic	CADGCD010000044.1	18842	19120	1	True	MRKLSENEIKQISGGDGNDGQAELIAIGSLAGTFISPGFGSIAGAYIGDKVHSWATTATVSPSMSPSGIGLSSQFGSGRGTSSASSSAGSGS*	True
v1_PLS_f023a3e09cddc0f31fea8bcbba5cca016d488f4c338a149c9d3ae683bee53330	M_tr_Q83TS1_Q83TS1_ECOLX	100	92	0	0	1	92	1	92	1.63e-63	176	microcins.verified	True	True	GCA_902839235.1_48_5_R19_genomic|CADGAY010000042.1|5900:6178:1	v1_PLS_f023a3e09cddc0f31fea8bcbba5cca016d488f4c338a149c9d3ae683bee53330	GCA_902839235.1_48_5_R19_genomic	CADGAY010000042.1	5900	6178	1	True	MRKLSENEIKQISGGDGNDGQAELIAIGSLAGTFISPGFGSIAGAYIGDKVHSWATTATVSPSMSPSGIGLSSQFGSGRGTSSASSSAGSGS*	True
v1_PLS_f023a3e09cddc0f31fea8bcbba5cca016d488f4c338a149c9d3ae683bee53330	M_tr_Q83TS1_Q83TS1_ECOLX	100	92	0	0	1	92	1	92	1.63e-63	176	microcins.verified	True	True	GCA_902841355.1_B1708_genomic|CADGJB010000044.1|15696:15974:-1	v1_PLS_f023a3e09cddc0f31fea8bcbba5cca016d488f4c338a149c9d3ae683bee53330	GCA_902841355.1_B1708_genomic	CADGJB010000044.1	15696	15974	-1	True	MRKLSENEIKQISGGDGNDGQAELIAIGSLAGTFISPGFGSIAGAYIGDKVHSWATTATVSPSMSPSGIGLSSQFGSGRGTSSASSSAGSGS*	True
v1_PLS_f023a3e09cddc0f31fea8bcbba5cca016d488f4c338a149c9d3ae683bee53330	M_tr_Q83TS1_Q83TS1_ECOLX	100	92	0	0	1	92	1	92	1.63e-63	176	microcins.verified	True	True	GCA_902849345.1_C2_102_genomic|CADHOC010000086.1|8168:8446:-1	v1_PLS_f023a3e09cddc0f31fea8bcbba5cca016d488f4c338a149c9d3ae683bee53330	GCA_902849345.1_C2_102_genomic	CADHOC010000086.1	8168	8446	-1	True	MRKLSENEIKQISGGDGNDGQAELIAIGSLAGTFISPGFGSIAGAYIGDKVHSWATTATVSPSMSPSGIGLSSQFGSGRGTSSASSSAGSGS*	True
v1_PLS_f023a3e09cddc0f31fea8bcbba5cca016d488f4c338a149c9d3ae683bee53330	M_tr_Q83TS1_Q83TS1_ECOLX	100	92	0	0	1	92	1	92	1.63e-63	176	microcins.verified	True	True	GCA_902837855.1_62_1_Ti3_genomic|CADFWI010000069.1|7509:7787:1	v1_PLS_f023a3e09cddc0f31fea8bcbba5cca016d488f4c338a149c9d3ae683bee53330	GCA_902837855.1_62_1_Ti3_genomic	CADFWI010000069.1	7509	7787	1	True	MRKLSENEIKQISGGDGNDGQAELIAIGSLAGTFISPGFGSIAGAYIGDKVHSWATTATVSPSMSPSGIGLSSQFGSGRGTSSASSSAGSGS*	True
v1_PLS_f023a3e09cddc0f31fea8bcbba5cca016d488f4c338a149c9d3ae683bee53330	M_tr_Q83TS1_Q83TS1_ECOLX	100	92	0	0	1	92	1	92	1.63e-63	176	microcins.verified	True	True	GCA_902858965.1_CD_29_IM6_genomic|CADIGZ010000003.1|13090:13368:-1	v1_PLS_f023a3e09cddc0f31fea8bcbba5cca016d488f4c338a149c9d3ae683bee53330	GCA_902858965.1_CD_29_IM6_genomic	CADIGZ010000003.1	13090	13368	-1	True	MRKLSENEIKQISGGDGNDGQAELIAIGSLAGTFISPGFGSIAGAYIGDKVHSWATTATVSPSMSPSGIGLSSQFGSGRGTSSASSSAGSGS*	True
v1_PLS_f023a3e09cddc0f31fea8bcbba5cca016d488f4c338a149c9d3ae683bee53330	M_tr_Q83TS1_Q83TS1_ECOLX	100	92	0	0	1	92	1	92	1.63e-63	176	microcins.verified	True	True	GCA_902838805.1_POSS_24_genomic|CADFZG010000041.1|7994:8272:-1	v1_PLS_f023a3e09cddc0f31fea8bcbba5cca016d488f4c338a149c9d3ae683bee53330	GCA_902838805.1_POSS_24_genomic	CADFZG010000041.1	7994	8272	-1	True	MRKLSENEIKQISGGDGNDGQAELIAIGSLAGTFISPGFGSIAGAYIGDKVHSWATTATVSPSMSPSGIGLSSQFGSGRGTSSASSSAGSGS*	True
v1_PLS_f023a3e09cddc0f31fea8bcbba5cca016d488f4c338a149c9d3ae683bee53330	M_tr_Q83TS1_Q83TS1_ECOLX	100	92	0	0	1	92	1	92	1.63e-63	176	microcins.verified	True	True	GCA_902840075.1_E2038_genomic|CADGEO010000115.1|3523:3801:-1	v1_PLS_f023a3e09cddc0f31fea8bcbba5cca016d488f4c338a149c9d3ae683bee53330	GCA_902840075.1_E2038_genomic	CADGEO010000115.1	3523	3801	-1	True	MRKLSENEIKQISGGDGNDGQAELIAIGSLAGTFISPGFGSIAGAYIGDKVHSWATTATVSPSMSPSGIGLSSQFGSGRGTSSASSSAGSGS*	True
v1_PLS_f023a3e09cddc0f31fea8bcbba5cca016d488f4c338a149c9d3ae683bee53330	M_tr_Q83TS1_Q83TS1_ECOLX	100	92	0	0	1	92	1	92	1.63e-63	176	microcins.verified	True	True	GCA_902849875.1_POSS_76_genomic|CADHQI010000151.1|641:919:-1	v1_PLS_f023a3e09cddc0f31fea8bcbba5cca016d488f4c338a149c9d3ae683bee53330	GCA_902849875.1_POSS_76_genomic	CADHQI010000151.1	641	919	-1	True	MRKLSENEIKQISGGDGNDGQAELIAIGSLAGTFISPGFGSIAGAYIGDKVHSWATTATVSPSMSPSGIGLSSQFGSGRGTSSASSSAGSGS*	True
v1_PLS_f023a3e09cddc0f31fea8bcbba5cca016d488f4c338a149c9d3ae683bee53330	M_tr_Q83TS1_Q83TS1_ECOLX	100	92	0	0	1	92	1	92	1.63e-63	176	microcins.verified	True	True	GCA_902839675.1_POSS_70_genomic|CADGDG010000002.1|13816:14094:-1	v1_PLS_f023a3e09cddc0f31fea8bcbba5cca016d488f4c338a149c9d3ae683bee53330	GCA_902839675.1_POSS_70_genomic	CADGDG010000002.1	13816	14094	-1	True	MRKLSENEIKQISGGDGNDGQAELIAIGSLAGTFISPGFGSIAGAYIGDKVHSWATTATVSPSMSPSGIGLSSQFGSGRGTSSASSSAGSGS*	True
v1_PLS_f023a3e09cddc0f31fea8bcbba5cca016d488f4c338a149c9d3ae683bee53330	M_tr_Q83TS1_Q83TS1_ECOLX	100	92	0	0	1	92	1	92	1.63e-63	176	microcins.verified	True	True	GCA_902844285.1_23_1_TC4_genomic|CADGUY010000038.1|5999:6277:1	v1_PLS_f023a3e09cddc0f31fea8bcbba5cca016d488f4c338a149c9d3ae683bee53330	GCA_902844285.1_23_1_TC4_genomic	CADGUY010000038.1	5999	6277	1	True	MRKLSENEIKQISGGDGNDGQAELIAIGSLAGTFISPGFGSIAGAYIGDKVHSWATTATVSPSMSPSGIGLSSQFGSGRGTSSASSSAGSGS*	True
v1_PLS_f023a3e09cddc0f31fea8bcbba5cca016d488f4c338a149c9d3ae683bee53330	M_tr_Q83TS1_Q83TS1_ECOLX	100	92	0	0	1	92	1	92	1.63e-63	176	microcins.verified	True	True	GCA_902847185.1_2_1_P20_genomic|CADHFO010000200.1|643:921:-1	v1_PLS_f023a3e09cddc0f31fea8bcbba5cca016d488f4c338a149c9d3ae683bee53330	GCA_902847185.1_2_1_P20_genomic	CADHFO010000200.1	643	921	-1	True	MRKLSENEIKQISGGDGNDGQAELIAIGSLAGTFISPGFGSIAGAYIGDKVHSWATTATVSPSMSPSGIGLSSQFGSGRGTSSASSSAGSGS*	True
v1_PLS_e4c44dd64cabab423c7762d11b6fafd839a0ebab495eceaa9ba8de3a1514c759	H47_sp_P62530_MCHB_ECOLX	100	75	0	0	23	97	1	75	6.82e-46	131	microcins.verified	True	False	GCA_902843885.1_23_3_Ti9_genomic|CADGTR010000215.1|133:426:-1	v1_PLS_e4c44dd64cabab423c7762d11b6fafd839a0ebab495eceaa9ba8de3a1514c759	GCA_902843885.1_23_3_Ti9_genomic	CADGTR010000215.1	133	426	-1	True	MGFEGFWSGQAGKTEVKYDGVYMREITESQLRYISGAGGAPATSANAAGAAAIVGALAGIPGGPLGVVVGAVSAGLTTAIGSTVGSGSASSSAGGGS*	True
v1_PLS_e4c44dd64cabab423c7762d11b6fafd839a0ebab495eceaa9ba8de3a1514c759	H47_sp_P62530_MCHB_ECOLX	100	75	0	0	23	97	1	75	6.82e-46	131	microcins.verified	True	False	GCA_902845595.1_POSS_78_genomic|CADGZW010000167.1|930:1223:1	v1_PLS_e4c44dd64cabab423c7762d11b6fafd839a0ebab495eceaa9ba8de3a1514c759	GCA_902845595.1_POSS_78_genomic	CADGZW010000167.1	930	1223	1	True	MGFEGFWSGQAGKTEVKYDGVYMREITESQLRYISGAGGAPATSANAAGAAAIVGALAGIPGGPLGVVVGAVSAGLTTAIGSTVGSGSASSSAGGGS*	True
v1_PLS_e4c44dd64cabab423c7762d11b6fafd839a0ebab495eceaa9ba8de3a1514c759	H47_sp_P62530_MCHB_ECOLX	100	75	0	0	23	97	1	75	6.82e-46	131	microcins.verified	True	False	GCA_902843465.1_POSS_88_genomic|CADGRR010000073.1|95:388:-1	v1_PLS_e4c44dd64cabab423c7762d11b6fafd839a0ebab495eceaa9ba8de3a1514c759	GCA_902843465.1_POSS_88_genomic	CADGRR010000073.1	95	388	-1	True	MGFEGFWSGQAGKTEVKYDGVYMREITESQLRYISGAGGAPATSANAAGAAAIVGALAGIPGGPLGVVVGAVSAGLTTAIGSTVGSGSASSSAGGGS*	True
v1_PLS_e4c44dd64cabab423c7762d11b6fafd839a0ebab495eceaa9ba8de3a1514c759	H47_sp_P62530_MCHB_ECOLX	100	75	0	0	23	97	1	75	6.82e-46	131	microcins.verified	True	False	GCA_902839665.1_TA209_genomic|CADGCR010000088.1|89:382:-1	v1_PLS_e4c44dd64cabab423c7762d11b6fafd839a0ebab495eceaa9ba8de3a1514c759	GCA_902839665.1_TA209_genomic	CADGCR010000088.1	89	382	-1	True	MGFEGFWSGQAGKTEVKYDGVYMREITESQLRYISGAGGAPATSANAAGAAAIVGALAGIPGGPLGVVVGAVSAGLTTAIGSTVGSGSASSSAGGGS*	True
v1_PLS_e4c44dd64cabab423c7762d11b6fafd839a0ebab495eceaa9ba8de3a1514c759	H47_sp_P62530_MCHB_ECOLX	100	75	0	0	23	97	1	75	6.82e-46	131	microcins.verified	True	False	GCA_902837665.1_POSS_77_genomic|CADFVJ010000062.1|301:594:-1	v1_PLS_e4c44dd64cabab423c7762d11b6fafd839a0ebab495eceaa9ba8de3a1514c759	GCA_902837665.1_POSS_77_genomic	CADFVJ010000062.1	301	594	-1	True	MGFEGFWSGQAGKTEVKYDGVYMREITESQLRYISGAGGAPATSANAAGAAAIVGALAGIPGGPLGVVVGAVSAGLTTAIGSTVGSGSASSSAGGGS*	True
v1_PLS_e4c44dd64cabab423c7762d11b6fafd839a0ebab495eceaa9ba8de3a1514c759	H47_sp_P62530_MCHB_ECOLX	100	75	0	0	23	97	1	75	6.82e-46	131	microcins.verified	True	False	GCA_902838815.1_POSS_71_genomic|CADFZW010000051.1|51391:51684:1	v1_PLS_e4c44dd64cabab423c7762d11b6fafd839a0ebab495eceaa9ba8de3a1514c759	GCA_902838815.1_POSS_71_genomic	CADFZW010000051.1	51391	51684	1	True	MGFEGFWSGQAGKTEVKYDGVYMREITESQLRYISGAGGAPATSANAAGAAAIVGALAGIPGGPLGVVVGAVSAGLTTAIGSTVGSGSASSSAGGGS*	True
v1_PLS_e4c44dd64cabab423c7762d11b6fafd839a0ebab495eceaa9ba8de3a1514c759	H47_sp_P62530_MCHB_ECOLX	100	75	0	0	23	97	1	75	6.82e-46	131	microcins.verified	True	False	GCA_902846335.1_23_2_AC12_genomic|CADHCW010000257.1|1240:1533:1	v1_PLS_e4c44dd64cabab423c7762d11b6fafd839a0ebab495eceaa9ba8de3a1514c759	GCA_902846335.1_23_2_AC12_genomic	CADHCW010000257.1	1240	1533	1	True	MGFEGFWSGQAGKTEVKYDGVYMREITESQLRYISGAGGAPATSANAAGAAAIVGALAGIPGGPLGVVVGAVSAGLTTAIGSTVGSGSASSSAGGGS*	True
v1_PLS_e4c44dd64cabab423c7762d11b6fafd839a0ebab495eceaa9ba8de3a1514c759	H47_sp_P62530_MCHB_ECOLX	100	75	0	0	23	97	1	75	6.82e-46	131	microcins.verified	True	False	GCA_902847335.1_23_2_Ti8_genomic|CADHGM010000256.1|81:374:-1	v1_PLS_e4c44dd64cabab423c7762d11b6fafd839a0ebab495eceaa9ba8de3a1514c759	GCA_902847335.1_23_2_Ti8_genomic	CADHGM010000256.1	81	374	-1	True	MGFEGFWSGQAGKTEVKYDGVYMREITESQLRYISGAGGAPATSANAAGAAAIVGALAGIPGGPLGVVVGAVSAGLTTAIGSTVGSGSASSSAGGGS*	True
v1_PLS_e4c44dd64cabab423c7762d11b6fafd839a0ebab495eceaa9ba8de3a1514c759	H47_sp_P62530_MCHB_ECOLX	100	75	0	0	23	97	1	75	6.82e-46	131	microcins.verified	True	False	GCA_902841775.1_20_5_R7_genomic|CADGLE010000081.1|51:344:-1	v1_PLS_e4c44dd64cabab423c7762d11b6fafd839a0ebab495eceaa9ba8de3a1514c759	GCA_902841775.1_20_5_R7_genomic	CADGLE010000081.1	51	344	-1	True	MGFEGFWSGQAGKTEVKYDGVYMREITESQLRYISGAGGAPATSANAAGAAAIVGALAGIPGGPLGVVVGAVSAGLTTAIGSTVGSGSASSSAGGGS*	True
v1_PLS_e4c44dd64cabab423c7762d11b6fafd839a0ebab495eceaa9ba8de3a1514c759	H47_sp_P62530_MCHB_ECOLX	100	75	0	0	23	97	1	75	6.82e-46	131	microcins.verified	True	False	GCA_902843805.1_35_MA_AUDC_genomic|CADGTC010000266.1|2691:2984:1	v1_PLS_e4c44dd64cabab423c7762d11b6fafd839a0ebab495eceaa9ba8de3a1514c759	GCA_902843805.1_35_MA_AUDC_genomic	CADGTC010000266.1	2691	2984	1	True	MGFEGFWSGQAGKTEVKYDGVYMREITESQLRYISGAGGAPATSANAAGAAAIVGALAGIPGGPLGVVVGAVSAGLTTAIGSTVGSGSASSSAGGGS*	True
v1_PLS_e4c44dd64cabab423c7762d11b6fafd839a0ebab495eceaa9ba8de3a1514c759	H47_sp_P62530_MCHB_ECOLX	100	75	0	0	23	97	1	75	6.82e-46	131	microcins.verified	True	False	GCA_902844575.1_23_4_R13_genomic|CADGWD010000037.1|93:386:-1	v1_PLS_e4c44dd64cabab423c7762d11b6fafd839a0ebab495eceaa9ba8de3a1514c759	GCA_902844575.1_23_4_R13_genomic	CADGWD010000037.1	93	386	-1	True	MGFEGFWSGQAGKTEVKYDGVYMREITESQLRYISGAGGAPATSANAAGAAAIVGALAGIPGGPLGVVVGAVSAGLTTAIGSTVGSGSASSSAGGGS*	True
v1_PLS_e4c44dd64cabab423c7762d11b6fafd839a0ebab495eceaa9ba8de3a1514c759	H47_sp_P62530_MCHB_ECOLX	100	75	0	0	23	97	1	75	6.82e-46	131	microcins.verified	True	False	GCA_902838695.1_POSS_67_genomic|CADFZQ010000060.1|14219:14512:1	v1_PLS_e4c44dd64cabab423c7762d11b6fafd839a0ebab495eceaa9ba8de3a1514c759	GCA_902838695.1_POSS_67_genomic	CADFZQ010000060.1	14219	14512	1	True	MGFEGFWSGQAGKTEVKYDGVYMREITESQLRYISGAGGAPATSANAAGAAAIVGALAGIPGGPLGVVVGAVSAGLTTAIGSTVGSGSASSSAGGGS*	True
v1_PLS_e4c44dd64cabab423c7762d11b6fafd839a0ebab495eceaa9ba8de3a1514c759	H47_sp_P62530_MCHB_ECOLX	100	75	0	0	23	97	1	75	6.82e-46	131	microcins.verified	True	False	GCA_902839235.1_48_5_R19_genomic|CADGAY010000009.1|151:444:-1	v1_PLS_e4c44dd64cabab423c7762d11b6fafd839a0ebab495eceaa9ba8de3a1514c759	GCA_902839235.1_48_5_R19_genomic	CADGAY010000009.1	151	444	-1	True	MGFEGFWSGQAGKTEVKYDGVYMREITESQLRYISGAGGAPATSANAAGAAAIVGALAGIPGGPLGVVVGAVSAGLTTAIGSTVGSGSASSSAGGGS*	True
v1_PLS_e4c44dd64cabab423c7762d11b6fafd839a0ebab495eceaa9ba8de3a1514c759	H47_sp_P62530_MCHB_ECOLX	100	75	0	0	23	97	1	75	6.82e-46	131	microcins.verified	True	False	GCA_902841355.1_B1708_genomic|CADGJB010000099.1|11722:12015:1	v1_PLS_e4c44dd64cabab423c7762d11b6fafd839a0ebab495eceaa9ba8de3a1514c759	GCA_902841355.1_B1708_genomic	CADGJB010000099.1	11722	12015	1	True	MGFEGFWSGQAGKTEVKYDGVYMREITESQLRYISGAGGAPATSANAAGAAAIVGALAGIPGGPLGVVVGAVSAGLTTAIGSTVGSGSASSSAGGGS*	True
v1_PLS_e4c44dd64cabab423c7762d11b6fafd839a0ebab495eceaa9ba8de3a1514c759	H47_sp_P62530_MCHB_ECOLX	100	75	0	0	23	97	1	75	6.82e-46	131	microcins.verified	True	False	GCA_902845515.1_21_2_C8_genomic|CADGZI010000095.1|14587:14880:1	v1_PLS_e4c44dd64cabab423c7762d11b6fafd839a0ebab495eceaa9ba8de3a1514c759	GCA_902845515.1_21_2_C8_genomic	CADGZI010000095.1	14587	14880	1	True	MGFEGFWSGQAGKTEVKYDGVYMREITESQLRYISGAGGAPATSANAAGAAAIVGALAGIPGGPLGVVVGAVSAGLTTAIGSTVGSGSASSSAGGGS*	True
v1_PLS_e4c44dd64cabab423c7762d11b6fafd839a0ebab495eceaa9ba8de3a1514c759	H47_sp_P62530_MCHB_ECOLX	100	75	0	0	23	97	1	75	6.82e-46	131	microcins.verified	True	False	GCA_902839675.1_POSS_70_genomic|CADGDG010000022.1|52586:52879:1	v1_PLS_e4c44dd64cabab423c7762d11b6fafd839a0ebab495eceaa9ba8de3a1514c759	GCA_902839675.1_POSS_70_genomic	CADGDG010000022.1	52586	52879	1	True	MGFEGFWSGQAGKTEVKYDGVYMREITESQLRYISGAGGAPATSANAAGAAAIVGALAGIPGGPLGVVVGAVSAGLTTAIGSTVGSGSASSSAGGGS*	True
v1_PLS_e4c44dd64cabab423c7762d11b6fafd839a0ebab495eceaa9ba8de3a1514c759	H47_sp_P62530_MCHB_ECOLX	100	75	0	0	23	97	1	75	6.82e-46	131	microcins.verified	True	False	GCA_902844285.1_23_1_TC4_genomic|CADGUY010000043.1|14654:14947:1	v1_PLS_e4c44dd64cabab423c7762d11b6fafd839a0ebab495eceaa9ba8de3a1514c759	GCA_902844285.1_23_1_TC4_genomic	CADGUY010000043.1	14654	14947	1	True	MGFEGFWSGQAGKTEVKYDGVYMREITESQLRYISGAGGAPATSANAAGAAAIVGALAGIPGGPLGVVVGAVSAGLTTAIGSTVGSGSASSSAGGGS*	True
v1_PLS_5205109bbc97f5c710d44bea53ced4b6f0ad0ddebc6577473efb02a152b38184	V_sp_P22522_CEAV_ECOLX	100	75	0	0	1	75	1	75	1.78e-52	148	microcins.verified	True	False	GCA_902842645.1_E2878_genomic|CADGOL010000151.1|1840:2091:1	v1_PLS_5205109bbc97f5c710d44bea53ced4b6f0ad0ddebc6577473efb02a152b38184	GCA_902842645.1_E2878_genomic	CADGOL010000151.1	1840	2091	1	True	MRTLTLNELDSVSGGASGRDIAMAIGTLSGQFVAGGIGAAAGGVAGGAIYDYASTHKPNPAMSPSGLGGTIKQKPGDAANLLI*	True
v1_PLS_eb0298ed86a5f477a05b320152a4efdb3a74c55416ccf28663607dc3511ffc8c	V_sp_P22522_CEAV_ECOLX	100	53	0	0	1	53	1	53	1.07e-34	102	microcins.verified	True	False	GCA_902849985.1_C2_117_genomic|CADHQL010000253.1|3:161:-1	v1_PLS_eb0298ed86a5f477a05b320152a4efdb3a74c55416ccf28663607dc3511ffc8c	GCA_902849985.1_C2_117_genomic	CADHQL010000253.1	3	161	-1	True	MRTLTLNELDSVSGGASGRDIAMAIGTLSGQFVAGGIGAAAGGVAGGAIYDYA	True
v1_PLS_4e877e89ae387cca54403b35a4d35f0d5c26d7b3e5e6fa47455b383ca4c7b020	M_tr_Q83TS1_Q83TS1_ECOLX	100	92	0	0	19	110	1	92	1.76e-63	177	microcins.verified	True	False	GCA_902845595.1_POSS_78_genomic|CADGZW010000277.1|86:418:1	v1_PLS_4e877e89ae387cca54403b35a4d35f0d5c26d7b3e5e6fa47455b383ca4c7b020	GCA_902845595.1_POSS_78_genomic	CADGZW010000277.1	86	418	1	True	MVKREFLLLHKSYSEGVEMRKLSENEIKQISGGDGNDGQAELIAIGSLAGTFISPGFGSIAGAYIGDKVHSWATTATVSPSMSPSGIGLSSQFGSGRGTSSASSSAGSGS*	True
v1_PLS_4e877e89ae387cca54403b35a4d35f0d5c26d7b3e5e6fa47455b383ca4c7b020	M_tr_Q83TS1_Q83TS1_ECOLX	100	92	0	0	19	110	1	92	1.76e-63	177	microcins.verified	True	False	GCA_902843465.1_POSS_88_genomic|CADGRR010000173.1|387:719:-1	v1_PLS_4e877e89ae387cca54403b35a4d35f0d5c26d7b3e5e6fa47455b383ca4c7b020	GCA_902843465.1_POSS_88_genomic	CADGRR010000173.1	387	719	-1	True	MVKREFLLLHKSYSEGVEMRKLSENEIKQISGGDGNDGQAELIAIGSLAGTFISPGFGSIAGAYIGDKVHSWATTATVSPSMSPSGIGLSSQFGSGRGTSSASSSAGSGS*	True
v1_PLS_4e877e89ae387cca54403b35a4d35f0d5c26d7b3e5e6fa47455b383ca4c7b020	M_tr_Q83TS1_Q83TS1_ECOLX	100	92	0	0	19	110	1	92	1.76e-63	177	microcins.verified	True	False	GCA_902838815.1_POSS_71_genomic|CADFZW010000069.1|215:547:-1	v1_PLS_4e877e89ae387cca54403b35a4d35f0d5c26d7b3e5e6fa47455b383ca4c7b020	GCA_902838815.1_POSS_71_genomic	CADFZW010000069.1	215	547	-1	True	MVKREFLLLHKSYSEGVEMRKLSENEIKQISGGDGNDGQAELIAIGSLAGTFISPGFGSIAGAYIGDKVHSWATTATVSPSMSPSGIGLSSQFGSGRGTSSASSSAGSGS*	True
v1_PLS_4e877e89ae387cca54403b35a4d35f0d5c26d7b3e5e6fa47455b383ca4c7b020	M_tr_Q83TS1_Q83TS1_ECOLX	100	92	0	0	19	110	1	92	1.76e-63	177	microcins.verified	True	False	GCA_902841775.1_20_5_R7_genomic|CADGLE010000203.1|215:547:-1	v1_PLS_4e877e89ae387cca54403b35a4d35f0d5c26d7b3e5e6fa47455b383ca4c7b020	GCA_902841775.1_20_5_R7_genomic	CADGLE010000203.1	215	547	-1	True	MVKREFLLLHKSYSEGVEMRKLSENEIKQISGGDGNDGQAELIAIGSLAGTFISPGFGSIAGAYIGDKVHSWATTATVSPSMSPSGIGLSSQFGSGRGTSSASSSAGSGS*	True
v1_PLS_4e877e89ae387cca54403b35a4d35f0d5c26d7b3e5e6fa47455b383ca4c7b020	M_tr_Q83TS1_Q83TS1_ECOLX	100	92	0	0	19	110	1	92	1.76e-63	177	microcins.verified	True	False	GCA_902845515.1_21_2_C8_genomic|CADGZI010000290.1|724:1056:-1	v1_PLS_4e877e89ae387cca54403b35a4d35f0d5c26d7b3e5e6fa47455b383ca4c7b020	GCA_902845515.1_21_2_C8_genomic	CADGZI010000290.1	724	1056	-1	True	MVKREFLLLHKSYSEGVEMRKLSENEIKQISGGDGNDGQAELIAIGSLAGTFISPGFGSIAGAYIGDKVHSWATTATVSPSMSPSGIGLSSQFGSGRGTSSASSSAGSGS*	True
v1_PLS_3e7cfa8538b1dc7b3f7199e7d0636d108dfd2cb887f8930197a3a403f71c31ee	V_sp_P22522_CEAV_ECOLX	93.75	32	2	0	1	32	1	32	3.02e-19	62.4	microcins.verified	True	False	GCA_902849145.1_C2_97_genomic|CADHNO010000197.1|1:132:-1	v1_PLS_3e7cfa8538b1dc7b3f7199e7d0636d108dfd2cb887f8930197a3a403f71c31ee	GCA_902849145.1_C2_97_genomic	CADHNO010000197.1	1	132	-1	True	MRTLTLNELDSVSGGASGRDIALAIGTLFGQFVAGGIGAAAGGV	True
v1_PLS_53f23fa34aaa472e8dbcbcbaea5969cd8d7080aefd55869d831dd6d34af44dca	H47_sp_P62530_MCHB_ECOLX	100	35	0	0	1	35	41	75	8.29e-18	57.8	microcins.verified	False	False	GCA_902839005.1_60_1_Ti1_genomic|CADGAK010000071.1|1351:1458:-1	v1_PLS_53f23fa34aaa472e8dbcbcbaea5969cd8d7080aefd55869d831dd6d34af44dca	GCA_902839005.1_60_1_Ti1_genomic	CADGAK010000071.1	1351	1458	-1	True	GPLGVVVGAVSAGLTTAIGSTVGSGSASSSAGGGS*	False
v1_PLS_a819cbe1ff25d399384ab2d6926551cbddf38c0081deff0099aa752cdc83bd55	V_sp_P22522_CEAV_ECOLX	26.923	104	50	3	1	86	1	96	1.76e-05	29.3	microcins.verified	True	False	GCA_902839005.1_60_1_Ti1_genomic|CADGAK010000118.1|933:1256:1	v1_PLS_a819cbe1ff25d399384ab2d6926551cbddf38c0081deff0099aa752cdc83bd55	GCA_902839005.1_60_1_Ti1_genomic	CADGAK010000118.1	933	1256	1	True	MRNITTDELALIHGAGLDKDASVAIGTAAGGFLGKATKIPGADIAGSAIGGYIGGVIADGSNRTITIPSNGINYNPGIGLGSFNPNYNGGLLNSGFNSSTSSSSSGS*	False
v1_PLS_a819cbe1ff25d399384ab2d6926551cbddf38c0081deff0099aa752cdc83bd55	V_sp_P22522_CEAV_ECOLX	26.923	104	50	3	1	86	1	96	1.76e-05	29.3	microcins.verified	True	False	GCA_902839405.1_C2_41_genomic|CADGCB010000086.1|316:639:1	v1_PLS_a819cbe1ff25d399384ab2d6926551cbddf38c0081deff0099aa752cdc83bd55	GCA_902839405.1_C2_41_genomic	CADGCB010000086.1	316	639	1	True	MRNITTDELALIHGAGLDKDASVAIGTAAGGFLGKATKIPGADIAGSAIGGYIGGVIADGSNRTITIPSNGINYNPGIGLGSFNPNYNGGLLNSGFNSSTSSSSSGS*	False
v1_PLS_a819cbe1ff25d399384ab2d6926551cbddf38c0081deff0099aa752cdc83bd55	V_sp_P22522_CEAV_ECOLX	26.923	104	50	3	1	86	1	96	1.76e-05	29.3	microcins.verified	True	False	GCA_902845415.1_29_4_DC8_genomic|CADGZC010000144.1|5720:6043:-1	v1_PLS_a819cbe1ff25d399384ab2d6926551cbddf38c0081deff0099aa752cdc83bd55	GCA_902845415.1_29_4_DC8_genomic	CADGZC010000144.1	5720	6043	-1	True	MRNITTDELALIHGAGLDKDASVAIGTAAGGFLGKATKIPGADIAGSAIGGYIGGVIADGSNRTITIPSNGINYNPGIGLGSFNPNYNGGLLNSGFNSSTSSSSSGS*	False
v1_PLS_a819cbe1ff25d399384ab2d6926551cbddf38c0081deff0099aa752cdc83bd55	V_sp_P22522_CEAV_ECOLX	26.923	104	50	3	1	86	1	96	1.76e-05	29.3	microcins.verified	True	False	GCA_902848825.1_A1_32_genomic|CADHLZ010000298.1|4282:4605:-1	v1_PLS_a819cbe1ff25d399384ab2d6926551cbddf38c0081deff0099aa752cdc83bd55	GCA_902848825.1_A1_32_genomic	CADHLZ010000298.1	4282	4605	-1	True	MRNITTDELALIHGAGLDKDASVAIGTAAGGFLGKATKIPGADIAGSAIGGYIGGVIADGSNRTITIPSNGINYNPGIGLGSFNPNYNGGLLNSGFNSSTSSSSSGS*	False
v1_PLS_de96e29cece26b47e06a234690c458d6adb95e14e076461656ddbbc01996c4fc	I47_tr_Q712Q0_Q712Q0_ECOLX	94.737	57	3	0	1	57	1	57	1.61e-39	114	microcins.verified	True	False	GCA_902839005.1_60_1_Ti1_genomic|CADGAK010000129.1|144:377:1	v1_PLS_de96e29cece26b47e06a234690c458d6adb95e14e076461656ddbbc01996c4fc	GCA_902839005.1_60_1_Ti1_genomic	CADGAK010000129.1	144	377	1	True	MREISDHMLDFVKGGMNLNGLPSSTNVIDLRGKDMGTYIDANGACWAPDTPSIIMYPGEDGPSYSISSSTSSANSGS*	False
v1_PLS_bfcd904023707725e50c019692abdccf1f02e05e4db0b3fd01d972508df6d59b	M_tr_Q83TS1_Q83TS1_ECOLX	97.826	92	2	0	19	110	1	92	1.52e-61	172	microcins.verified	True	False	GCA_902839005.1_60_1_Ti1_genomic|CADGAK010000149.1|437:769:1	v1_PLS_bfcd904023707725e50c019692abdccf1f02e05e4db0b3fd01d972508df6d59b	GCA_902839005.1_60_1_Ti1_genomic	CADGAK010000149.1	437	769	1	True	MVKRKFLLFHKSYSEGVEMRKLSENEIKQISGGDGNDGQAELIAIGSLAGTFISPGFGSIVGAYIGDKVHSLATTATVSPSMSPSGIGLSSQFGSGRGTSSASSSAGSGS*	True
v1_PLS_ca17b581f76ce5092852776a91a6b84302367804223bf9e003e68f17799f45bc	V_sp_P22522_CEAV_ECOLX	96	25	1	0	1	25	1	25	7.36e-15	50.8	microcins.verified	True	False	GCA_902841235.1_M1198_genomic|CADGIW010000008.1|74348:74440:1	v1_PLS_ca17b581f76ce5092852776a91a6b84302367804223bf9e003e68f17799f45bc	GCA_902841235.1_M1198_genomic	CADGIW010000008.1	74348	74440	1	True	MRTLTLNELDSVSGGASGRDIAMAVMLPTY*	True
v1_PLS_ca17b581f76ce5092852776a91a6b84302367804223bf9e003e68f17799f45bc	V_sp_P22522_CEAV_ECOLX	96	25	1	0	1	25	1	25	7.36e-15	50.8	microcins.verified	True	False	GCA_902841285.1_A4_57_genomic|CADGJG010000013.1|2082:2171:1	v1_PLS_ca17b581f76ce5092852776a91a6b84302367804223bf9e003e68f17799f45bc	GCA_902841285.1_A4_57_genomic	CADGJG010000013.1	2082	2171	1	True	MRTLTLNELDSVSGGASGRDIAMAVMLPTY	True
v1_PLS_ca17b581f76ce5092852776a91a6b84302367804223bf9e003e68f17799f45bc	V_sp_P22522_CEAV_ECOLX	96	25	1	0	1	25	1	25	7.36e-15	50.8	microcins.verified	True	False	GCA_902843635.1_A2_17_genomic|CADGSA010000062.1|75:167:-1	v1_PLS_ca17b581f76ce5092852776a91a6b84302367804223bf9e003e68f17799f45bc	GCA_902843635.1_A2_17_genomic	CADGSA010000062.1	75	167	-1	True	MRTLTLNELDSVSGGASGRDIAMAVMLPTY*	True
v1_PLS_ca17b581f76ce5092852776a91a6b84302367804223bf9e003e68f17799f45bc	V_sp_P22522_CEAV_ECOLX	96	25	1	0	1	25	1	25	7.36e-15	50.8	microcins.verified	True	False	GCA_902843585.1_A2_19_genomic|CADGSC010000180.1|1760:1852:1	v1_PLS_ca17b581f76ce5092852776a91a6b84302367804223bf9e003e68f17799f45bc	GCA_902843585.1_A2_19_genomic	CADGSC010000180.1	1760	1852	1	True	MRTLTLNELDSVSGGASGRDIAMAVMLPTY*	True
v1_PLS_ca17b581f76ce5092852776a91a6b84302367804223bf9e003e68f17799f45bc	V_sp_P22522_CEAV_ECOLX	96	25	1	0	1	25	1	25	7.36e-15	50.8	microcins.verified	True	False	GCA_902838595.1_H474_genomic|CADFZE010000048.1|125:217:-1	v1_PLS_ca17b581f76ce5092852776a91a6b84302367804223bf9e003e68f17799f45bc	GCA_902838595.1_H474_genomic	CADFZE010000048.1	125	217	-1	True	MRTLTLNELDSVSGGASGRDIAMAVMLPTY*	True
v1_PLS_ca17b581f76ce5092852776a91a6b84302367804223bf9e003e68f17799f45bc	V_sp_P22522_CEAV_ECOLX	96	25	1	0	1	25	1	25	7.36e-15	50.8	microcins.verified	True	False	GCA_902845575.1_A3_74_genomic|CADGZZ010000112.1|1853:1945:1	v1_PLS_ca17b581f76ce5092852776a91a6b84302367804223bf9e003e68f17799f45bc	GCA_902845575.1_A3_74_genomic	CADGZZ010000112.1	1853	1945	1	True	MRTLTLNELDSVSGGASGRDIAMAVMLPTY*	True
v1_PLS_ca17b581f76ce5092852776a91a6b84302367804223bf9e003e68f17799f45bc	V_sp_P22522_CEAV_ECOLX	96	25	1	0	1	25	1	25	7.36e-15	50.8	microcins.verified	True	False	GCA_902847075.1_A4_11_genomic|CADHFN010000306.1|1771:1863:1	v1_PLS_ca17b581f76ce5092852776a91a6b84302367804223bf9e003e68f17799f45bc	GCA_902847075.1_A4_11_genomic	CADHFN010000306.1	1771	1863	1	True	MRTLTLNELDSVSGGASGRDIAMAVMLPTY*	True
v1_PLS_ff10c10f7e957c977390dcd2776f9a12a1d1f324700543820a861d0a6aced3fe	I47_tr_Q712Q0_Q712Q0_ECOLX	100	77	0	0	1	77	1	77	9.91e-55	152	microcins.verified	True	True	GCA_902842435.1_M540_genomic|CADGNE010000021.1|433:666:1	v1_PLS_ff10c10f7e957c977390dcd2776f9a12a1d1f324700543820a861d0a6aced3fe	GCA_902842435.1_M540_genomic	CADGNE010000021.1	433	666	1	True	MREISDNMLDSVKGGMNLNGLPASTNVIDLRGKDMGTYIDANGACWAPDTPSIIMYPGGSGPSYSMSSSTSSANSGS*	True
v1_PLS_ff10c10f7e957c977390dcd2776f9a12a1d1f324700543820a861d0a6aced3fe	I47_tr_Q712Q0_Q712Q0_ECOLX	100	77	0	0	1	77	1	77	9.91e-55	152	microcins.verified	True	True	GCA_902838575.1_M701_genomic|CADFYU010000027.1|168317:168550:-1	v1_PLS_ff10c10f7e957c977390dcd2776f9a12a1d1f324700543820a861d0a6aced3fe	GCA_902838575.1_M701_genomic	CADFYU010000027.1	168317	168550	-1	True	MREISDNMLDSVKGGMNLNGLPASTNVIDLRGKDMGTYIDANGACWAPDTPSIIMYPGGSGPSYSMSSSTSSANSGS*	True
v1_PLS_ff10c10f7e957c977390dcd2776f9a12a1d1f324700543820a861d0a6aced3fe	I47_tr_Q712Q0_Q712Q0_ECOLX	100	77	0	0	1	77	1	77	9.91e-55	152	microcins.verified	True	True	GCA_902845455.1_E6181_genomic|CADGZL010000054.1|12142:12375:-1	v1_PLS_ff10c10f7e957c977390dcd2776f9a12a1d1f324700543820a861d0a6aced3fe	GCA_902845455.1_E6181_genomic	CADGZL010000054.1	12142	12375	-1	True	MREISDNMLDSVKGGMNLNGLPASTNVIDLRGKDMGTYIDANGACWAPDTPSIIMYPGGSGPSYSMSSSTSSANSGS*	True
v1_PLS_ff10c10f7e957c977390dcd2776f9a12a1d1f324700543820a861d0a6aced3fe	I47_tr_Q712Q0_Q712Q0_ECOLX	100	77	0	0	1	77	1	77	9.91e-55	152	microcins.verified	True	True	GCA_902840495.1_TA361_genomic|CADGGD010000139.1|129:362:1	v1_PLS_ff10c10f7e957c977390dcd2776f9a12a1d1f324700543820a861d0a6aced3fe	GCA_902840495.1_TA361_genomic	CADGGD010000139.1	129	362	1	True	MREISDNMLDSVKGGMNLNGLPASTNVIDLRGKDMGTYIDANGACWAPDTPSIIMYPGGSGPSYSMSSSTSSANSGS*	True
v1_PLS_ff10c10f7e957c977390dcd2776f9a12a1d1f324700543820a861d0a6aced3fe	I47_tr_Q712Q0_Q712Q0_ECOLX	100	77	0	0	1	77	1	77	9.91e-55	152	microcins.verified	True	True	GCA_902846895.1_E3466_genomic|CADHEU010000153.1|341:574:1	v1_PLS_ff10c10f7e957c977390dcd2776f9a12a1d1f324700543820a861d0a6aced3fe	GCA_902846895.1_E3466_genomic	CADHEU010000153.1	341	574	1	True	MREISDNMLDSVKGGMNLNGLPASTNVIDLRGKDMGTYIDANGACWAPDTPSIIMYPGGSGPSYSMSSSTSSANSGS*	True
v1_PLS_030767dd6c0e5686eef2a8cbf65d305c761e4b8fcc3f3a9473d92de12ef3c1fb	L_tr_Q841V4_Q841V4_ECOLX	99.048	105	1	0	1	105	1	105	7.88e-76	208	microcins.verified	True	False	GCA_902842435.1_M540_genomic|CADGNE010000085.1|21613:21930:-1	v1_PLS_030767dd6c0e5686eef2a8cbf65d305c761e4b8fcc3f3a9473d92de12ef3c1fb	GCA_902842435.1_M540_genomic	CADGNE010000085.1	21613	21930	-1	True	MREITLNEMNNVSGAGDVNWVDVGKTVATNGAGVIGGAFGAGLCGPVCAGAFAVGSSAAVAALYDAAGNSNSAKQKPEGLPPEAWNYAEGRMCNWSPNNLSDVCV*	True
v1_PLS_030767dd6c0e5686eef2a8cbf65d305c761e4b8fcc3f3a9473d92de12ef3c1fb	L_tr_Q841V4_Q841V4_ECOLX	99.048	105	1	0	1	105	1	105	7.88e-76	208	microcins.verified	True	False	GCA_902843425.1_B004_genomic|CADGRM010000007.1|826:1143:1	v1_PLS_030767dd6c0e5686eef2a8cbf65d305c761e4b8fcc3f3a9473d92de12ef3c1fb	GCA_902843425.1_B004_genomic	CADGRM010000007.1	826	1143	1	True	MREITLNEMNNVSGAGDVNWVDVGKTVATNGAGVIGGAFGAGLCGPVCAGAFAVGSSAAVAALYDAAGNSNSAKQKPEGLPPEAWNYAEGRMCNWSPNNLSDVCV*	True
v1_PLS_cc133075957a5c52b47b53d0593b6d423428793b1715ffd20a87aa756684d354	M_tr_Q83TS1_Q83TS1_ECOLX	96.739	92	3	0	1	92	1	92	9.45e-62	171	microcins.verified	True	False	GCA_902842435.1_M540_genomic|CADGNE010000102.1|351:629:-1	v1_PLS_cc133075957a5c52b47b53d0593b6d423428793b1715ffd20a87aa756684d354	GCA_902842435.1_M540_genomic	CADGNE010000102.1	351	629	-1	True	MRKLSENEIKQISGGDGNDGQAELISIGSLAGTFISPGFGSIAGAYIGDKVHSWATTATVSPSMSPSGIGLSSQFGSGRCTSSASSSAGSGN*	True
v1_PLS_cc133075957a5c52b47b53d0593b6d423428793b1715ffd20a87aa756684d354	M_tr_Q83TS1_Q83TS1_ECOLX	96.739	92	3	0	1	92	1	92	9.45e-62	171	microcins.verified	True	False	GCA_902846155.1_44_2_Ti11_genomic|CADHBX010000031.1|454:732:-1	v1_PLS_cc133075957a5c52b47b53d0593b6d423428793b1715ffd20a87aa756684d354	GCA_902846155.1_44_2_Ti11_genomic	CADHBX010000031.1	454	732	-1	True	MRKLSENEIKQISGGDGNDGQAELISIGSLAGTFISPGFGSIAGAYIGDKVHSWATTATVSPSMSPSGIGLSSQFGSGRCTSSASSSAGSGN*	True
v1_PLS_cc133075957a5c52b47b53d0593b6d423428793b1715ffd20a87aa756684d354	M_tr_Q83TS1_Q83TS1_ECOLX	96.739	92	3	0	1	92	1	92	9.45e-62	171	microcins.verified	True	False	GCA_902844305.1_44_1_Ti4_genomic|CADGVG010000098.1|5911:6189:1	v1_PLS_cc133075957a5c52b47b53d0593b6d423428793b1715ffd20a87aa756684d354	GCA_902844305.1_44_1_Ti4_genomic	CADGVG010000098.1	5911	6189	1	True	MRKLSENEIKQISGGDGNDGQAELISIGSLAGTFISPGFGSIAGAYIGDKVHSWATTATVSPSMSPSGIGLSSQFGSGRCTSSASSSAGSGN*	True
v1_PLS_cc133075957a5c52b47b53d0593b6d423428793b1715ffd20a87aa756684d354	M_tr_Q83TS1_Q83TS1_ECOLX	96.739	92	3	0	1	92	1	92	9.45e-62	171	microcins.verified	True	False	GCA_902840795.1_TA085_genomic|CADGIA010000058.1|5414:5692:-1	v1_PLS_cc133075957a5c52b47b53d0593b6d423428793b1715ffd20a87aa756684d354	GCA_902840795.1_TA085_genomic	CADGIA010000058.1	5414	5692	-1	True	MRKLSENEIKQISGGDGNDGQAELISIGSLAGTFISPGFGSIAGAYIGDKVHSWATTATVSPSMSPSGIGLSSQFGSGRCTSSASSSAGSGN*	True
v1_PLS_cc133075957a5c52b47b53d0593b6d423428793b1715ffd20a87aa756684d354	M_tr_Q83TS1_Q83TS1_ECOLX	96.739	92	3	0	1	92	1	92	9.45e-62	171	microcins.verified	True	False	GCA_902840495.1_TA361_genomic|CADGGD010000095.1|539:817:-1	v1_PLS_cc133075957a5c52b47b53d0593b6d423428793b1715ffd20a87aa756684d354	GCA_902840495.1_TA361_genomic	CADGGD010000095.1	539	817	-1	True	MRKLSENEIKQISGGDGNDGQAELISIGSLAGTFISPGFGSIAGAYIGDKVHSWATTATVSPSMSPSGIGLSSQFGSGRCTSSASSSAGSGN*	True
v1_PLS_cc133075957a5c52b47b53d0593b6d423428793b1715ffd20a87aa756684d354	M_tr_Q83TS1_Q83TS1_ECOLX	96.739	92	3	0	1	92	1	92	9.45e-62	171	microcins.verified	True	False	GCA_902841045.1_B1761_genomic|CADGIT010000037.1|3728:4006:-1	v1_PLS_cc133075957a5c52b47b53d0593b6d423428793b1715ffd20a87aa756684d354	GCA_902841045.1_B1761_genomic	CADGIT010000037.1	3728	4006	-1	True	MRKLSENEIKQISGGDGNDGQAELISIGSLAGTFISPGFGSIAGAYIGDKVHSWATTATVSPSMSPSGIGLSSQFGSGRCTSSASSSAGSGN*	True
v1_PLS_cc133075957a5c52b47b53d0593b6d423428793b1715ffd20a87aa756684d354	M_tr_Q83TS1_Q83TS1_ECOLX	96.739	92	3	0	1	92	1	92	9.45e-62	171	microcins.verified	True	False	GCA_902841435.1_44_4_Ti15_genomic|CADGJY010000082.1|27836:28114:1	v1_PLS_cc133075957a5c52b47b53d0593b6d423428793b1715ffd20a87aa756684d354	GCA_902841435.1_44_4_Ti15_genomic	CADGJY010000082.1	27836	28114	1	True	MRKLSENEIKQISGGDGNDGQAELISIGSLAGTFISPGFGSIAGAYIGDKVHSWATTATVSPSMSPSGIGLSSQFGSGRCTSSASSSAGSGN*	True
v1_PLS_cc133075957a5c52b47b53d0593b6d423428793b1715ffd20a87aa756684d354	M_tr_Q83TS1_Q83TS1_ECOLX	96.739	92	3	0	1	92	1	92	9.45e-62	171	microcins.verified	True	False	GCA_902839195.1_TA059_genomic|CADGBM010000027.1|3002:3280:-1	v1_PLS_cc133075957a5c52b47b53d0593b6d423428793b1715ffd20a87aa756684d354	GCA_902839195.1_TA059_genomic	CADGBM010000027.1	3002	3280	-1	True	MRKLSENEIKQISGGDGNDGQAELISIGSLAGTFISPGFGSIAGAYIGDKVHSWATTATVSPSMSPSGIGLSSQFGSGRCTSSASSSAGSGN*	True
v1_PLS_cc133075957a5c52b47b53d0593b6d423428793b1715ffd20a87aa756684d354	M_tr_Q83TS1_Q83TS1_ECOLX	96.739	92	3	0	1	92	1	92	9.45e-62	171	microcins.verified	True	False	GCA_902845075.1_E9693_genomic|CADGXU010000035.1|7470:7748:1	v1_PLS_cc133075957a5c52b47b53d0593b6d423428793b1715ffd20a87aa756684d354	GCA_902845075.1_E9693_genomic	CADGXU010000035.1	7470	7748	1	True	MRKLSENEIKQISGGDGNDGQAELISIGSLAGTFISPGFGSIAGAYIGDKVHSWATTATVSPSMSPSGIGLSSQFGSGRCTSSASSSAGSGN*	True
v1_PLS_cc133075957a5c52b47b53d0593b6d423428793b1715ffd20a87aa756684d354	M_tr_Q83TS1_Q83TS1_ECOLX	96.739	92	3	0	1	92	1	92	9.45e-62	171	microcins.verified	True	False	GCA_902849075.1_B271_genomic|CADHNF010000097.1|8076:8354:-1	v1_PLS_cc133075957a5c52b47b53d0593b6d423428793b1715ffd20a87aa756684d354	GCA_902849075.1_B271_genomic	CADHNF010000097.1	8076	8354	-1	True	MRKLSENEIKQISGGDGNDGQAELISIGSLAGTFISPGFGSIAGAYIGDKVHSWATTATVSPSMSPSGIGLSSQFGSGRCTSSASSSAGSGN*	True
v1_PLS_2974f7c116c1ad848281e913c2517baf971777d3106f8a757be9d935e52601b0	H47_sp_P62530_MCHB_ECOLX	98.667	75	1	0	1	75	1	75	1.46e-44	127	microcins.verified	True	False	GCA_902838985.1_M710019_genomic|CADGAL010000057.1|1746:1973:1	v1_PLS_2974f7c116c1ad848281e913c2517baf971777d3106f8a757be9d935e52601b0	GCA_902838985.1_M710019_genomic	CADGAL010000057.1	1746	1973	1	True	MPEITESQLRYISGAGGAPATSANAAGAAAIVGALAGIPGGPLGVVVGAVSAGLTTAIGSTVGSGSASSSAGGGS*	False
v1_PLS_1e1bf191724818f55d9b9622774cb6d4e86441e6a7c67791c56358c24353a385	E492_sp_Q9Z4N4_MCEA_KLEPN	50	20	10	0	9	28	61	80	0.000415	25.4	microcins.verified	False	False	GCA_902848855.1_C2_116_genomic|CADHMH010000324.1|613:951:1	v1_PLS_1e1bf191724818f55d9b9622774cb6d4e86441e6a7c67791c56358c24353a385	GCA_902848855.1_C2_116_genomic	CADHMH010000324.1	613	951	1	True	MTLDHAALQGLIDHNPARLLKPAMFGASMGKPRERWLPQDELQMLWKALDEAGFGGGSVATGGRGIASSVILSQAIANALRLIILTGVRRSEAVNMRWEQINGNRWTIPETKN	False
v1_PLS_e1e3ae54cc5fd0e153624078a611197bf38108aacf3d56a788cc1e9db30d5072	M_tr_Q83TS1_Q83TS1_ECOLX	38.889	18	11	0	41	58	52	69	0.00059	24.3	microcins.verified	False	False	GCA_902841465.1_E2047_genomic|CADGKI010000115.1|7483:7737:-1	v1_PLS_e1e3ae54cc5fd0e153624078a611197bf38108aacf3d56a788cc1e9db30d5072	GCA_902841465.1_E2047_genomic	CADGKI010000115.1	7483	7737	-1	True	MRRQKAQCFCCGERAVIEKTVWKDDRFADVYYRCKRLECGHTWVMNLTYSHTLTPSGLENGVLKLLIERMRPEEKQMALELLQA*	False
v1_PLS_1cddbead564a238a4068fa38deea45eb3eccc207d8f69b6e486563821c8cebe5	PDI_tr_I6ZU90_I6ZU90_ECOLX	97.5	120	3	0	1	120	1	120	2.16e-83	228	microcins.verified	True	False	GCA_902837845.1_CD_57_LN_genomic|CADFWB010000014.1|47511:47873:-1	v1_PLS_1cddbead564a238a4068fa38deea45eb3eccc207d8f69b6e486563821c8cebe5	GCA_902837845.1_CD_57_LN_genomic	CADFWB010000014.1	47511	47873	-1	True	MASIRELTLDEITLVSGGNANSNFEGGPRNDRSSGARNSLGRNAPTHIYSDPSTVKCANAVFSGMIGGAIKGGPIGMARGTIGGAVVGQCLSDHGSGNGGGNRGGSSSCSGNNVGGTCNR*	True
v1_PLS_ee68b89d299aabd3e9fad134ea2c390a8abaff596fd979753727ca846c87c797	I47_tr_Q712Q0_Q712Q0_ECOLX	98.701	77	1	0	1	77	1	77	7.48e-54	150	microcins.verified	True	False	GCA_902846155.1_44_2_Ti11_genomic|CADHBX010000248.1|443:676:-1	v1_PLS_ee68b89d299aabd3e9fad134ea2c390a8abaff596fd979753727ca846c87c797	GCA_902846155.1_44_2_Ti11_genomic	CADHBX010000248.1	443	676	-1	True	MREISDNMLDSVKGGMNLNGLPASTNVIDLRGKDMGTYIDANGACWAPDTPSIIMYPGGSGPSYSMSSSISSANSGS*	True
v1_PLS_ee68b89d299aabd3e9fad134ea2c390a8abaff596fd979753727ca846c87c797	I47_tr_Q712Q0_Q712Q0_ECOLX	98.701	77	1	0	1	77	1	77	7.48e-54	150	microcins.verified	True	False	GCA_902844305.1_44_1_Ti4_genomic|CADGVG010000005.1|19818:20051:-1	v1_PLS_ee68b89d299aabd3e9fad134ea2c390a8abaff596fd979753727ca846c87c797	GCA_902844305.1_44_1_Ti4_genomic	CADGVG010000005.1	19818	20051	-1	True	MREISDNMLDSVKGGMNLNGLPASTNVIDLRGKDMGTYIDANGACWAPDTPSIIMYPGGSGPSYSMSSSISSANSGS*	True
v1_PLS_c4b4322dfb54473559638ff8999e78bcde3a0dc502869d21de8b79e3f480a2c3	M_tr_Q83TS1_Q83TS1_ECOLX	28.947	38	27	0	11	48	28	65	0.00045	23.5	microcins.verified	False	False	GCA_902845295.1_W2_16_genomic|CADGYU010000126.1|10453:10602:1	v1_PLS_c4b4322dfb54473559638ff8999e78bcde3a0dc502869d21de8b79e3f480a2c3	GCA_902845295.1_W2_16_genomic	CADGYU010000126.1	10453	10602	1	True	MIKKPVIGISGCLGGSAVRFDGGHKRDDFLMDKLVEWVTFRPVCPEMAI*	False
v1_PLS_c4b4322dfb54473559638ff8999e78bcde3a0dc502869d21de8b79e3f480a2c3	M_tr_Q83TS1_Q83TS1_ECOLX	28.947	38	27	0	11	48	28	65	0.00045	23.5	microcins.verified	False	False	GCA_902844605.1_H053_genomic|CADGWC010000020.1|17:166:-1	v1_PLS_c4b4322dfb54473559638ff8999e78bcde3a0dc502869d21de8b79e3f480a2c3	GCA_902844605.1_H053_genomic	CADGWC010000020.1	17	166	-1	True	MIKKPVIGISGCLGGSAVRFDGGHKRDDFLMDKLVEWVTFRPVCPEMAI*	False
v1_PLS_c4b4322dfb54473559638ff8999e78bcde3a0dc502869d21de8b79e3f480a2c3	M_tr_Q83TS1_Q83TS1_ECOLX	28.947	38	27	0	11	48	28	65	0.00045	23.5	microcins.verified	False	False	GCA_902843815.1_E5499_genomic|CADGSY010000003.1|17:166:-1	v1_PLS_c4b4322dfb54473559638ff8999e78bcde3a0dc502869d21de8b79e3f480a2c3	GCA_902843815.1_E5499_genomic	CADGSY010000003.1	17	166	-1	True	MIKKPVIGISGCLGGSAVRFDGGHKRDDFLMDKLVEWVTFRPVCPEMAI*	False
v1_PLS_c4b4322dfb54473559638ff8999e78bcde3a0dc502869d21de8b79e3f480a2c3	M_tr_Q83TS1_Q83TS1_ECOLX	28.947	38	27	0	11	48	28	65	0.00045	23.5	microcins.verified	False	False	GCA_902841395.1_A3_22_genomic|CADGKD010000013.1|1124:1273:-1	v1_PLS_c4b4322dfb54473559638ff8999e78bcde3a0dc502869d21de8b79e3f480a2c3	GCA_902841395.1_A3_22_genomic	CADGKD010000013.1	1124	1273	-1	True	MIKKPVIGISGCLGGSAVRFDGGHKRDDFLMDKLVEWVTFRPVCPEMAI*	False
v1_PLS_38f1ef4d8bddd287b49ec8a9a14b1a6e645b874671d1a038a7ee0c4ecb6980f2	V_sp_P22522_CEAV_ECOLX	42.105	19	11	0	24	42	3	21	0.000819	22.7	microcins.verified	False	False	GCA_902842005.1_32_1_DC18_genomic|CADGLZ010000211.1|171:299:-1	v1_PLS_38f1ef4d8bddd287b49ec8a9a14b1a6e645b874671d1a038a7ee0c4ecb6980f2	GCA_902842005.1_32_1_DC18_genomic	CADGLZ010000211.1	171	299	-1	True	EWGVRMDNGVFVKGNGFVTVSIGSLTLERLNAIISGSAGRDV*	False
v1_PLS_c5551301da43f53436e020dd63b5ab92a856fba68cd5368a8bdd9c39fbe9d050	V_sp_P22522_CEAV_ECOLX	100	101	0	0	7	107	3	103	1.02e-73	202	microcins.verified	True	False	GCA_902838325.1_H173_genomic|CADFYI010000043.1|21064:21387:-1	v1_PLS_c5551301da43f53436e020dd63b5ab92a856fba68cd5368a8bdd9c39fbe9d050	GCA_902838325.1_H173_genomic	CADFYI010000043.1	21064	21387	-1	True	YYVGRITLTLNELDSVSGGASGRDIAMAIGTLSGQFVAGGIGAAAGGVAGGAIYDYASTHKPNPAMSPSGLGGTIKQKPEGIPSEAWNYAAGRLCNWSPNNLSDVCL*	True
v1_PLS_c05e89134ac1904721eaf30e10bbf902f798c94fbfd0519ac9ded6b628064d3c	M_tr_Q83TS1_Q83TS1_ECOLX	28	75	43	2	1	72	1	67	0.000533	24.3	microcins.verified	False	False	GCA_902844785.1_W2_87_genomic|CADGWP010000012.1|55202:55420:1	v1_PLS_c05e89134ac1904721eaf30e10bbf902f798c94fbfd0519ac9ded6b628064d3c	GCA_902844785.1_W2_87_genomic	CADGWP010000012.1	55202	55420	1	True	MYKLDENEAKKIVGGEERCWIETYSNDGKGNCVRKQICHNVDKNGNIQGNDYVKKTYSESCPVTGQPITYPT*	False
v1_PLS_f40a3d7c5d944d7394b976db0e29469f48ef751fedd94eb7effdebbc1fe249e3	L_tr_Q841V4_Q841V4_ECOLX	63.636	11	4	0	27	37	77	87	0.00024	26.2	microcins.verified	False	False	GCA_902845915.1_3_1_AU1_genomic|CADHBG010000208.1|2:352:-1	v1_PLS_f40a3d7c5d944d7394b976db0e29469f48ef751fedd94eb7effdebbc1fe249e3	GCA_902845915.1_3_1_AU1_genomic	CADHBG010000208.1	2	352	-1	True	MSLAKDNIWKLLAPLVVMGVMFLIPVPDGMPPQAWHYFAVFVAMIVGMILEPIPATAISFIAVTICVIGSNYLLFDAKELADPAFNAQKQALKWGLAGFSSTTVWLVFGAFIFALGY	False
v1_PLS_f0ad2eea4fa12fd340a88d534a50c8a8b38710bebdcf5498f506814375b7664e	I47_tr_Q712Q0_Q712Q0_ECOLX	92.982	57	4	0	1	57	1	57	1.32e-38	112	microcins.verified	True	False	GCA_902843975.1_29_1_DC3_genomic|CADGTF010000046.1|6837:7070:-1	v1_PLS_f0ad2eea4fa12fd340a88d534a50c8a8b38710bebdcf5498f506814375b7664e	GCA_902843975.1_29_1_DC3_genomic	CADGTF010000046.1	6837	7070	-1	True	MREISDHMLDFVKGGMNLNGLPSSTNVIDLRGKDMGTYIDANGACWAPGTPSIIMYPGGSGPSYSMSSSTSSANSGS*	False
v1_PLS_f0ad2eea4fa12fd340a88d534a50c8a8b38710bebdcf5498f506814375b7664e	I47_tr_Q712Q0_Q712Q0_ECOLX	92.982	57	4	0	1	57	1	57	1.32e-38	112	microcins.verified	True	False	GCA_902845415.1_29_4_DC8_genomic|CADGZC010000320.1|129:362:1	v1_PLS_f0ad2eea4fa12fd340a88d534a50c8a8b38710bebdcf5498f506814375b7664e	GCA_902845415.1_29_4_DC8_genomic	CADGZC010000320.1	129	362	1	True	MREISDHMLDFVKGGMNLNGLPSSTNVIDLRGKDMGTYIDANGACWAPGTPSIIMYPGGSGPSYSMSSSTSSANSGS*	False
v1_PLS_f0ad2eea4fa12fd340a88d534a50c8a8b38710bebdcf5498f506814375b7664e	I47_tr_Q712Q0_Q712Q0_ECOLX	92.982	57	4	0	1	57	1	57	1.32e-38	112	microcins.verified	True	False	GCA_902847225.1_C4_36_genomic|CADHGE010000055.1|132:365:1	v1_PLS_f0ad2eea4fa12fd340a88d534a50c8a8b38710bebdcf5498f506814375b7664e	GCA_902847225.1_C4_36_genomic	CADHGE010000055.1	132	365	1	True	MREISDHMLDFVKGGMNLNGLPSSTNVIDLRGKDMGTYIDANGACWAPGTPSIIMYPGGSGPSYSMSSSTSSANSGS*	False
v1_PLS_f0ad2eea4fa12fd340a88d534a50c8a8b38710bebdcf5498f506814375b7664e	I47_tr_Q712Q0_Q712Q0_ECOLX	92.982	57	4	0	1	57	1	57	1.32e-38	112	microcins.verified	True	False	GCA_902842095.1_W4_32_genomic|CADGMQ010000142.1|671:904:-1	v1_PLS_f0ad2eea4fa12fd340a88d534a50c8a8b38710bebdcf5498f506814375b7664e	GCA_902842095.1_W4_32_genomic	CADGMQ010000142.1	671	904	-1	True	MREISDHMLDFVKGGMNLNGLPSSTNVIDLRGKDMGTYIDANGACWAPGTPSIIMYPGGSGPSYSMSSSTSSANSGS*	False
v1_PLS_f0ad2eea4fa12fd340a88d534a50c8a8b38710bebdcf5498f506814375b7664e	I47_tr_Q712Q0_Q712Q0_ECOLX	92.982	57	4	0	1	57	1	57	1.32e-38	112	microcins.verified	True	False	GCA_902848915.1_C1_119_genomic|CADHNC010000032.1|5973:6206:1	v1_PLS_f0ad2eea4fa12fd340a88d534a50c8a8b38710bebdcf5498f506814375b7664e	GCA_902848915.1_C1_119_genomic	CADHNC010000032.1	5973	6206	1	True	MREISDHMLDFVKGGMNLNGLPSSTNVIDLRGKDMGTYIDANGACWAPGTPSIIMYPGGSGPSYSMSSSTSSANSGS*	False
v1_PLS_777f568df1ea06d722c4f13338287e80ca4fff4b7526349807ebee815f802468	V_sp_P22522_CEAV_ECOLX	100	84	0	0	1	84	1	84	6.46e-60	167	microcins.verified	True	False	GCA_902848675.1_C4_17_genomic|CADHLV010000515.1|3:254:-1	v1_PLS_777f568df1ea06d722c4f13338287e80ca4fff4b7526349807ebee815f802468	GCA_902848675.1_C4_17_genomic	CADHLV010000515.1	3	254	-1	True	MRTLTLNELDSVSGGASGRDIAMAIGTLSGQFVAGGIGAAAGGVAGGAIYDYASTHKPNPAMSPSGLGGTIKQKPEGIPSEAWN	True
v1_PLS_f18c2a168ec8cf58fed82bd5509d9155c8d25ba01d6e402f29f9fd932f29404a	H47_sp_P62530_MCHB_ECOLX	100	75	0	0	23	97	1	75	5.07e-46	131	microcins.verified	True	False	GCA_902845375.1_63_2_TC7_genomic|CADGZB010000195.1|1022:1315:1	v1_PLS_f18c2a168ec8cf58fed82bd5509d9155c8d25ba01d6e402f29f9fd932f29404a	GCA_902845375.1_63_2_TC7_genomic	CADGZB010000195.1	1022	1315	1	True	MGFERFWSGQAGKTKVKYDGVYMREITESQLRYISGAGGAPATSANAAGAAAIVGALAGIPGGPLGVVVGAVSAGLTTAIGSTVGSGSASSSAGGGS*	True
v1_PLS_41642af69bccfa972a2e2e57d0bede54e5fbab00deaad28bdcf7d6573d709782	I47_tr_Q712Q0_Q712Q0_ECOLX	98.701	77	1	0	1	77	1	77	6.77e-54	150	microcins.verified	True	False	GCA_902849625.1_2H_434_21_genomic|CADHPK010000344.1|17:250:-1	v1_PLS_41642af69bccfa972a2e2e57d0bede54e5fbab00deaad28bdcf7d6573d709782	GCA_902849625.1_2H_434_21_genomic	CADHPK010000344.1	17	250	-1	True	MREISDNMLDSVKGGMNLNGLPGSTNVIDLRGKDMGTYIDANGACWAPDTPSIIMYPGGSGPSYSMSSSTSSANSGS*	True
v1_PLS_41642af69bccfa972a2e2e57d0bede54e5fbab00deaad28bdcf7d6573d709782	I47_tr_Q712Q0_Q712Q0_ECOLX	98.701	77	1	0	1	77	1	77	6.77e-54	150	microcins.verified	True	False	GCA_902849275.1_C2_100_genomic|CADHNZ010000142.1|7498:7731:-1	v1_PLS_41642af69bccfa972a2e2e57d0bede54e5fbab00deaad28bdcf7d6573d709782	GCA_902849275.1_C2_100_genomic	CADHNZ010000142.1	7498	7731	-1	True	MREISDNMLDSVKGGMNLNGLPGSTNVIDLRGKDMGTYIDANGACWAPDTPSIIMYPGGSGPSYSMSSSTSSANSGS*	True
v1_PLS_41642af69bccfa972a2e2e57d0bede54e5fbab00deaad28bdcf7d6573d709782	I47_tr_Q712Q0_Q712Q0_ECOLX	98.701	77	1	0	1	77	1	77	6.77e-54	150	microcins.verified	True	False	GCA_902842745.1_E5633_genomic|CADGPE010000017.1|93416:93649:-1	v1_PLS_41642af69bccfa972a2e2e57d0bede54e5fbab00deaad28bdcf7d6573d709782	GCA_902842745.1_E5633_genomic	CADGPE010000017.1	93416	93649	-1	True	MREISDNMLDSVKGGMNLNGLPGSTNVIDLRGKDMGTYIDANGACWAPDTPSIIMYPGGSGPSYSMSSSTSSANSGS*	True
v1_PLS_7ef32590cefac3cff62e162d272bf656a44664409ad1f43f0aa068d11c976ce3	I47_tr_Q712Q0_Q712Q0_ECOLX	98.701	77	1	0	1	77	1	77	1.29e-53	150	microcins.verified	True	False	GCA_902840795.1_TA085_genomic|CADGIA010000077.1|6703:6936:-1	v1_PLS_7ef32590cefac3cff62e162d272bf656a44664409ad1f43f0aa068d11c976ce3	GCA_902840795.1_TA085_genomic	CADGIA010000077.1	6703	6936	-1	True	MREISDNMLDSVKGGMNLNGLSASTNVIDLRGKDMGTYIDANGACWAPDTPSIIMYPGGSGPSYSMSSSTSSANSGS*	True
v1_PLS_daea82f5f7fd6068c66ad0594988e41b230b1e8a89c7a16228c69f8d790ea8ef	V_sp_P22522_CEAV_ECOLX	99.029	103	1	0	1	103	1	103	1.75e-74	204	microcins.verified	True	False	GCA_902842735.1_W3_17_genomic|CADGPI010000133.1|2508:2819:1	v1_PLS_daea82f5f7fd6068c66ad0594988e41b230b1e8a89c7a16228c69f8d790ea8ef	GCA_902842735.1_W3_17_genomic	CADGPI010000133.1	2508	2819	1	True	MRTLTLNELYSVSGGASGRDIAMAIGTLSGQFVAGGIGAAAGGVAGGAIYDYASTHKPNPAMSPSGLGGTIKQKPEGIPSEAWNYAAGRLCNWSPNNLSDVCL*	True
v1_PLS_d06afba935335b53ffb0058f8dedc25144103c8c02ef58c81ff914db63f591ae	I47_tr_Q712Q0_Q712Q0_ECOLX	50	14	7	0	24	37	33	46	0.001	22.7	microcins.verified	False	False	GCA_902848135.1_W3_58_genomic|CADHJJ010000357.1|1:171:1	v1_PLS_d06afba935335b53ffb0058f8dedc25144103c8c02ef58c81ff914db63f591ae	GCA_902848135.1_W3_58_genomic	CADHJJ010000357.1	1	171	1	True	SQRATSQEEFSFRLLRSSAIQTEKEMGIYRDRKTKCWDTHRDGELSQCSILSEICVR	False
v1_PLS_1a056e9279bf19371482a49f68d9ff684c961f3bccd60257de50aa0679948983	S_tr_H9ZMG7_H9ZMG7_ECOLX	32.558	43	29	0	31	73	41	83	0.000437	25	microcins.verified	False	False	GCA_902848815.1_E4453_genomic|CADHMD010000194.1|3:251:-1	v1_PLS_1a056e9279bf19371482a49f68d9ff684c961f3bccd60257de50aa0679948983	GCA_902848815.1_E4453_genomic	CADHMD010000194.1	3	251	-1	True	MNKRDAINHIRQFGGRLDRFRKSVGGSGDGGRNAPKRAKSSPKPVNRKTNVFNEQVRYAFHGALQDLKRKPFATFLTVMVIAI	False
v1_PLS_4155e074cef35c4b3870fe0cc146a031735e62f835b2da5ff9cc1bf4bb7f5318	PDI_tr_I6ZU90_I6ZU90_ECOLX	32.609	46	31	0	43	88	3	48	0.000221	26.6	microcins.verified	False	False	GCA_902848815.1_E4453_genomic|CADHMD010000535.1|2:373:1	v1_PLS_4155e074cef35c4b3870fe0cc146a031735e62f835b2da5ff9cc1bf4bb7f5318	GCA_902848815.1_E4453_genomic	CADHMD010000535.1	2	373	1	True	WPLDKDLINHVTHGMVIKSLATQQLSPFEVRRWQQELNSQNEQIRQLAIDEIGLMLKRFSLSGWEPILVNKTSRTHKNSVSRHAQFYVSQMLGFIAENYDQALTINDVAEHVKLNANYAMGIFQ	False
v1_PLS_b5c58cbb0729d0ed0e9b738833a9efd76c3649957a3f39246fdd962fe418c5b4	S_tr_H9ZMG7_H9ZMG7_ECOLX	42.857	21	12	0	16	36	44	64	0.00036	24.6	microcins.verified	False	False	GCA_902849005.1_E1426_genomic|CADHMX010000121.1|8644:8859:-1	v1_PLS_b5c58cbb0729d0ed0e9b738833a9efd76c3649957a3f39246fdd962fe418c5b4	GCA_902849005.1_E1426_genomic	CADHMX010000121.1	8644	8859	-1	True	MPARSLCQNFLNNILAPLHLYRQKSLIDATNAVINGASFTLTSIGRHLTGTASVKKNKAGGSTVGESTFAK*	False
v1_PLS_b38c4e06da0215df69536a145089429bf81bba66abe4806002c9aa00c79f6749	M_tr_Q83TS1_Q83TS1_ECOLX	98.913	92	1	0	1	92	1	92	6.56e-63	174	microcins.verified	True	False	GCA_902840365.1_B288_genomic|CADGFR010000081.1|2726:3004:-1	v1_PLS_b38c4e06da0215df69536a145089429bf81bba66abe4806002c9aa00c79f6749	GCA_902840365.1_B288_genomic	CADGFR010000081.1	2726	3004	-1	True	MRKLSENEIKQISGGDGNDGQAELIAIGSLAGTFISPGFGSIVGAYIGDKVHSWATTATVSPSMSPSGIGLSSQFGSGRGTSSASSSAGSGS*	True
v1_PLS_a8f27a4bedb52ab67efa4fc92a792c7d502b23e00d32843b00c303c32c3e1564	H47_sp_P62530_MCHB_ECOLX	98.667	75	1	0	23	97	1	75	1.87e-45	130	microcins.verified	True	False	GCA_902845455.1_E6181_genomic|CADGZL010000116.1|5835:6128:-1	v1_PLS_a8f27a4bedb52ab67efa4fc92a792c7d502b23e00d32843b00c303c32c3e1564	GCA_902845455.1_E6181_genomic	CADGZL010000116.1	5835	6128	-1	True	MGFERFWSGQAGKTEVKYDGVYMREITESQLRYICGAGGAPATSANAAGAAAIVGALAGIPGGPLGVVVGAVSAGLTTAIGSTVGSGSASSSAGGGS*	True
v1_PLS_a2876fb252e00bfb7d641743b041c23fa1553c4d475707b5b4985c769c2de4de	M_tr_Q83TS1_Q83TS1_ECOLX	96.739	92	3	0	19	110	1	92	1.15e-61	172	microcins.verified	True	False	GCA_902845455.1_E6181_genomic|CADGZL010000252.1|634:966:-1	v1_PLS_a2876fb252e00bfb7d641743b041c23fa1553c4d475707b5b4985c769c2de4de	GCA_902845455.1_E6181_genomic	CADGZL010000252.1	634	966	-1	True	MVKRKFLLLHKSYSEGVEMRKLSENEIKQISGGDGNDGQAELISIGSLAGTFISPGFGSIAGAYIGDKVHSWATTATVSPSMSPSGIGLSSQFGSGRCTSSASSSAGSGN*	True
v1_PLS_a2876fb252e00bfb7d641743b041c23fa1553c4d475707b5b4985c769c2de4de	M_tr_Q83TS1_Q83TS1_ECOLX	96.739	92	3	0	19	110	1	92	1.15e-61	172	microcins.verified	True	False	GCA_902846895.1_E3466_genomic|CADHEU010000254.1|548:880:-1	v1_PLS_a2876fb252e00bfb7d641743b041c23fa1553c4d475707b5b4985c769c2de4de	GCA_902846895.1_E3466_genomic	CADHEU010000254.1	548	880	-1	True	MVKRKFLLLHKSYSEGVEMRKLSENEIKQISGGDGNDGQAELISIGSLAGTFISPGFGSIAGAYIGDKVHSWATTATVSPSMSPSGIGLSSQFGSGRCTSSASSSAGSGN*	True
v1_PLS_b896069ac29244d9b64675264019dd3c2f89f5fdf8a5655b05b557ef49306160	L_tr_Q841V4_Q841V4_ECOLX	63.636	11	4	0	27	37	77	87	5.95e-05	26.2	microcins.verified	False	False	GCA_902844595.1_15_5_C3_genomic|CADGVZ010000049.1|2:160:-1	v1_PLS_b896069ac29244d9b64675264019dd3c2f89f5fdf8a5655b05b557ef49306160	GCA_902844595.1_15_5_C3_genomic	CADGVZ010000049.1	2	160	-1	True	MSLAKDNIWKLLAPLVVMGVMFLILVPDGMPPQAWHYFAVFVAMMFGMILEPF	False
v1_PLS_ba305b66ffc381f6b108680815ac91ded71765bfce282e818ba43e8675314ee8	L_tr_Q841V4_Q841V4_ECOLX	63.636	11	4	0	27	37	77	87	0.00034	26.2	microcins.verified	False	False	GCA_902842135.1_TA350_genomic|CADGMO010000018.1|59303:59695:-1	v1_PLS_ba305b66ffc381f6b108680815ac91ded71765bfce282e818ba43e8675314ee8	GCA_902842135.1_TA350_genomic	CADGMO010000018.1	59303	59695	-1	True	MSLAKDNIWKLLAPLVVMGVMFLIPVPDGMPPQAWHYFAVFVAMIVGMILEPIPATAISFIAVTICVIGSNYLLFDAKELADPAFNAQKQALKWGLAGFSSTTVWLVFGAFIFALGYEVSGLGHLLPFSW*	False
v1_PLS_fb4cbdac8e36b3227b9ac41f0899c721a1830b93f9ec3d162729944c3cddfa66	L_tr_Q841V4_Q841V4_ECOLX	34.615	26	17	0	47	72	21	46	0.000185	25.8	microcins.verified	False	False	GCA_902858985.1_M1213b_genomic|CADIHC010000383.1|1:252:-1	v1_PLS_fb4cbdac8e36b3227b9ac41f0899c721a1830b93f9ec3d162729944c3cddfa66	GCA_902858985.1_M1213b_genomic	CADIHC010000383.1	1	252	-1	True	FISEQWRTQPTIEAMADAAHLTPDELHHLFRRWAGLTPKDFMQALTLDHAKRLLRDSASVLDAAYDSGLSGPGRLHDLFVTHEA	False
v1_PLS_6449d5a3826476e55a5f028e317dd8eab2511e2d45008d76209686329c4d4e23	S_tr_H9ZMG7_H9ZMG7_ECOLX	42.857	21	12	0	16	36	44	64	0.000178	25.4	microcins.verified	False	False	GCA_902848715.1_8_3_Ti3_redo_genomic|CADHLX010000120.1|18221:18433:1	v1_PLS_6449d5a3826476e55a5f028e317dd8eab2511e2d45008d76209686329c4d4e23	GCA_902848715.1_8_3_Ti3_redo_genomic	CADHLX010000120.1	18221	18433	1	True	MPARSLCQNFLNNILAPLHLYRQKSLIDATNAVINGASLTLTSIGRHLTGTASVKNKIKRVERLLGNRHLQ	False
v1_PLS_2abc0b7a1b7cca2ed668ad0071c0220794fd95444f8ca55e12fcdb77d081ce60	S_tr_H9ZMG7_H9ZMG7_ECOLX	42.857	21	12	0	16	36	44	64	0.000197	25.4	microcins.verified	False	False	GCA_902848715.1_8_3_Ti3_redo_genomic|CADHLX010000197.1|3667:3873:1	v1_PLS_2abc0b7a1b7cca2ed668ad0071c0220794fd95444f8ca55e12fcdb77d081ce60	GCA_902848715.1_8_3_Ti3_redo_genomic	CADHLX010000197.1	3667	3873	1	True	MPARSLCQNFLNNILAPLHLYRQKSLIDATNAVINGASLTLTSIGRHLTGTASVKNKIKRVDRLLGNRH	False
v1_PLS_bcde0aec1c849e53a1b9805e62d8dde9946cc6bf770287acb04698f83d57ae7c	S_tr_H9ZMG7_H9ZMG7_ECOLX	42.857	21	12	0	16	36	44	64	0.000371	25.4	microcins.verified	False	False	GCA_902848715.1_8_3_Ti3_redo_genomic|CADHLX010000215.1|4117:4404:1	v1_PLS_bcde0aec1c849e53a1b9805e62d8dde9946cc6bf770287acb04698f83d57ae7c	GCA_902848715.1_8_3_Ti3_redo_genomic	CADHLX010000215.1	4117	4404	1	True	MPARSLCQNFLNNILAPLHLYRQKSLIDATNAVINGASLTLTSIGRHLTGKASDQNKIKRVERLLGTRHLKNEVSTVFPRIPKQIKRGMSRVVRLI	False
v1_PLS_475795889988af7919f474d01b9cbd3de3224ad2cd25ad47ee009bbfab5985e4	S_tr_H9ZMG7_H9ZMG7_ECOLX	42.857	21	12	0	16	36	44	64	0.000154	25	microcins.verified	False	False	GCA_902848715.1_8_3_Ti3_redo_genomic|CADHLX010000256.1|8361:8510:1	v1_PLS_475795889988af7919f474d01b9cbd3de3224ad2cd25ad47ee009bbfab5985e4	GCA_902848715.1_8_3_Ti3_redo_genomic	CADHLX010000256.1	8361	8510	1	True	MPARSLCQNFLNNILAPLHLYRQKSLIDATNAVINGASLTLTSIGRHLNG	False
v1_PLS_776281f9e3ef9f5fb788c739d7ca376adb7ebdfcfccc6d522742a413b09a132e	PDI_tr_I6ZU90_I6ZU90_ECOLX	32.609	46	31	0	43	88	3	48	0.000197	26.9	microcins.verified	False	False	GCA_902845225.1_W2_9_genomic|CADGYL010000223.1|2:412:1	v1_PLS_776281f9e3ef9f5fb788c739d7ca376adb7ebdfcfccc6d522742a413b09a132e	GCA_902845225.1_W2_9_genomic	CADGYL010000223.1	2	412	1	True	WPLDKDLINHVTHGMVIKSLATQQLSPFEVRRWQQELNSPNEQIRQLAIDEIGLMLKRFSLSGWEPILVNKTSRTHKNSVSRHAQFYVSQMLGFIAENYDQALTINDVAEHVKLNANYAMGIFQRVMQLTMKQYITA	False
v1_PLS_a5e2b75b4d4e1a012d21ea33a6e36a2924e09868027fbf16cbb2836cbeffd075	H47_sp_P62530_MCHB_ECOLX	100	33	0	0	1	33	43	75	3.39e-16	53.5	microcins.verified	False	False	GCA_902847225.1_C4_36_genomic|CADHGE010000054.1|3:104:1	v1_PLS_a5e2b75b4d4e1a012d21ea33a6e36a2924e09868027fbf16cbb2836cbeffd075	GCA_902847225.1_C4_36_genomic	CADHGE010000054.1	3	104	1	True	LGVVVGAVSAGLTTAIGSTVGSGSASSSAGGGS*	False
v1_PLS_a474e5c7dfad979ea961afe1d7277748a106dd87afabc8fdaf3c66749242d225	PDI_tr_I6ZU90_I6ZU90_ECOLX	99.167	120	1	0	1	120	1	120	1.03e-84	232	microcins.verified	True	False	GCA_902849555.1_E5627_genomic|CADHOW010000172.1|4043:4405:1	v1_PLS_a474e5c7dfad979ea961afe1d7277748a106dd87afabc8fdaf3c66749242d225	GCA_902849555.1_E5627_genomic	CADHOW010000172.1	4043	4405	1	True	MANIRELTLDEITLVSGGNANSNFEGGPRNDRSSGARNSLGRNAPTHIYSDPSTVKCANAVFSGMIGGAIKGGPIGMARGTIGGAVVGQCLSDHGSGNGCGNRGSSSSCSGNNVGGTCNR*	True
v1_PLS_a474e5c7dfad979ea961afe1d7277748a106dd87afabc8fdaf3c66749242d225	PDI_tr_I6ZU90_I6ZU90_ECOLX	99.167	120	1	0	1	120	1	120	1.03e-84	232	microcins.verified	True	False	GCA_902849175.1_E7641_genomic|CADHNU010000152.1|927:1289:-1	v1_PLS_a474e5c7dfad979ea961afe1d7277748a106dd87afabc8fdaf3c66749242d225	GCA_902849175.1_E7641_genomic	CADHNU010000152.1	927	1289	-1	True	MANIRELTLDEITLVSGGNANSNFEGGPRNDRSSGARNSLGRNAPTHIYSDPSTVKCANAVFSGMIGGAIKGGPIGMARGTIGGAVVGQCLSDHGSGNGCGNRGSSSSCSGNNVGGTCNR*	True
v1_PLS_eda30af827adb285280078dc49b30272cda8c651fda1e70a1755690bbd3a8813	M_tr_Q83TS1_Q83TS1_ECOLX	100	92	0	0	29	120	1	92	2.39e-63	177	microcins.verified	True	False	GCA_902849275.1_C2_100_genomic|CADHNZ010000236.1|2:364:1	v1_PLS_eda30af827adb285280078dc49b30272cda8c651fda1e70a1755690bbd3a8813	GCA_902849275.1_C2_100_genomic	CADHNZ010000236.1	2	364	1	True	FITCGYIFIVVVKREFLLLHKSYSEGVEMRKLSENEIKQISGGDGNDGQAELIAIGSLAGTFISPGFGSIAGAYIGDKVHSWATTATVSPSMSPSGIGLSSQFGSGRGTSSASSSAGSGS*	True
v1_PLS_1a8057dff938353b9638f6258b4cf9f4f34d47a3b0727c12ccd1d0cddedcf229	M_tr_Q83TS1_Q83TS1_ECOLX	98.913	92	1	0	19	110	1	92	6.44e-63	175	microcins.verified	True	False	GCA_902846945.1_DMG_1993_genomic|CADHFD010000250.1|734:1066:-1	v1_PLS_1a8057dff938353b9638f6258b4cf9f4f34d47a3b0727c12ccd1d0cddedcf229	GCA_902846945.1_DMG_1993_genomic	CADHFD010000250.1	734	1066	-1	True	MVKREFLLLHKSYSEGVEMRKLSENEIKQISGGDGNDGQAELIAIGSLAGTFISPGFGSIVGAYIGDKVHSWATTATVSPSMSPSGIGLSSQFGSGRGTSSASSSAGSGS*	True
v1_PLS_1a8057dff938353b9638f6258b4cf9f4f34d47a3b0727c12ccd1d0cddedcf229	M_tr_Q83TS1_Q83TS1_ECOLX	98.913	92	1	0	19	110	1	92	6.44e-63	175	microcins.verified	True	False	GCA_902847255.1_DMG_1998_genomic|CADHGK010000233.1|496:828:-1	v1_PLS_1a8057dff938353b9638f6258b4cf9f4f34d47a3b0727c12ccd1d0cddedcf229	GCA_902847255.1_DMG_1998_genomic	CADHGK010000233.1	496	828	-1	True	MVKREFLLLHKSYSEGVEMRKLSENEIKQISGGDGNDGQAELIAIGSLAGTFISPGFGSIVGAYIGDKVHSWATTATVSPSMSPSGIGLSSQFGSGRGTSSASSSAGSGS*	True
v1_PLS_0719676e795eaed3af7fb25fcc33805c9c4a2690209de401e30878f794f21800	L_tr_Q841V4_Q841V4_ECOLX	99.02	102	1	0	1	102	4	105	6.36e-73	201	microcins.verified	True	False	GCA_902845405.1_E8797_genomic|CADGZA010000274.1|3:311:1	v1_PLS_0719676e795eaed3af7fb25fcc33805c9c4a2690209de401e30878f794f21800	GCA_902845405.1_E8797_genomic	CADGZA010000274.1	3	311	1	True	ITLNEMNNVSGAGDVNWVDVGKTVATNGAGVIGGAFGAGLCGPVCAGAFAVGSSAAVAALYDAAGNSNSAKQKPEGLPPEAWNYAEGRMCNWSPNNLSDVCV*	True
v1_PLS_718e57ae56d43ffc2101f6669bfb90fa1293201a6207cb6aeb0a27e5c2fca0a5	V_sp_P22522_CEAV_ECOLX	81.25	16	3	0	1	16	1	16	2.42e-06	29.6	microcins.verified	True	False	GCA_902845405.1_E8797_genomic|CADGZA010000289.1|71:223:-1	v1_PLS_718e57ae56d43ffc2101f6669bfb90fa1293201a6207cb6aeb0a27e5c2fca0a5	GCA_902845405.1_E8797_genomic	CADGZA010000289.1	71	223	-1	True	MRTLTLNELDAVSWGVNVTITVAQEYKWKRGKYSSLYYPSALLLALLLTN*	True
v1_PLS_987b1ca9af3c15dc3808bbe391c1997d4460e831d6bd3821b87ac37693297eea	E492_sp_Q9Z4N4_MCEA_KLEPN	80.435	92	18	0	1	92	1	92	2.81e-43	125	microcins.verified	True	False	GCA_902849325.1_H352_genomic|CADHOD010000074.1|1899:2198:1	v1_PLS_987b1ca9af3c15dc3808bbe391c1997d4460e831d6bd3821b87ac37693297eea	GCA_902849325.1_H352_genomic	CADHOD010000074.1	1899	2198	1	True	MREISQRDLYQVLGAGNTDPNTQLLKDLANNMAWGAALGAKGGLGTAAVGAGGAAVQTVVQGLINHGPVSVPVPVLIGPSWNGSGSGYNSATSSANGGS*	False
v1_PLS_4d808b0f1366489a12bae88cbf99cff9b63e9aa2925330487033163886c8e9a7	M_tr_Q83TS1_Q83TS1_ECOLX	98.913	92	1	0	40	131	1	92	7e-63	176	microcins.verified	True	False	GCA_902839115.1_CD_52_IM4_genomic|CADGBN010000036.1|1315:1710:1	v1_PLS_4d808b0f1366489a12bae88cbf99cff9b63e9aa2925330487033163886c8e9a7	GCA_902839115.1_CD_52_IM4_genomic	CADGBN010000036.1	1315	1710	1	True	MDIIFLIYICFFITCSYIFIVVVKREFLLLHKSYSEGVEMRKLSENEIKQISGGDGNDGQAELIAIGSLAGTFISPGFGSIVGAYIGDKVHSWATTATVSPSMSPSGIGLSSQFGSGRGTSSASSSAGSGS*	True
v1_PLS_8fbdf663931505cb0e968d9a05ead1f90a3a8322079370fb787a4864d6457de3	N_tr_C3VUZ5_C3VUZ5_ECOLX	36.364	22	14	0	11	32	18	39	0.001	23.1	microcins.verified	False	False	GCA_902839055.1_E2029_genomic|CADGAS010000375.1|3:182:1	v1_PLS_8fbdf663931505cb0e968d9a05ead1f90a3a8322079370fb787a4864d6457de3	GCA_902839055.1_E2029_genomic	CADGAS010000375.1	3	182	1	True	RLEIFIKRVKKMFDPRHQLMVEQLDNEAWDAAADTVRKLRFLDKLRSSAEQLEEKLLDF*	False
v1_PLS_5aaae6337f03aadedaebba47a3bb34ea578091cf7a44d0722c976b77c3768650	H47_sp_P62530_MCHB_ECOLX	100	63	0	0	23	85	1	63	1.31e-39	115	microcins.verified	True	False	GCA_902846325.1_B1704_genomic|CADHCQ010000075.1|1:255:-1	v1_PLS_5aaae6337f03aadedaebba47a3bb34ea578091cf7a44d0722c976b77c3768650	GCA_902846325.1_B1704_genomic	CADHCQ010000075.1	1	255	-1	True	MGFEGFWSGQAGKTEVKYDGVYMREITESQLRYISGAGGAPATSANAAGAAAIVGALAGIPGGPLGVVVGAVSAGLTTAIGSTVG	True
v1_PLS_f1aee37e190a982d99a74e92ca7e1e77db65834c70cbcfac12d9a490305213e0	M_tr_Q83TS1_Q83TS1_ECOLX	38.889	18	11	0	41	58	52	69	0.000646	24.3	microcins.verified	False	False	GCA_902848355.1_TA120_genomic|CADHKM010000353.1|178:432:1	v1_PLS_f1aee37e190a982d99a74e92ca7e1e77db65834c70cbcfac12d9a490305213e0	GCA_902848355.1_TA120_genomic	CADHKM010000353.1	178	432	1	True	MRKQKARCFCCGERAVIEKTVWKDDRFADVYYRCKRLECGHTWVMNLTYSHTLTPSGLENGVLKLLIERMSPEEKQMALELLQA*	False
v1_PLS_f1aee37e190a982d99a74e92ca7e1e77db65834c70cbcfac12d9a490305213e0	M_tr_Q83TS1_Q83TS1_ECOLX	38.889	18	11	0	41	58	52	69	0.000646	24.3	microcins.verified	False	False	GCA_902846085.1_TA132_genomic|CADHCC010000145.1|178:432:1	v1_PLS_f1aee37e190a982d99a74e92ca7e1e77db65834c70cbcfac12d9a490305213e0	GCA_902846085.1_TA132_genomic	CADHCC010000145.1	178	432	1	True	MRKQKARCFCCGERAVIEKTVWKDDRFADVYYRCKRLECGHTWVMNLTYSHTLTPSGLENGVLKLLIERMSPEEKQMALELLQA*	False
v1_PLS_6fb346e2abae627c734d58284a22368cde70200ade1f9903ddb4e6e065400862	PDI_tr_I6ZU90_I6ZU90_ECOLX	32.609	46	31	0	43	88	3	48	0.000214	26.9	microcins.verified	False	False	GCA_902840355.1_E7041_genomic|CADGFL010000098.1|1:381:-1	v1_PLS_6fb346e2abae627c734d58284a22368cde70200ade1f9903ddb4e6e065400862	GCA_902840355.1_E7041_genomic	CADGFL010000098.1	1	381	-1	True	WPLDKDLINHVTHGMVIKSLATQQLSPFEVRRWQQELNSPNEQIRQLAIDEIGLMLKRFSLSGWEPILVNKTSRTHKNSVSRHAQFYVSQMLGFIAENYDQALTINDVAEHVKLNANYAMGIFQRVM	False
v1_PLS_4ca21e9eb29b67a11966734a265a1361e8094698e7478c9f819445a9ce938493	M_tr_Q83TS1_Q83TS1_ECOLX	98.913	92	1	0	1	92	1	92	9.96e-63	174	microcins.verified	True	False	GCA_902846195.1_E3809_genomic|CADHCE010000105.1|870:1148:-1	v1_PLS_4ca21e9eb29b67a11966734a265a1361e8094698e7478c9f819445a9ce938493	GCA_902846195.1_E3809_genomic	CADHCE010000105.1	870	1148	-1	True	MRKLSENEIKQISGGDGDDGQAELIAIGSLAGTFISPGFGSIAGAYIGDKVHSWATTATVSPSMSPSGIGLSSQFGSGRGTSSASSSAGSGS*	True
v1_PLS_4ca21e9eb29b67a11966734a265a1361e8094698e7478c9f819445a9ce938493	M_tr_Q83TS1_Q83TS1_ECOLX	98.913	92	1	0	1	92	1	92	9.96e-63	174	microcins.verified	True	False	GCA_902845025.1_25_2_DC7_genomic|CADGXO010000152.1|829:1107:-1	v1_PLS_4ca21e9eb29b67a11966734a265a1361e8094698e7478c9f819445a9ce938493	GCA_902845025.1_25_2_DC7_genomic	CADGXO010000152.1	829	1107	-1	True	MRKLSENEIKQISGGDGDDGQAELIAIGSLAGTFISPGFGSIAGAYIGDKVHSWATTATVSPSMSPSGIGLSSQFGSGRGTSSASSSAGSGS*	True
v1_PLS_4ca21e9eb29b67a11966734a265a1361e8094698e7478c9f819445a9ce938493	M_tr_Q83TS1_Q83TS1_ECOLX	98.913	92	1	0	1	92	1	92	9.96e-63	174	microcins.verified	True	False	GCA_902841815.1_25_3_ADC_20_genomic|CADGLI010000124.1|4267:4545:-1	v1_PLS_4ca21e9eb29b67a11966734a265a1361e8094698e7478c9f819445a9ce938493	GCA_902841815.1_25_3_ADC_20_genomic	CADGLI010000124.1	4267	4545	-1	True	MRKLSENEIKQISGGDGDDGQAELIAIGSLAGTFISPGFGSIAGAYIGDKVHSWATTATVSPSMSPSGIGLSSQFGSGRGTSSASSSAGSGS*	True
v1_PLS_767f3ac53d25387548786ef3724ba32283adb11e64232b4e6e46fd0f62707a4a	L_tr_Q841V4_Q841V4_ECOLX	64.706	17	5	1	6	21	3	19	6.85e-05	25	microcins.verified	False	False	GCA_902846765.1_B1089_genomic|CADHEK010000239.1|3:104:-1	v1_PLS_767f3ac53d25387548786ef3724ba32283adb11e64232b4e6e46fd0f62707a4a	GCA_902846765.1_B1089_genomic	CADHEK010000239.1	3	104	-1	True	RGVDIEVTLNMDNFAGEGDVNLFGEMLHRFFALY	False
v1_PLS_17d83a4d72fa714b8588985e84dc7828d8113227ba8bf2f4e1817c137b9bd415	M_tr_Q83TS1_Q83TS1_ECOLX	100	92	0	0	32	123	1	92	1.8e-63	177	microcins.verified	True	False	GCA_902843805.1_35_MA_AUDC_genomic|CADGTC010000137.1|12597:12968:-1	v1_PLS_17d83a4d72fa714b8588985e84dc7828d8113227ba8bf2f4e1817c137b9bd415	GCA_902843805.1_35_MA_AUDC_genomic	CADGTC010000137.1	12597	12968	-1	True	YVFFITCSYIFIVVVKREFLLLHKSYSEGVEMRKLSENEIKQISGGDGNDGQAELIAIGSLAGTFISPGFGSIAGAYIGDKVHSWATTATVSPSMSPSGIGLSSQFGSGRGTSSASSSAGSGS*	True
v1_PLS_4b5caa9a3f6bd388959f16bfd7ee918d9ebf5c3bf3deac44f11c8ebdafad015c	E492_sp_Q9Z4N4_MCEA_KLEPN	34.375	32	18	1	35	63	1	32	0.000664	24.3	microcins.verified	False	False	GCA_902841605.1_B1098_genomic|CADGKY010000157.1|1:246:-1	v1_PLS_4b5caa9a3f6bd388959f16bfd7ee918d9ebf5c3bf3deac44f11c8ebdafad015c	GCA_902841605.1_B1098_genomic	CADGKY010000157.1	1	246	-1	True	MRSFFLFLLTLSANTYAATYCDLLWQIPHFQAQSFKKINELEYDLVIKTDPNMQLLSRVRENMWPWYSVPVAGWYTYWVVFD	False
v1_PLS_35f910179d2ac02cf732f6a7727f5add4e06277e3eb1bedca0d7c20baeb36493	M_tr_Q83TS1_Q83TS1_ECOLX	40.625	32	19	0	14	45	17	48	0.00063	24.3	microcins.verified	True	False	GCA_902838885.1_TA336_genomic|CADGAE010000091.1|2:268:1	v1_PLS_35f910179d2ac02cf732f6a7727f5add4e06277e3eb1bedca0d7c20baeb36493	GCA_902838885.1_TA336_genomic	CADGAE010000091.1	2	268	1	True	ILSSRLGAGSPSAGNIAELDAIAACVIGGTSLAGGVGSVAGAVMGAFIMASLDNGMSMMDVPTFWQYIVKGAILLLAVWMDSATKRRS*	False
v1_PLS_cb2aae755c7395b120eeb5cd3df9d37265dcbc792f807be7dfa27b174a31ab2e	V_sp_P22522_CEAV_ECOLX	96.629	89	3	0	1	89	1	89	1.95e-60	168	microcins.verified	True	False	GCA_902842555.1_E5598_genomic|CADGOH010000081.1|32773:33042:1	v1_PLS_cb2aae755c7395b120eeb5cd3df9d37265dcbc792f807be7dfa27b174a31ab2e	GCA_902842555.1_E5598_genomic	CADGOH010000081.1	32773	33042	1	True	MRTLTLNELDSVSGGASGRDIAMAIGTLSGQFVAGGIGAAAGGVAGGAIYDYASTHKPNPAMSPSGLGGTIKQKPEGIHSEARKYAAGR*	True
v1_PLS_26e24da35cd163c9f760567868b0c93bf3c848c7078b32489f8c9bc4be22b278	M_tr_Q83TS1_Q83TS1_ECOLX	31.579	38	26	0	11	48	28	65	0.000153	25.4	microcins.verified	False	False	GCA_902847995.1_B1814_genomic|CADHJP010000228.1|1:210:-1	v1_PLS_26e24da35cd163c9f760567868b0c93bf3c848c7078b32489f8c9bc4be22b278	GCA_902847995.1_B1814_genomic	CADHJP010000228.1	1	210	-1	True	MIKKPVIGISGCLAGSAVRFDGGHKRADFLMDKLVEWVTFRPVCPEMAIGLPVPRPALRLVRSTQGNIRM	False
v1_PLS_ce8a452681c798c470f1b4ecb5f0ef75575048b1a522ab3ff0f5d3a2e4cd86ce	M_tr_Q83TS1_Q83TS1_ECOLX	28.947	38	27	0	11	48	28	65	0.000801	23.1	microcins.verified	False	False	GCA_902847995.1_B1814_genomic|CADHJP010000265.1|5499:5675:1	v1_PLS_ce8a452681c798c470f1b4ecb5f0ef75575048b1a522ab3ff0f5d3a2e4cd86ce	GCA_902847995.1_B1814_genomic	CADHJP010000265.1	5499	5675	1	True	MIKKPVIGISGCLGGSAVRFDGGHKRDDFLMDKLVEWVTFRPVCPEMAIGLPVLILPSN	False
v1_PLS_b42771ebf8f566e585a0cf68d2921581670f032398712adee3128e9d097472ad	L_tr_Q841V4_Q841V4_ECOLX	60	10	4	0	27	36	77	86	0.000732	22.3	microcins.verified	False	False	GCA_902848775.1_C3_7_genomic|CADHMJ010000359.1|3:110:-1	v1_PLS_b42771ebf8f566e585a0cf68d2921581670f032398712adee3128e9d097472ad	GCA_902848775.1_C3_7_genomic	CADHMJ010000359.1	3	110	-1	True	MSLAKDNIWKLLAPLVVMGVMFLIPVPDGMPPQAWH	False
v1_PLS_f254fc2b07111c0aec8bf9314bf2d86f64c545ce5d23c122045348742ccd00f7	M_tr_Q83TS1_Q83TS1_ECOLX	93.939	66	4	0	1	66	1	66	4.27e-43	123	microcins.verified	True	False	GCA_902850135.1_C4_89_genomic|CADHRD010000081.1|3:203:-1	v1_PLS_f254fc2b07111c0aec8bf9314bf2d86f64c545ce5d23c122045348742ccd00f7	GCA_902850135.1_C4_89_genomic	CADHRD010000081.1	3	203	-1	True	MRKLSENEIKQISGGDGNDGQAELIAIGSLAGTFISPGFGSIAGAYIGDKVHSWATTATVSLDWPPE	True
v1_PLS_23a097aa39e74c0190dc3d8086c0f478bc59c096df84d1fb48d5e1d5f7b8d072	M_tr_Q83TS1_Q83TS1_ECOLX	38.889	18	11	0	1	18	52	69	0.000347	23.5	microcins.verified	False	False	GCA_902846535.1_TA133_genomic|CADHDM010000012.1|1:135:1	v1_PLS_23a097aa39e74c0190dc3d8086c0f478bc59c096df84d1fb48d5e1d5f7b8d072	GCA_902846535.1_TA133_genomic	CADHDM010000012.1	1	135	1	True	HTWVMNLTYSHTLTPSGLENGVLKLLIERMRPEEKQMALELLQA*	False
v1_PLS_4a94c5fa46a92c9a7cac707753045db2e9439b0de0b91a432151909f9d53981a	S_tr_H9ZMG7_H9ZMG7_ECOLX	46.875	32	15	1	6	35	56	87	0.000498	25	microcins.verified	True	False	GCA_902846535.1_TA133_genomic|CADHDM010000400.1|13:291:-1	v1_PLS_4a94c5fa46a92c9a7cac707753045db2e9439b0de0b91a432151909f9d53981a	GCA_902846535.1_TA133_genomic	CADHDM010000400.1	13	291	-1	True	GGGWERCAVAAGVIGGTLLGGGVGTVLGTIFGLAIQGLIQTYINFDGTLSSWWTKIAIGILLFIFIALQRGLTVLWENRQSSPVTRVNIAQQ*	False
v1_PLS_8764fe6c43189b8f328fcbdb967822f9208b3a21ca3b6cd13dd816434ddc2452	V_sp_P22522_CEAV_ECOLX	38.095	21	13	0	14	34	52	72	0.001	22.7	microcins.verified	False	False	GCA_902837635.1_H365_genomic|CADFVK010000097.1|160:300:1	v1_PLS_8764fe6c43189b8f328fcbdb967822f9208b3a21ca3b6cd13dd816434ddc2452	GCA_902837635.1_H365_genomic	CADFVK010000097.1	160	300	1	True	MAALNQTSFTESTYRQVKNPNPVFTPREDAGTLKFCEKLMEKAVGFT	False
v1_PLS_b94bb74fdbca2b33eef17fdbd42908b1eea0236c5189e19e296fc8138f28e34b	M_tr_Q83TS1_Q83TS1_ECOLX	44	25	14	0	3	27	22	46	0.000352	25.4	microcins.verified	False	False	GCA_902844315.1_TA376_genomic|CADGVD010000280.1|1:300:-1	v1_PLS_b94bb74fdbca2b33eef17fdbd42908b1eea0236c5189e19e296fc8138f28e34b	GCA_902844315.1_TA376_genomic	CADGVD010000280.1	1	300	-1	True	TCAELCDVGGLRGGLVSPQGGETRRAYTAQGLRAGRCREDERRRGKEDDRHNRPETLTDVMGLEHHTEYSGHDLPVKMRGPGGQSVRLQWQQHHKLSGLE	False
v1_PLS_5cf4cd45a1da9616fb54ab5d5ff3ea9761cfb4033fdae68e1e1e3fac77801897	V_sp_P22522_CEAV_ECOLX	36.585	41	23	2	51	88	56	96	0.000345	25.4	microcins.verified	False	False	GCA_902844315.1_TA376_genomic|CADGVD010000322.1|3:299:-1	v1_PLS_5cf4cd45a1da9616fb54ab5d5ff3ea9761cfb4033fdae68e1e1e3fac77801897	GCA_902844315.1_TA376_genomic	CADGVD010000322.1	3	299	-1	True	YCEFNDIIDSIAAQDADVITIETSRSDMELLESFEEFDYPTEIGPGVYDIHSPNVASVEGIKGLLKKAAKGIPAERRLVNRDCGLKPRGWPETRAALAI	False
v1_PLS_aafd9ed8f47cbf5573bf0c3bbb615bdaa08876404ee6ce77ca20d583e1bfa91a	I47_tr_Q712Q0_Q712Q0_ECOLX	100	58	0	0	1	58	20	77	3.64e-40	115	microcins.verified	True	False	GCA_902845075.1_E9693_genomic|CADGXU010000112.1|10967:11143:-1	v1_PLS_aafd9ed8f47cbf5573bf0c3bbb615bdaa08876404ee6ce77ca20d583e1bfa91a	GCA_902845075.1_E9693_genomic	CADGXU010000112.1	10967	11143	-1	True	GLPASTNVIDLRGKDMGTYIDANGACWAPDTPSIIMYPGGSGPSYSMSSSTSSANSGS*	False
v1_PLS_f6c4465bf656b1a793e24112838c2c177c5b2767d0e27cce0fc3d84e07038577	I47_tr_Q712Q0_Q712Q0_ECOLX	98.611	72	1	0	1	72	1	72	5.09e-51	143	microcins.verified	True	False	GCA_902845075.1_E9693_genomic|CADGXU010000262.1|324:539:1	v1_PLS_f6c4465bf656b1a793e24112838c2c177c5b2767d0e27cce0fc3d84e07038577	GCA_902845075.1_E9693_genomic	CADGXU010000262.1	324	539	1	True	MREISDNMLDSVKGGMNLNGLPASTNVIDLRGKDMGTYIDANGACWAPDTPSIIMYPGGSGPSYSMRSSTSS	True
v1_PLS_0a8c656f44f4fab8d1771dd6a338443851564c384873e86a70d86413e9a65bd5	PDI_tr_I6ZU90_I6ZU90_ECOLX	32.609	46	31	0	72	117	3	48	0.000228	26.9	microcins.verified	False	False	GCA_902849905.1_A2_3_genomic|CADHQM010000031.1|2:448:-1	v1_PLS_0a8c656f44f4fab8d1771dd6a338443851564c384873e86a70d86413e9a65bd5	GCA_902849905.1_A2_3_genomic	CADHQM010000031.1	2	448	-1	True	WACTPHQLTDTGTCQSMAIFNLPMHLFLSWPLDKDLINHVTHGMVIKSLATQQLSPFEVRRWQQELNSPNEQIRQLAIDEIGLMLKRFSLSGWEPILVNKTSRTHKNSVSRHAQFYVSQMLGFIAENYDQALTINDVAEHVKLNANYAM	False
v1_PLS_398a14970eeb93067269052114600787ab2073c30255c649105125e6ad54bfca	V_sp_P22522_CEAV_ECOLX	100	30	0	0	1	30	1	30	2.04e-18	59.7	microcins.verified	True	False	GCA_902848255.1_A3_52_genomic|CADHKD010000229.1|1806:1898:1	v1_PLS_398a14970eeb93067269052114600787ab2073c30255c649105125e6ad54bfca	GCA_902848255.1_A3_52_genomic	CADHKD010000229.1	1806	1898	1	True	MRTLTLNELDSVSGGASGRDIAMAIGTLSG*	True
v1_PLS_c1aea89eaf8ff1663e92f5304b2138cae965c537ed3385033a5d436c17dca313	PDI_tr_I6ZU90_I6ZU90_ECOLX	32.609	46	31	0	43	88	3	48	0.000214	26.9	microcins.verified	False	False	GCA_902846035.1_E5897_genomic|CADHBL010000225.1|2:400:-1	v1_PLS_c1aea89eaf8ff1663e92f5304b2138cae965c537ed3385033a5d436c17dca313	GCA_902846035.1_E5897_genomic	CADHBL010000225.1	2	400	-1	True	WPLDKDLINHVTHGMVIKSLATQQLSPFEVRRWQQELNSPNEQIRQLAIDEIGLMLKRFSLSGWEPILVNKTSRTHKNSVSRHAQFYVSQMLGFIAENYDQALTINDVAEHVKLNANYAMGIFQRVMQLTMKQ	False
v1_PLS_b5c3909fba40ed25b527f519c7477ec098f399efdd3b506ed442540f98c5ad7f	V_sp_P22522_CEAV_ECOLX	97.087	103	3	0	1	103	1	103	9.28e-75	205	microcins.verified	True	False	GCA_902842605.1_E5753_genomic|CADGOF010000063.1|1836:2147:1	v1_PLS_b5c3909fba40ed25b527f519c7477ec098f399efdd3b506ed442540f98c5ad7f	GCA_902842605.1_E5753_genomic	CADGOF010000063.1	1836	2147	1	True	MRTLTLNELDSVSGGASGRDIAMAIGTLSGQFVAGGVGASAGGVAGGAIYDYASTHKPNPAMSPSGLGGTIKQKPEGIPSEAWNYAAGRLCNWSPNNFSDVCL*	True
v1_PLS_c637021d4dc97787ecae162c709af4959c143dd0a8203efa0a5b402994b5102d	H47_sp_P62530_MCHB_ECOLX	100	73	0	0	23	95	1	73	6.76e-45	129	microcins.verified	True	False	GCA_902840075.1_E2038_genomic|CADGEO010000185.1|1:285:-1	v1_PLS_c637021d4dc97787ecae162c709af4959c143dd0a8203efa0a5b402994b5102d	GCA_902840075.1_E2038_genomic	CADGEO010000185.1	1	285	-1	True	MGFEGFWSGQAGKTEVKYDGVYMREITESQLRYISGAGGAPATSANAAGAAAIVGALAGIPGGPLGVVVGAVSAGLTTAIGSTVGSGSASSSAGG	True
v1_PLS_a76a047367186045753edf4cd437fd7417879f11ac44231444e709b6a16aa3db	V_sp_P22522_CEAV_ECOLX	100	92	0	0	1	92	1	92	1.87e-66	184	microcins.verified	True	False	GCA_902848365.1_6_14_8_genomic|CADHKZ010000422.1|1222:1497:1	v1_PLS_a76a047367186045753edf4cd437fd7417879f11ac44231444e709b6a16aa3db	GCA_902848365.1_6_14_8_genomic	CADHKZ010000422.1	1222	1497	1	True	MRTLTLNELDSVSGGASGRDIAMAIGTLSGQFVAGGIGAAAGGVAGGAIYDYASTHKPNPAMSPSGLGGTIKQKPEGIPSEAWNYAAGRLCN	True
v1_PLS_f392bb3b8a52ae1c01e3800e48dc8548c28c11f0d3afde67f4fdecf4840c17c8	V_sp_P22522_CEAV_ECOLX	100	55	0	0	1	55	49	103	8.16e-42	120	microcins.verified	True	False	GCA_902848205.1_B1850_genomic|CADHJT010000292.1|3671:3838:-1	v1_PLS_f392bb3b8a52ae1c01e3800e48dc8548c28c11f0d3afde67f4fdecf4840c17c8	GCA_902848205.1_B1850_genomic	CADHJT010000292.1	3671	3838	-1	True	IYDYASTHKPNPAMSPSGLGGTIKQKPEGIPSEAWNYAAGRLCNWSPNNLSDVCL*	False
v1_PLS_2cb81cdb1c227e98b62e536474e9d02c7a48eaba214954ff106747e52b4946af	N_tr_C3VUZ5_C3VUZ5_ECOLX	29.63	27	19	0	14	40	12	38	0.000548	24.6	microcins.verified	False	False	GCA_902842495.1_E5008_genomic|CADGOA010000021.1|44053:44334:1	v1_PLS_2cb81cdb1c227e98b62e536474e9d02c7a48eaba214954ff106747e52b4946af	GCA_902842495.1_E5008_genomic	CADGOA010000021.1	44053	44334	1	True	MNYDEITKITAERISDYMTEVVNTNSKVVAEMFHNAAWGVRTLWFELVTKIDMDIHKKNRYASYDFRRKIEMQHEEFQKMTEREQVPLLKSPE*	False
v1_PLS_de27c589a4c879986b0330dd9dd3f5b765d364ea729eeee0337d8fa637568b51	S_tr_H9ZMG7_H9ZMG7_ECOLX	95	120	6	0	1	120	1	120	1.95e-72	201	microcins.verified	True	False	GCA_902844505.1_H1508309_genomic|CADGWA010000222.1|1974:2336:1	v1_PLS_de27c589a4c879986b0330dd9dd3f5b765d364ea729eeee0337d8fa637568b51	GCA_902844505.1_H1508309_genomic	CADGWA010000222.1	1974	2336	1	True	MTNIRELSFDEIALVSGGNANSNYEGGGSRNSNSGARNSLGRNAPTHIYSDPSTVQCANAVFSGMVGGAIKGGPVGMARGTIGGAVIGQCLSGGGNGNGGGNRAGSSNCSGSNVGGTCSR*	True
v1_PLS_5cbeb89de1f9f346bfe8864c9e4404604252122cdacbb532b153ec189e265d57	V_sp_P22522_CEAV_ECOLX	95.05	101	5	0	1	101	1	101	6.67e-70	194	microcins.verified	True	False	GCA_902839035.1_BS36_genomic|CADGAQ010000054.1|7279:7674:1	v1_PLS_5cbeb89de1f9f346bfe8864c9e4404604252122cdacbb532b153ec189e265d57	GCA_902839035.1_BS36_genomic	CADGAQ010000054.1	7279	7674	1	True	MRTLTLNELDSVSGGASGRDIAMAIGTLSGQFVAGGIGAAAGGVAGGAIYDYASTHKPNPAMSPSGLGGTIKQKPEGIPSEAWNYAAGRLCNWSPNKRTVIGQSTQNDISSWWVVYLPFHLQQISEHNEEL*	True
v1_PLS_f5f4b229944b80fdc79a5870d6bb61db5c15b922dd44038edf99fe8eb3383e5e	I47_tr_Q712Q0_Q712Q0_ECOLX	93.75	48	3	0	1	48	1	48	2.82e-32	95.1	microcins.verified	True	False	GCA_902848825.1_A1_32_genomic|CADHLZ010000423.1|172:330:1	v1_PLS_f5f4b229944b80fdc79a5870d6bb61db5c15b922dd44038edf99fe8eb3383e5e	GCA_902848825.1_A1_32_genomic	CADHLZ010000423.1	172	330	1	True	MREISDHMLDFVKGGMNLNGLPSSTNVIDLRGKDMGTYIDANGACWAPVDLPL	False
v1_PLS_4ab3e15a6dc44de84c9f3fd57f8afd9b6a7f7af2b174a8d3e89bd94cd34bc2d2	I47_tr_Q712Q0_Q712Q0_ECOLX	91.228	57	5	0	1	57	1	57	1.99e-37	109	microcins.verified	True	False	GCA_902848595.1_2H_343_1_genomic|CADHLH010000451.1|3012:3245:-1	v1_PLS_4ab3e15a6dc44de84c9f3fd57f8afd9b6a7f7af2b174a8d3e89bd94cd34bc2d2	GCA_902848595.1_2H_343_1_genomic	CADHLH010000451.1	3012	3245	-1	True	MREISDHMLDFVKRGMNLNGLPSSTNVIDLRGKDMGTYIDANGACWAPGTPSIIMYPGGSGPSYSMSSSTSSANSGS*	False
v1_PLS_ba0ca1ccc792b4d133b1b01814cf136d10647563842930a12af4d566f7a32ae8	V_sp_P22522_CEAV_ECOLX	37.931	29	18	0	3	31	57	85	0.000419	23.1	microcins.verified	False	False	GCA_902847075.1_A4_11_genomic|CADHFN010000308.1|324:437:1	v1_PLS_ba0ca1ccc792b4d133b1b01814cf136d10647563842930a12af4d566f7a32ae8	GCA_902847075.1_A4_11_genomic	CADHFN010000308.1	324	437	1	True	MARYEPAMGSFGVGDKAAQKRFAMFSEALEYLRSMETA	False
v1_PLS_162b4d1d19ac7e08ea0998616fd4a878ff9bbec04b882454fa94ce5e25b3e978	V_sp_P22522_CEAV_ECOLX	100	93	0	0	1	93	1	93	8.61e-68	187	microcins.verified	True	False	GCA_902844445.1_B1688_genomic|CADGVJ010000071.1|8234:8512:1	v1_PLS_162b4d1d19ac7e08ea0998616fd4a878ff9bbec04b882454fa94ce5e25b3e978	GCA_902844445.1_B1688_genomic	CADGVJ010000071.1	8234	8512	1	True	MRTLTLNELDSVSGGASGRDIAMAIGTLSGQFVAGGIGAAAGGVAGGAIYDYASTHKPNPAMSPSGLGGTIKQKPEGIPSEAWNYAAGRLCNW	True
v1_PLS_796a75914de7bf03f46239f1d355a033c9e7e1d6a9631ad958da738d648df02b	M_tr_Q83TS1_Q83TS1_ECOLX	96.739	92	3	0	1	92	1	92	2.52e-60	168	microcins.verified	True	False	GCA_902839425.1_E2051_genomic|CADGCI010000067.1|7652:7930:-1	v1_PLS_796a75914de7bf03f46239f1d355a033c9e7e1d6a9631ad958da738d648df02b	GCA_902839425.1_E2051_genomic	CADGCI010000067.1	7652	7930	-1	True	MRKPSENEIKQISGGDGNDGQAELIAIGLLAGTFISPGFGSIAGAYIGDKVHSWATTATVSPSMFPSGIGLSSQFGSGRGTSSASSSAGSGS*	True
v1_PLS_88426749978fd21b16ada39d2950092412976d0179d8b3867f0d4d8d3f68b67a	H47_sp_P62530_MCHB_ECOLX	98.667	75	1	0	23	97	1	75	7.66e-46	132	microcins.verified	True	False	GCA_902847185.1_2_1_P20_genomic|CADHFO010000238.1|1:411:-1	v1_PLS_88426749978fd21b16ada39d2950092412976d0179d8b3867f0d4d8d3f68b67a	GCA_902847185.1_2_1_P20_genomic	CADHFO010000238.1	1	411	-1	True	MGFEGFWSGQAGKTEVKYDGVYMREITESQLRYISGAGGAPATSANAAGAAAIVGALAGIPGGPLGVVVGAVSAGLTTAIGSTVGSGSASSSAGGGCYLYFYFFYRYFFGSTCKIYPFCLKQIENPFISVFLCSTLY	True
v1_PLS_1ed2f3269d1f85f051dc347b78b513bbb35b57b894712b72fbc81971831150a0	L_tr_Q841V4_Q841V4_ECOLX	55.556	18	8	0	6	23	35	52	0.000148	24.3	microcins.verified	False	False	GCA_902842765.1_E7322_genomic|CADGPB010000128.1|50:157:-1	v1_PLS_1ed2f3269d1f85f051dc347b78b513bbb35b57b894712b72fbc81971831150a0	GCA_902842765.1_E7322_genomic	CADGPB010000128.1	50	157	-1	True	MTLAELGMAFGHDLAAPVIAGTFASMIVNWLNKRK*	False
v1_PLS_96defd072f7023619ec2a86c54b5d19858ca044e20602e246d9b9486f35d4404	classIIb_IP:E492_mceB_sp|Q9ZHG0|IM92_KLEPN	25	84	53	2	14	97	3	76	5.55e-06	31.2	immunity_proteins.verified	False	False	GCA_902838075.1_TA092_genomic|CADFWY010000005.1|69064:69462:1	v1_PLS_96defd072f7023619ec2a86c54b5d19858ca044e20602e246d9b9486f35d4404	GCA_902838075.1_TA092_genomic	CADFWY010000005.1	69064	69462	1	True	MSNDTPFNALWQRMLARGWTPVSECRLDDWLTQAPDGVVLLSSDPKRTPEVSDNPVMIGELLREFPDYTWQVAIADLEQSEAIGDRFGVFRFPATLVFTGGNYRGVLNGIHPWAELINLMRGLVEPQQERAS*	False
v1_PLS_96defd072f7023619ec2a86c54b5d19858ca044e20602e246d9b9486f35d4404	classIIb_IP:E492_mceB_sp|Q9ZHG0|IM92_KLEPN	25	84	53	2	14	97	3	76	5.55e-06	31.2	immunity_proteins.verified	False	False	GCA_902837795.1_GNB_2846_genomic|CADFWK010000019.1|148492:148890:-1	v1_PLS_96defd072f7023619ec2a86c54b5d19858ca044e20602e246d9b9486f35d4404	GCA_902837795.1_GNB_2846_genomic	CADFWK010000019.1	148492	148890	-1	True	MSNDTPFNALWQRMLARGWTPVSECRLDDWLTQAPDGVVLLSSDPKRTPEVSDNPVMIGELLREFPDYTWQVAIADLEQSEAIGDRFGVFRFPATLVFTGGNYRGVLNGIHPWAELINLMRGLVEPQQERAS*	False
v1_PLS_96defd072f7023619ec2a86c54b5d19858ca044e20602e246d9b9486f35d4404	classIIb_IP:E492_mceB_sp|Q9ZHG0|IM92_KLEPN	25	84	53	2	14	97	3	76	5.55e-06	31.2	immunity_proteins.verified	False	False	GCA_902842055.1_B339_genomic|CADGLU010000005.1|111755:112153:-1	v1_PLS_96defd072f7023619ec2a86c54b5d19858ca044e20602e246d9b9486f35d4404	GCA_902842055.1_B339_genomic	CADGLU010000005.1	111755	112153	-1	True	MSNDTPFNALWQRMLARGWTPVSECRLDDWLTQAPDGVVLLSSDPKRTPEVSDNPVMIGELLREFPDYTWQVAIADLEQSEAIGDRFGVFRFPATLVFTGGNYRGVLNGIHPWAELINLMRGLVEPQQERAS*	False
v1_PLS_96defd072f7023619ec2a86c54b5d19858ca044e20602e246d9b9486f35d4404	classIIb_IP:E492_mceB_sp|Q9ZHG0|IM92_KLEPN	25	84	53	2	14	97	3	76	5.55e-06	31.2	immunity_proteins.verified	False	False	GCA_902838975.1_M666694_genomic|CADGAM010000028.1|54436:54834:-1	v1_PLS_96defd072f7023619ec2a86c54b5d19858ca044e20602e246d9b9486f35d4404	GCA_902838975.1_M666694_genomic	CADGAM010000028.1	54436	54834	-1	True	MSNDTPFNALWQRMLARGWTPVSECRLDDWLTQAPDGVVLLSSDPKRTPEVSDNPVMIGELLREFPDYTWQVAIADLEQSEAIGDRFGVFRFPATLVFTGGNYRGVLNGIHPWAELINLMRGLVEPQQERAS*	False
v1_PLS_96defd072f7023619ec2a86c54b5d19858ca044e20602e246d9b9486f35d4404	classIIb_IP:E492_mceB_sp|Q9ZHG0|IM92_KLEPN	25	84	53	2	14	97	3	76	5.55e-06	31.2	immunity_proteins.verified	False	False	GCA_902843745.1_B564_genomic|CADGST010000057.1|125262:125660:1	v1_PLS_96defd072f7023619ec2a86c54b5d19858ca044e20602e246d9b9486f35d4404	GCA_902843745.1_B564_genomic	CADGST010000057.1	125262	125660	1	True	MSNDTPFNALWQRMLARGWTPVSECRLDDWLTQAPDGVVLLSSDPKRTPEVSDNPVMIGELLREFPDYTWQVAIADLEQSEAIGDRFGVFRFPATLVFTGGNYRGVLNGIHPWAELINLMRGLVEPQQERAS*	False
v1_PLS_96defd072f7023619ec2a86c54b5d19858ca044e20602e246d9b9486f35d4404	classIIb_IP:E492_mceB_sp|Q9ZHG0|IM92_KLEPN	25	84	53	2	14	97	3	76	5.55e-06	31.2	immunity_proteins.verified	False	False	GCA_902838375.1_M528_genomic|CADFXW010000013.1|111372:111770:1	v1_PLS_96defd072f7023619ec2a86c54b5d19858ca044e20602e246d9b9486f35d4404	GCA_902838375.1_M528_genomic	CADFXW010000013.1	111372	111770	1	True	MSNDTPFNALWQRMLARGWTPVSECRLDDWLTQAPDGVVLLSSDPKRTPEVSDNPVMIGELLREFPDYTWQVAIADLEQSEAIGDRFGVFRFPATLVFTGGNYRGVLNGIHPWAELINLMRGLVEPQQERAS*	False
v1_PLS_96defd072f7023619ec2a86c54b5d19858ca044e20602e246d9b9486f35d4404	classIIb_IP:E492_mceB_sp|Q9ZHG0|IM92_KLEPN	25	84	53	2	14	97	3	76	5.55e-06	31.2	immunity_proteins.verified	False	False	GCA_902840595.1_E9345_genomic|CADGGV010000022.1|9884:10282:1	v1_PLS_96defd072f7023619ec2a86c54b5d19858ca044e20602e246d9b9486f35d4404	GCA_902840595.1_E9345_genomic	CADGGV010000022.1	9884	10282	1	True	MSNDTPFNALWQRMLARGWTPVSECRLDDWLTQAPDGVVLLSSDPKRTPEVSDNPVMIGELLREFPDYTWQVAIADLEQSEAIGDRFGVFRFPATLVFTGGNYRGVLNGIHPWAELINLMRGLVEPQQERAS*	False
v1_PLS_96defd072f7023619ec2a86c54b5d19858ca044e20602e246d9b9486f35d4404	classIIb_IP:E492_mceB_sp|Q9ZHG0|IM92_KLEPN	25	84	53	2	14	97	3	76	5.55e-06	31.2	immunity_proteins.verified	False	False	GCA_902842955.1_2H_31_1_genomic|CADGPS010000002.1|138628:139026:1	v1_PLS_96defd072f7023619ec2a86c54b5d19858ca044e20602e246d9b9486f35d4404	GCA_902842955.1_2H_31_1_genomic	CADGPS010000002.1	138628	139026	1	True	MSNDTPFNALWQRMLARGWTPVSECRLDDWLTQAPDGVVLLSSDPKRTPEVSDNPVMIGELLREFPDYTWQVAIADLEQSEAIGDRFGVFRFPATLVFTGGNYRGVLNGIHPWAELINLMRGLVEPQQERAS*	False
v1_PLS_96defd072f7023619ec2a86c54b5d19858ca044e20602e246d9b9486f35d4404	classIIb_IP:E492_mceB_sp|Q9ZHG0|IM92_KLEPN	25	84	53	2	14	97	3	76	5.55e-06	31.2	immunity_proteins.verified	False	False	GCA_902844335.1_DMG_2015_G3_genomic|CADGUW010000080.1|45181:45579:-1	v1_PLS_96defd072f7023619ec2a86c54b5d19858ca044e20602e246d9b9486f35d4404	GCA_902844335.1_DMG_2015_G3_genomic	CADGUW010000080.1	45181	45579	-1	True	MSNDTPFNALWQRMLARGWTPVSECRLDDWLTQAPDGVVLLSSDPKRTPEVSDNPVMIGELLREFPDYTWQVAIADLEQSEAIGDRFGVFRFPATLVFTGGNYRGVLNGIHPWAELINLMRGLVEPQQERAS*	False
v1_PLS_96defd072f7023619ec2a86c54b5d19858ca044e20602e246d9b9486f35d4404	classIIb_IP:E492_mceB_sp|Q9ZHG0|IM92_KLEPN	25	84	53	2	14	97	3	76	5.55e-06	31.2	immunity_proteins.verified	False	False	GCA_902843885.1_23_3_Ti9_genomic|CADGTR010000036.1|74388:74786:1	v1_PLS_96defd072f7023619ec2a86c54b5d19858ca044e20602e246d9b9486f35d4404	GCA_902843885.1_23_3_Ti9_genomic	CADGTR010000036.1	74388	74786	1	True	MSNDTPFNALWQRMLARGWTPVSECRLDDWLTQAPDGVVLLSSDPKRTPEVSDNPVMIGELLREFPDYTWQVAIADLEQSEAIGDRFGVFRFPATLVFTGGNYRGVLNGIHPWAELINLMRGLVEPQQERAS*	False
v1_PLS_96defd072f7023619ec2a86c54b5d19858ca044e20602e246d9b9486f35d4404	classIIb_IP:E492_mceB_sp|Q9ZHG0|IM92_KLEPN	25	84	53	2	14	97	3	76	5.55e-06	31.2	immunity_proteins.verified	False	False	GCA_902849985.1_C2_117_genomic|CADHQL010000056.1|8517:8915:1	v1_PLS_96defd072f7023619ec2a86c54b5d19858ca044e20602e246d9b9486f35d4404	GCA_902849985.1_C2_117_genomic	CADHQL010000056.1	8517	8915	1	True	MSNDTPFNALWQRMLARGWTPVSECRLDDWLTQAPDGVVLLSSDPKRTPEVSDNPVMIGELLREFPDYTWQVAIADLEQSEAIGDRFGVFRFPATLVFTGGNYRGVLNGIHPWAELINLMRGLVEPQQERAS*	False
v1_PLS_96defd072f7023619ec2a86c54b5d19858ca044e20602e246d9b9486f35d4404	classIIb_IP:E492_mceB_sp|Q9ZHG0|IM92_KLEPN	25	84	53	2	14	97	3	76	5.55e-06	31.2	immunity_proteins.verified	False	False	GCA_902838065.1_H077_genomic|CADFWT010000001.1|698685:699083:1	v1_PLS_96defd072f7023619ec2a86c54b5d19858ca044e20602e246d9b9486f35d4404	GCA_902838065.1_H077_genomic	CADFWT010000001.1	698685	699083	1	True	MSNDTPFNALWQRMLARGWTPVSECRLDDWLTQAPDGVVLLSSDPKRTPEVSDNPVMIGELLREFPDYTWQVAIADLEQSEAIGDRFGVFRFPATLVFTGGNYRGVLNGIHPWAELINLMRGLVEPQQERAS*	False
v1_PLS_96defd072f7023619ec2a86c54b5d19858ca044e20602e246d9b9486f35d4404	classIIb_IP:E492_mceB_sp|Q9ZHG0|IM92_KLEPN	25	84	53	2	14	97	3	76	5.55e-06	31.2	immunity_proteins.verified	False	False	GCA_902837815.1_W2_47_genomic|CADFWD010000021.1|58903:59301:1	v1_PLS_96defd072f7023619ec2a86c54b5d19858ca044e20602e246d9b9486f35d4404	GCA_902837815.1_W2_47_genomic	CADFWD010000021.1	58903	59301	1	True	MSNDTPFNALWQRMLARGWTPVSECRLDDWLTQAPDGVVLLSSDPKRTPEVSDNPVMIGELLREFPDYTWQVAIADLEQSEAIGDRFGVFRFPATLVFTGGNYRGVLNGIHPWAELINLMRGLVEPQQERAS*	False
v1_PLS_96defd072f7023619ec2a86c54b5d19858ca044e20602e246d9b9486f35d4404	classIIb_IP:E492_mceB_sp|Q9ZHG0|IM92_KLEPN	25	84	53	2	14	97	3	76	5.55e-06	31.2	immunity_proteins.verified	False	False	GCA_902845595.1_POSS_78_genomic|CADGZW010000083.1|13319:13717:-1	v1_PLS_96defd072f7023619ec2a86c54b5d19858ca044e20602e246d9b9486f35d4404	GCA_902845595.1_POSS_78_genomic	CADGZW010000083.1	13319	13717	-1	True	MSNDTPFNALWQRMLARGWTPVSECRLDDWLTQAPDGVVLLSSDPKRTPEVSDNPVMIGELLREFPDYTWQVAIADLEQSEAIGDRFGVFRFPATLVFTGGNYRGVLNGIHPWAELINLMRGLVEPQQERAS*	False
v1_PLS_96defd072f7023619ec2a86c54b5d19858ca044e20602e246d9b9486f35d4404	classIIb_IP:E492_mceB_sp|Q9ZHG0|IM92_KLEPN	25	84	53	2	14	97	3	76	5.55e-06	31.2	immunity_proteins.verified	False	False	GCA_902846245.1_5_2_R8_genomic|CADHCD010000035.1|45153:45551:-1	v1_PLS_96defd072f7023619ec2a86c54b5d19858ca044e20602e246d9b9486f35d4404	GCA_902846245.1_5_2_R8_genomic	CADHCD010000035.1	45153	45551	-1	True	MSNDTPFNALWQRMLARGWTPVSECRLDDWLTQAPDGVVLLSSDPKRTPEVSDNPVMIGELLREFPDYTWQVAIADLEQSEAIGDRFGVFRFPATLVFTGGNYRGVLNGIHPWAELINLMRGLVEPQQERAS*	False
v1_PLS_96defd072f7023619ec2a86c54b5d19858ca044e20602e246d9b9486f35d4404	classIIb_IP:E492_mceB_sp|Q9ZHG0|IM92_KLEPN	25	84	53	2	14	97	3	76	5.55e-06	31.2	immunity_proteins.verified	False	False	GCA_902838515.1_M644693_genomic|CADFZA010000008.1|460477:460875:1	v1_PLS_96defd072f7023619ec2a86c54b5d19858ca044e20602e246d9b9486f35d4404	GCA_902838515.1_M644693_genomic	CADFZA010000008.1	460477	460875	1	True	MSNDTPFNALWQRMLARGWTPVSECRLDDWLTQAPDGVVLLSSDPKRTPEVSDNPVMIGELLREFPDYTWQVAIADLEQSEAIGDRFGVFRFPATLVFTGGNYRGVLNGIHPWAELINLMRGLVEPQQERAS*	False
v1_PLS_96defd072f7023619ec2a86c54b5d19858ca044e20602e246d9b9486f35d4404	classIIb_IP:E492_mceB_sp|Q9ZHG0|IM92_KLEPN	25	84	53	2	14	97	3	76	5.55e-06	31.2	immunity_proteins.verified	False	False	GCA_902838345.1_46_1_Ti2_genomic|CADFXX010000033.1|16679:17077:-1	v1_PLS_96defd072f7023619ec2a86c54b5d19858ca044e20602e246d9b9486f35d4404	GCA_902838345.1_46_1_Ti2_genomic	CADFXX010000033.1	16679	17077	-1	True	MSNDTPFNALWQRMLARGWTPVSECRLDDWLTQAPDGVVLLSSDPKRTPEVSDNPVMIGELLREFPDYTWQVAIADLEQSEAIGDRFGVFRFPATLVFTGGNYRGVLNGIHPWAELINLMRGLVEPQQERAS*	False
v1_PLS_96defd072f7023619ec2a86c54b5d19858ca044e20602e246d9b9486f35d4404	classIIb_IP:E492_mceB_sp|Q9ZHG0|IM92_KLEPN	25	84	53	2	14	97	3	76	5.55e-06	31.2	immunity_proteins.verified	False	False	GCA_902842435.1_M540_genomic|CADGNE010000012.1|11050:11448:-1	v1_PLS_96defd072f7023619ec2a86c54b5d19858ca044e20602e246d9b9486f35d4404	GCA_902842435.1_M540_genomic	CADGNE010000012.1	11050	11448	-1	True	MSNDTPFNALWQRMLARGWTPVSECRLDDWLTQAPDGVVLLSSDPKRTPEVSDNPVMIGELLREFPDYTWQVAIADLEQSEAIGDRFGVFRFPATLVFTGGNYRGVLNGIHPWAELINLMRGLVEPQQERAS*	False
v1_PLS_96defd072f7023619ec2a86c54b5d19858ca044e20602e246d9b9486f35d4404	classIIb_IP:E492_mceB_sp|Q9ZHG0|IM92_KLEPN	25	84	53	2	14	97	3	76	5.55e-06	31.2	immunity_proteins.verified	False	False	GCA_902837975.1_54_1_TC4_genomic|CADFWO010000005.1|79146:79544:1	v1_PLS_96defd072f7023619ec2a86c54b5d19858ca044e20602e246d9b9486f35d4404	GCA_902837975.1_54_1_TC4_genomic	CADFWO010000005.1	79146	79544	1	True	MSNDTPFNALWQRMLARGWTPVSECRLDDWLTQAPDGVVLLSSDPKRTPEVSDNPVMIGELLREFPDYTWQVAIADLEQSEAIGDRFGVFRFPATLVFTGGNYRGVLNGIHPWAELINLMRGLVEPQQERAS*	False
v1_PLS_96defd072f7023619ec2a86c54b5d19858ca044e20602e246d9b9486f35d4404	classIIb_IP:E492_mceB_sp|Q9ZHG0|IM92_KLEPN	25	84	53	2	14	97	3	76	5.55e-06	31.2	immunity_proteins.verified	False	False	GCA_902840775.1_45_1_Ti1_genomic|CADGHJ010000008.1|293290:293688:1	v1_PLS_96defd072f7023619ec2a86c54b5d19858ca044e20602e246d9b9486f35d4404	GCA_902840775.1_45_1_Ti1_genomic	CADGHJ010000008.1	293290	293688	1	True	MSNDTPFNALWQRMLARGWTPVSECRLDDWLTQAPDGVVLLSSDPKRTPEVSDNPVMIGELLREFPDYTWQVAIADLEQSEAIGDRFGVFRFPATLVFTGGNYRGVLNGIHPWAELINLMRGLVEPQQERAS*	False
v1_PLS_96defd072f7023619ec2a86c54b5d19858ca044e20602e246d9b9486f35d4404	classIIb_IP:E492_mceB_sp|Q9ZHG0|IM92_KLEPN	25	84	53	2	14	97	3	76	5.55e-06	31.2	immunity_proteins.verified	False	False	GCA_902846955.1_M658539_genomic|CADHFC010000003.1|42064:42462:1	v1_PLS_96defd072f7023619ec2a86c54b5d19858ca044e20602e246d9b9486f35d4404	GCA_902846955.1_M658539_genomic	CADHFC010000003.1	42064	42462	1	True	MSNDTPFNALWQRMLARGWTPVSECRLDDWLTQAPDGVVLLSSDPKRTPEVSDNPVMIGELLREFPDYTWQVAIADLEQSEAIGDRFGVFRFPATLVFTGGNYRGVLNGIHPWAELINLMRGLVEPQQERAS*	False
v1_PLS_96defd072f7023619ec2a86c54b5d19858ca044e20602e246d9b9486f35d4404	classIIb_IP:E492_mceB_sp|Q9ZHG0|IM92_KLEPN	25	84	53	2	14	97	3	76	5.55e-06	31.2	immunity_proteins.verified	False	False	GCA_902843735.1_M028_genomic|CADGTB010000057.1|42283:42681:1	v1_PLS_96defd072f7023619ec2a86c54b5d19858ca044e20602e246d9b9486f35d4404	GCA_902843735.1_M028_genomic	CADGTB010000057.1	42283	42681	1	True	MSNDTPFNALWQRMLARGWTPVSECRLDDWLTQAPDGVVLLSSDPKRTPEVSDNPVMIGELLREFPDYTWQVAIADLEQSEAIGDRFGVFRFPATLVFTGGNYRGVLNGIHPWAELINLMRGLVEPQQERAS*	False
v1_PLS_96defd072f7023619ec2a86c54b5d19858ca044e20602e246d9b9486f35d4404	classIIb_IP:E492_mceB_sp|Q9ZHG0|IM92_KLEPN	25	84	53	2	14	97	3	76	5.55e-06	31.2	immunity_proteins.verified	False	False	GCA_902838985.1_M710019_genomic|CADGAL010000040.1|51632:52030:1	v1_PLS_96defd072f7023619ec2a86c54b5d19858ca044e20602e246d9b9486f35d4404	GCA_902838985.1_M710019_genomic	CADGAL010000040.1	51632	52030	1	True	MSNDTPFNALWQRMLARGWTPVSECRLDDWLTQAPDGVVLLSSDPKRTPEVSDNPVMIGELLREFPDYTWQVAIADLEQSEAIGDRFGVFRFPATLVFTGGNYRGVLNGIHPWAELINLMRGLVEPQQERAS*	False
v1_PLS_96defd072f7023619ec2a86c54b5d19858ca044e20602e246d9b9486f35d4404	classIIb_IP:E492_mceB_sp|Q9ZHG0|IM92_KLEPN	25	84	53	2	14	97	3	76	5.55e-06	31.2	immunity_proteins.verified	False	False	GCA_902840455.1_H437_genomic|CADGGE010000007.1|74606:75004:1	v1_PLS_96defd072f7023619ec2a86c54b5d19858ca044e20602e246d9b9486f35d4404	GCA_902840455.1_H437_genomic	CADGGE010000007.1	74606	75004	1	True	MSNDTPFNALWQRMLARGWTPVSECRLDDWLTQAPDGVVLLSSDPKRTPEVSDNPVMIGELLREFPDYTWQVAIADLEQSEAIGDRFGVFRFPATLVFTGGNYRGVLNGIHPWAELINLMRGLVEPQQERAS*	False
v1_PLS_96defd072f7023619ec2a86c54b5d19858ca044e20602e246d9b9486f35d4404	classIIb_IP:E492_mceB_sp|Q9ZHG0|IM92_KLEPN	25	84	53	2	14	97	3	76	5.55e-06	31.2	immunity_proteins.verified	False	False	GCA_902839815.1_18_3_Ti5_genomic|CADGDT010000069.1|74556:74954:1	v1_PLS_96defd072f7023619ec2a86c54b5d19858ca044e20602e246d9b9486f35d4404	GCA_902839815.1_18_3_Ti5_genomic	CADGDT010000069.1	74556	74954	1	True	MSNDTPFNALWQRMLARGWTPVSECRLDDWLTQAPDGVVLLSSDPKRTPEVSDNPVMIGELLREFPDYTWQVAIADLEQSEAIGDRFGVFRFPATLVFTGGNYRGVLNGIHPWAELINLMRGLVEPQQERAS*	False
v1_PLS_96defd072f7023619ec2a86c54b5d19858ca044e20602e246d9b9486f35d4404	classIIb_IP:E492_mceB_sp|Q9ZHG0|IM92_KLEPN	25	84	53	2	14	97	3	76	5.55e-06	31.2	immunity_proteins.verified	False	False	GCA_902837645.1_H434_genomic|CADFVI010000002.1|167193:167591:-1	v1_PLS_96defd072f7023619ec2a86c54b5d19858ca044e20602e246d9b9486f35d4404	GCA_902837645.1_H434_genomic	CADFVI010000002.1	167193	167591	-1	True	MSNDTPFNALWQRMLARGWTPVSECRLDDWLTQAPDGVVLLSSDPKRTPEVSDNPVMIGELLREFPDYTWQVAIADLEQSEAIGDRFGVFRFPATLVFTGGNYRGVLNGIHPWAELINLMRGLVEPQQERAS*	False
v1_PLS_96defd072f7023619ec2a86c54b5d19858ca044e20602e246d9b9486f35d4404	classIIb_IP:E492_mceB_sp|Q9ZHG0|IM92_KLEPN	25	84	53	2	14	97	3	76	5.55e-06	31.2	immunity_proteins.verified	False	False	GCA_902848145.1_2H_68_14_genomic|CADHKH010000040.1|45330:45728:-1	v1_PLS_96defd072f7023619ec2a86c54b5d19858ca044e20602e246d9b9486f35d4404	GCA_902848145.1_2H_68_14_genomic	CADHKH010000040.1	45330	45728	-1	True	MSNDTPFNALWQRMLARGWTPVSECRLDDWLTQAPDGVVLLSSDPKRTPEVSDNPVMIGELLREFPDYTWQVAIADLEQSEAIGDRFGVFRFPATLVFTGGNYRGVLNGIHPWAELINLMRGLVEPQQERAS*	False
v1_PLS_96defd072f7023619ec2a86c54b5d19858ca044e20602e246d9b9486f35d4404	classIIb_IP:E492_mceB_sp|Q9ZHG0|IM92_KLEPN	25	84	53	2	14	97	3	76	5.55e-06	31.2	immunity_proteins.verified	False	False	GCA_902838215.1_BS17_genomic|CADFXP010000003.1|625308:625706:1	v1_PLS_96defd072f7023619ec2a86c54b5d19858ca044e20602e246d9b9486f35d4404	GCA_902838215.1_BS17_genomic	CADFXP010000003.1	625308	625706	1	True	MSNDTPFNALWQRMLARGWTPVSECRLDDWLTQAPDGVVLLSSDPKRTPEVSDNPVMIGELLREFPDYTWQVAIADLEQSEAIGDRFGVFRFPATLVFTGGNYRGVLNGIHPWAELINLMRGLVEPQQERAS*	False
v1_PLS_96defd072f7023619ec2a86c54b5d19858ca044e20602e246d9b9486f35d4404	classIIb_IP:E492_mceB_sp|Q9ZHG0|IM92_KLEPN	25	84	53	2	14	97	3	76	5.55e-06	31.2	immunity_proteins.verified	False	False	GCA_902844235.1_M638178_genomic|CADGUP010000015.1|90975:91373:-1	v1_PLS_96defd072f7023619ec2a86c54b5d19858ca044e20602e246d9b9486f35d4404	GCA_902844235.1_M638178_genomic	CADGUP010000015.1	90975	91373	-1	True	MSNDTPFNALWQRMLARGWTPVSECRLDDWLTQAPDGVVLLSSDPKRTPEVSDNPVMIGELLREFPDYTWQVAIADLEQSEAIGDRFGVFRFPATLVFTGGNYRGVLNGIHPWAELINLMRGLVEPQQERAS*	False
v1_PLS_96defd072f7023619ec2a86c54b5d19858ca044e20602e246d9b9486f35d4404	classIIb_IP:E492_mceB_sp|Q9ZHG0|IM92_KLEPN	25	84	53	2	14	97	3	76	5.55e-06	31.2	immunity_proteins.verified	False	False	GCA_902842815.1_H140_genomic|CADGPK010000030.1|42442:42840:1	v1_PLS_96defd072f7023619ec2a86c54b5d19858ca044e20602e246d9b9486f35d4404	GCA_902842815.1_H140_genomic	CADGPK010000030.1	42442	42840	1	True	MSNDTPFNALWQRMLARGWTPVSECRLDDWLTQAPDGVVLLSSDPKRTPEVSDNPVMIGELLREFPDYTWQVAIADLEQSEAIGDRFGVFRFPATLVFTGGNYRGVLNGIHPWAELINLMRGLVEPQQERAS*	False
v1_PLS_96defd072f7023619ec2a86c54b5d19858ca044e20602e246d9b9486f35d4404	classIIb_IP:E492_mceB_sp|Q9ZHG0|IM92_KLEPN	25	84	53	2	14	97	3	76	5.55e-06	31.2	immunity_proteins.verified	False	False	GCA_902844275.1_DMG_2015_G1_genomic|CADGUU010000045.1|45300:45698:-1	v1_PLS_96defd072f7023619ec2a86c54b5d19858ca044e20602e246d9b9486f35d4404	GCA_902844275.1_DMG_2015_G1_genomic	CADGUU010000045.1	45300	45698	-1	True	MSNDTPFNALWQRMLARGWTPVSECRLDDWLTQAPDGVVLLSSDPKRTPEVSDNPVMIGELLREFPDYTWQVAIADLEQSEAIGDRFGVFRFPATLVFTGGNYRGVLNGIHPWAELINLMRGLVEPQQERAS*	False
v1_PLS_96defd072f7023619ec2a86c54b5d19858ca044e20602e246d9b9486f35d4404	classIIb_IP:E492_mceB_sp|Q9ZHG0|IM92_KLEPN	25	84	53	2	14	97	3	76	5.55e-06	31.2	immunity_proteins.verified	False	False	GCA_902844385.1_W2_49_genomic|CADGVF010000043.1|42031:42429:1	v1_PLS_96defd072f7023619ec2a86c54b5d19858ca044e20602e246d9b9486f35d4404	GCA_902844385.1_W2_49_genomic	CADGVF010000043.1	42031	42429	1	True	MSNDTPFNALWQRMLARGWTPVSECRLDDWLTQAPDGVVLLSSDPKRTPEVSDNPVMIGELLREFPDYTWQVAIADLEQSEAIGDRFGVFRFPATLVFTGGNYRGVLNGIHPWAELINLMRGLVEPQQERAS*	False
v1_PLS_96defd072f7023619ec2a86c54b5d19858ca044e20602e246d9b9486f35d4404	classIIb_IP:E492_mceB_sp|Q9ZHG0|IM92_KLEPN	25	84	53	2	14	97	3	76	5.55e-06	31.2	immunity_proteins.verified	False	False	GCA_902839495.1_H283_genomic|CADGCP010000002.1|25086:25484:-1	v1_PLS_96defd072f7023619ec2a86c54b5d19858ca044e20602e246d9b9486f35d4404	GCA_902839495.1_H283_genomic	CADGCP010000002.1	25086	25484	-1	True	MSNDTPFNALWQRMLARGWTPVSECRLDDWLTQAPDGVVLLSSDPKRTPEVSDNPVMIGELLREFPDYTWQVAIADLEQSEAIGDRFGVFRFPATLVFTGGNYRGVLNGIHPWAELINLMRGLVEPQQERAS*	False
v1_PLS_96defd072f7023619ec2a86c54b5d19858ca044e20602e246d9b9486f35d4404	classIIb_IP:E492_mceB_sp|Q9ZHG0|IM92_KLEPN	25	84	53	2	14	97	3	76	5.55e-06	31.2	immunity_proteins.verified	False	False	GCA_902841955.1_M673438_genomic|CADGLW010000031.1|17377:17775:1	v1_PLS_96defd072f7023619ec2a86c54b5d19858ca044e20602e246d9b9486f35d4404	GCA_902841955.1_M673438_genomic	CADGLW010000031.1	17377	17775	1	True	MSNDTPFNALWQRMLARGWTPVSECRLDDWLTQAPDGVVLLSSDPKRTPEVSDNPVMIGELLREFPDYTWQVAIADLEQSEAIGDRFGVFRFPATLVFTGGNYRGVLNGIHPWAELINLMRGLVEPQQERAS*	False
v1_PLS_96defd072f7023619ec2a86c54b5d19858ca044e20602e246d9b9486f35d4404	classIIb_IP:E492_mceB_sp|Q9ZHG0|IM92_KLEPN	25	84	53	2	14	97	3	76	5.55e-06	31.2	immunity_proteins.verified	False	False	GCA_902843465.1_POSS_88_genomic|CADGRR010000039.1|161711:162109:1	v1_PLS_96defd072f7023619ec2a86c54b5d19858ca044e20602e246d9b9486f35d4404	GCA_902843465.1_POSS_88_genomic	CADGRR010000039.1	161711	162109	1	True	MSNDTPFNALWQRMLARGWTPVSECRLDDWLTQAPDGVVLLSSDPKRTPEVSDNPVMIGELLREFPDYTWQVAIADLEQSEAIGDRFGVFRFPATLVFTGGNYRGVLNGIHPWAELINLMRGLVEPQQERAS*	False
v1_PLS_96defd072f7023619ec2a86c54b5d19858ca044e20602e246d9b9486f35d4404	classIIb_IP:E492_mceB_sp|Q9ZHG0|IM92_KLEPN	25	84	53	2	14	97	3	76	5.55e-06	31.2	immunity_proteins.verified	False	False	GCA_902839865.1_M653497_genomic|CADGEE010000046.1|52718:53116:-1	v1_PLS_96defd072f7023619ec2a86c54b5d19858ca044e20602e246d9b9486f35d4404	GCA_902839865.1_M653497_genomic	CADGEE010000046.1	52718	53116	-1	True	MSNDTPFNALWQRMLARGWTPVSECRLDDWLTQAPDGVVLLSSDPKRTPEVSDNPVMIGELLREFPDYTWQVAIADLEQSEAIGDRFGVFRFPATLVFTGGNYRGVLNGIHPWAELINLMRGLVEPQQERAS*	False
v1_PLS_96defd072f7023619ec2a86c54b5d19858ca044e20602e246d9b9486f35d4404	classIIb_IP:E492_mceB_sp|Q9ZHG0|IM92_KLEPN	25	84	53	2	14	97	3	76	5.55e-06	31.2	immunity_proteins.verified	False	False	GCA_902845085.1_M660875_genomic|CADGXW010000033.1|104552:104950:1	v1_PLS_96defd072f7023619ec2a86c54b5d19858ca044e20602e246d9b9486f35d4404	GCA_902845085.1_M660875_genomic	CADGXW010000033.1	104552	104950	1	True	MSNDTPFNALWQRMLARGWTPVSECRLDDWLTQAPDGVVLLSSDPKRTPEVSDNPVMIGELLREFPDYTWQVAIADLEQSEAIGDRFGVFRFPATLVFTGGNYRGVLNGIHPWAELINLMRGLVEPQQERAS*	False
v1_PLS_96defd072f7023619ec2a86c54b5d19858ca044e20602e246d9b9486f35d4404	classIIb_IP:E492_mceB_sp|Q9ZHG0|IM92_KLEPN	25	84	53	2	14	97	3	76	5.55e-06	31.2	immunity_proteins.verified	False	False	GCA_902841525.1_W2_53_genomic|CADGJV010000033.1|42386:42784:1	v1_PLS_96defd072f7023619ec2a86c54b5d19858ca044e20602e246d9b9486f35d4404	GCA_902841525.1_W2_53_genomic	CADGJV010000033.1	42386	42784	1	True	MSNDTPFNALWQRMLARGWTPVSECRLDDWLTQAPDGVVLLSSDPKRTPEVSDNPVMIGELLREFPDYTWQVAIADLEQSEAIGDRFGVFRFPATLVFTGGNYRGVLNGIHPWAELINLMRGLVEPQQERAS*	False
v1_PLS_96defd072f7023619ec2a86c54b5d19858ca044e20602e246d9b9486f35d4404	classIIb_IP:E492_mceB_sp|Q9ZHG0|IM92_KLEPN	25	84	53	2	14	97	3	76	5.55e-06	31.2	immunity_proteins.verified	False	False	GCA_902842025.1_W4_37_genomic|CADGMH010000061.1|45047:45445:-1	v1_PLS_96defd072f7023619ec2a86c54b5d19858ca044e20602e246d9b9486f35d4404	GCA_902842025.1_W4_37_genomic	CADGMH010000061.1	45047	45445	-1	True	MSNDTPFNALWQRMLARGWTPVSECRLDDWLTQAPDGVVLLSSDPKRTPEVSDNPVMIGELLREFPDYTWQVAIADLEQSEAIGDRFGVFRFPATLVFTGGNYRGVLNGIHPWAELINLMRGLVEPQQERAS*	False
v1_PLS_96defd072f7023619ec2a86c54b5d19858ca044e20602e246d9b9486f35d4404	classIIb_IP:E492_mceB_sp|Q9ZHG0|IM92_KLEPN	25	84	53	2	14	97	3	76	5.55e-06	31.2	immunity_proteins.verified	False	False	GCA_902839975.1_H112_genomic|CADGDO010000003.1|251447:251845:1	v1_PLS_96defd072f7023619ec2a86c54b5d19858ca044e20602e246d9b9486f35d4404	GCA_902839975.1_H112_genomic	CADGDO010000003.1	251447	251845	1	True	MSNDTPFNALWQRMLARGWTPVSECRLDDWLTQAPDGVVLLSSDPKRTPEVSDNPVMIGELLREFPDYTWQVAIADLEQSEAIGDRFGVFRFPATLVFTGGNYRGVLNGIHPWAELINLMRGLVEPQQERAS*	False
v1_PLS_96defd072f7023619ec2a86c54b5d19858ca044e20602e246d9b9486f35d4404	classIIb_IP:E492_mceB_sp|Q9ZHG0|IM92_KLEPN	25	84	53	2	14	97	3	76	5.55e-06	31.2	immunity_proteins.verified	False	False	GCA_902840095.1_POSS_40_genomic|CADGER010000035.1|74610:75008:1	v1_PLS_96defd072f7023619ec2a86c54b5d19858ca044e20602e246d9b9486f35d4404	GCA_902840095.1_POSS_40_genomic	CADGER010000035.1	74610	75008	1	True	MSNDTPFNALWQRMLARGWTPVSECRLDDWLTQAPDGVVLLSSDPKRTPEVSDNPVMIGELLREFPDYTWQVAIADLEQSEAIGDRFGVFRFPATLVFTGGNYRGVLNGIHPWAELINLMRGLVEPQQERAS*	False
v1_PLS_96defd072f7023619ec2a86c54b5d19858ca044e20602e246d9b9486f35d4404	classIIb_IP:E492_mceB_sp|Q9ZHG0|IM92_KLEPN	25	84	53	2	14	97	3	76	5.55e-06	31.2	immunity_proteins.verified	False	False	GCA_902839665.1_TA209_genomic|CADGCR010000050.1|154644:155042:1	v1_PLS_96defd072f7023619ec2a86c54b5d19858ca044e20602e246d9b9486f35d4404	GCA_902839665.1_TA209_genomic	CADGCR010000050.1	154644	155042	1	True	MSNDTPFNALWQRMLARGWTPVSECRLDDWLTQAPDGVVLLSSDPKRTPEVSDNPVMIGELLREFPDYTWQVAIADLEQSEAIGDRFGVFRFPATLVFTGGNYRGVLNGIHPWAELINLMRGLVEPQQERAS*	False
v1_PLS_96defd072f7023619ec2a86c54b5d19858ca044e20602e246d9b9486f35d4404	classIIb_IP:E492_mceB_sp|Q9ZHG0|IM92_KLEPN	25	84	53	2	14	97	3	76	5.55e-06	31.2	immunity_proteins.verified	False	False	GCA_902843795.1_5_1_TC12_genomic|CADGSR010000036.1|117057:117455:1	v1_PLS_96defd072f7023619ec2a86c54b5d19858ca044e20602e246d9b9486f35d4404	GCA_902843795.1_5_1_TC12_genomic	CADGSR010000036.1	117057	117455	1	True	MSNDTPFNALWQRMLARGWTPVSECRLDDWLTQAPDGVVLLSSDPKRTPEVSDNPVMIGELLREFPDYTWQVAIADLEQSEAIGDRFGVFRFPATLVFTGGNYRGVLNGIHPWAELINLMRGLVEPQQERAS*	False
v1_PLS_96defd072f7023619ec2a86c54b5d19858ca044e20602e246d9b9486f35d4404	classIIb_IP:E492_mceB_sp|Q9ZHG0|IM92_KLEPN	25	84	53	2	14	97	3	76	5.55e-06	31.2	immunity_proteins.verified	False	False	GCA_902838705.1_62_2_Ti6b_genomic|CADFZI010000035.1|16649:17047:-1	v1_PLS_96defd072f7023619ec2a86c54b5d19858ca044e20602e246d9b9486f35d4404	GCA_902838705.1_62_2_Ti6b_genomic	CADFZI010000035.1	16649	17047	-1	True	MSNDTPFNALWQRMLARGWTPVSECRLDDWLTQAPDGVVLLSSDPKRTPEVSDNPVMIGELLREFPDYTWQVAIADLEQSEAIGDRFGVFRFPATLVFTGGNYRGVLNGIHPWAELINLMRGLVEPQQERAS*	False
v1_PLS_96defd072f7023619ec2a86c54b5d19858ca044e20602e246d9b9486f35d4404	classIIb_IP:E492_mceB_sp|Q9ZHG0|IM92_KLEPN	25	84	53	2	14	97	3	76	5.55e-06	31.2	immunity_proteins.verified	False	False	GCA_902841315.1_H244_genomic|CADGJC010000050.1|74479:74877:1	v1_PLS_96defd072f7023619ec2a86c54b5d19858ca044e20602e246d9b9486f35d4404	GCA_902841315.1_H244_genomic	CADGJC010000050.1	74479	74877	1	True	MSNDTPFNALWQRMLARGWTPVSECRLDDWLTQAPDGVVLLSSDPKRTPEVSDNPVMIGELLREFPDYTWQVAIADLEQSEAIGDRFGVFRFPATLVFTGGNYRGVLNGIHPWAELINLMRGLVEPQQERAS*	False
v1_PLS_96defd072f7023619ec2a86c54b5d19858ca044e20602e246d9b9486f35d4404	classIIb_IP:E492_mceB_sp|Q9ZHG0|IM92_KLEPN	25	84	53	2	14	97	3	76	5.55e-06	31.2	immunity_proteins.verified	False	False	GCA_902838795.1_52_1_Ti3_genomic|CADFZM010000013.1|16659:17057:-1	v1_PLS_96defd072f7023619ec2a86c54b5d19858ca044e20602e246d9b9486f35d4404	GCA_902838795.1_52_1_Ti3_genomic	CADFZM010000013.1	16659	17057	-1	True	MSNDTPFNALWQRMLARGWTPVSECRLDDWLTQAPDGVVLLSSDPKRTPEVSDNPVMIGELLREFPDYTWQVAIADLEQSEAIGDRFGVFRFPATLVFTGGNYRGVLNGIHPWAELINLMRGLVEPQQERAS*	False
v1_PLS_96defd072f7023619ec2a86c54b5d19858ca044e20602e246d9b9486f35d4404	classIIb_IP:E492_mceB_sp|Q9ZHG0|IM92_KLEPN	25	84	53	2	14	97	3	76	5.55e-06	31.2	immunity_proteins.verified	False	False	GCA_902838095.1_H358_genomic|CADFXA010000021.1|74498:74896:1	v1_PLS_96defd072f7023619ec2a86c54b5d19858ca044e20602e246d9b9486f35d4404	GCA_902838095.1_H358_genomic	CADFXA010000021.1	74498	74896	1	True	MSNDTPFNALWQRMLARGWTPVSECRLDDWLTQAPDGVVLLSSDPKRTPEVSDNPVMIGELLREFPDYTWQVAIADLEQSEAIGDRFGVFRFPATLVFTGGNYRGVLNGIHPWAELINLMRGLVEPQQERAS*	False
v1_PLS_96defd072f7023619ec2a86c54b5d19858ca044e20602e246d9b9486f35d4404	classIIb_IP:E492_mceB_sp|Q9ZHG0|IM92_KLEPN	25	84	53	2	14	97	3	76	5.55e-06	31.2	immunity_proteins.verified	False	False	GCA_902838725.1_H578_genomic|CADFZK010000001.1|74449:74847:1	v1_PLS_96defd072f7023619ec2a86c54b5d19858ca044e20602e246d9b9486f35d4404	GCA_902838725.1_H578_genomic	CADFZK010000001.1	74449	74847	1	True	MSNDTPFNALWQRMLARGWTPVSECRLDDWLTQAPDGVVLLSSDPKRTPEVSDNPVMIGELLREFPDYTWQVAIADLEQSEAIGDRFGVFRFPATLVFTGGNYRGVLNGIHPWAELINLMRGLVEPQQERAS*	False
v1_PLS_96defd072f7023619ec2a86c54b5d19858ca044e20602e246d9b9486f35d4404	classIIb_IP:E492_mceB_sp|Q9ZHG0|IM92_KLEPN	25	84	53	2	14	97	3	76	5.55e-06	31.2	immunity_proteins.verified	False	False	GCA_902840115.1_70_5_R4_genomic|CADGEQ010000017.1|42138:42536:1	v1_PLS_96defd072f7023619ec2a86c54b5d19858ca044e20602e246d9b9486f35d4404	GCA_902840115.1_70_5_R4_genomic	CADGEQ010000017.1	42138	42536	1	True	MSNDTPFNALWQRMLARGWTPVSECRLDDWLTQAPDGVVLLSSDPKRTPEVSDNPVMIGELLREFPDYTWQVAIADLEQSEAIGDRFGVFRFPATLVFTGGNYRGVLNGIHPWAELINLMRGLVEPQQERAS*	False
v1_PLS_96defd072f7023619ec2a86c54b5d19858ca044e20602e246d9b9486f35d4404	classIIb_IP:E492_mceB_sp|Q9ZHG0|IM92_KLEPN	25	84	53	2	14	97	3	76	5.55e-06	31.2	immunity_proteins.verified	False	False	GCA_902837665.1_POSS_77_genomic|CADFVJ010000020.1|279138:279536:1	v1_PLS_96defd072f7023619ec2a86c54b5d19858ca044e20602e246d9b9486f35d4404	GCA_902837665.1_POSS_77_genomic	CADFVJ010000020.1	279138	279536	1	True	MSNDTPFNALWQRMLARGWTPVSECRLDDWLTQAPDGVVLLSSDPKRTPEVSDNPVMIGELLREFPDYTWQVAIADLEQSEAIGDRFGVFRFPATLVFTGGNYRGVLNGIHPWAELINLMRGLVEPQQERAS*	False
v1_PLS_96defd072f7023619ec2a86c54b5d19858ca044e20602e246d9b9486f35d4404	classIIb_IP:E492_mceB_sp|Q9ZHG0|IM92_KLEPN	25	84	53	2	14	97	3	76	5.55e-06	31.2	immunity_proteins.verified	False	False	GCA_902846075.1_M652995_genomic|CADHCB010000013.1|45394:45792:-1	v1_PLS_96defd072f7023619ec2a86c54b5d19858ca044e20602e246d9b9486f35d4404	GCA_902846075.1_M652995_genomic	CADHCB010000013.1	45394	45792	-1	True	MSNDTPFNALWQRMLARGWTPVSECRLDDWLTQAPDGVVLLSSDPKRTPEVSDNPVMIGELLREFPDYTWQVAIADLEQSEAIGDRFGVFRFPATLVFTGGNYRGVLNGIHPWAELINLMRGLVEPQQERAS*	False
v1_PLS_96defd072f7023619ec2a86c54b5d19858ca044e20602e246d9b9486f35d4404	classIIb_IP:E492_mceB_sp|Q9ZHG0|IM92_KLEPN	25	84	53	2	14	97	3	76	5.55e-06	31.2	immunity_proteins.verified	False	False	GCA_902838655.1_M663940_genomic|CADFYV010000005.1|168534:168932:-1	v1_PLS_96defd072f7023619ec2a86c54b5d19858ca044e20602e246d9b9486f35d4404	GCA_902838655.1_M663940_genomic	CADFYV010000005.1	168534	168932	-1	True	MSNDTPFNALWQRMLARGWTPVSECRLDDWLTQAPDGVVLLSSDPKRTPEVSDNPVMIGELLREFPDYTWQVAIADLEQSEAIGDRFGVFRFPATLVFTGGNYRGVLNGIHPWAELINLMRGLVEPQQERAS*	False
v1_PLS_96defd072f7023619ec2a86c54b5d19858ca044e20602e246d9b9486f35d4404	classIIb_IP:E492_mceB_sp|Q9ZHG0|IM92_KLEPN	25	84	53	2	14	97	3	76	5.55e-06	31.2	immunity_proteins.verified	False	False	GCA_902838815.1_POSS_71_genomic|CADFZW010000022.1|24919:25317:-1	v1_PLS_96defd072f7023619ec2a86c54b5d19858ca044e20602e246d9b9486f35d4404	GCA_902838815.1_POSS_71_genomic	CADFZW010000022.1	24919	25317	-1	True	MSNDTPFNALWQRMLARGWTPVSECRLDDWLTQAPDGVVLLSSDPKRTPEVSDNPVMIGELLREFPDYTWQVAIADLEQSEAIGDRFGVFRFPATLVFTGGNYRGVLNGIHPWAELINLMRGLVEPQQERAS*	False
v1_PLS_96defd072f7023619ec2a86c54b5d19858ca044e20602e246d9b9486f35d4404	classIIb_IP:E492_mceB_sp|Q9ZHG0|IM92_KLEPN	25	84	53	2	14	97	3	76	5.55e-06	31.2	immunity_proteins.verified	False	False	GCA_902841725.1_E8279_genomic|CADGLA010000058.1|52997:53395:-1	v1_PLS_96defd072f7023619ec2a86c54b5d19858ca044e20602e246d9b9486f35d4404	GCA_902841725.1_E8279_genomic	CADGLA010000058.1	52997	53395	-1	True	MSNDTPFNALWQRMLARGWTPVSECRLDDWLTQAPDGVVLLSSDPKRTPEVSDNPVMIGELLREFPDYTWQVAIADLEQSEAIGDRFGVFRFPATLVFTGGNYRGVLNGIHPWAELINLMRGLVEPQQERAS*	False
v1_PLS_96defd072f7023619ec2a86c54b5d19858ca044e20602e246d9b9486f35d4404	classIIb_IP:E492_mceB_sp|Q9ZHG0|IM92_KLEPN	25	84	53	2	14	97	3	76	5.55e-06	31.2	immunity_proteins.verified	False	False	GCA_902846335.1_23_2_AC12_genomic|CADHCW010000040.1|42076:42474:1	v1_PLS_96defd072f7023619ec2a86c54b5d19858ca044e20602e246d9b9486f35d4404	GCA_902846335.1_23_2_AC12_genomic	CADHCW010000040.1	42076	42474	1	True	MSNDTPFNALWQRMLARGWTPVSECRLDDWLTQAPDGVVLLSSDPKRTPEVSDNPVMIGELLREFPDYTWQVAIADLEQSEAIGDRFGVFRFPATLVFTGGNYRGVLNGIHPWAELINLMRGLVEPQQERAS*	False
v1_PLS_96defd072f7023619ec2a86c54b5d19858ca044e20602e246d9b9486f35d4404	classIIb_IP:E492_mceB_sp|Q9ZHG0|IM92_KLEPN	25	84	53	2	14	97	3	76	5.55e-06	31.2	immunity_proteins.verified	False	False	GCA_902844665.1_21_1_TC7_genomic|CADGWH010000040.1|83268:83666:-1	v1_PLS_96defd072f7023619ec2a86c54b5d19858ca044e20602e246d9b9486f35d4404	GCA_902844665.1_21_1_TC7_genomic	CADGWH010000040.1	83268	83666	-1	True	MSNDTPFNALWQRMLARGWTPVSECRLDDWLTQAPDGVVLLSSDPKRTPEVSDNPVMIGELLREFPDYTWQVAIADLEQSEAIGDRFGVFRFPATLVFTGGNYRGVLNGIHPWAELINLMRGLVEPQQERAS*	False
v1_PLS_96defd072f7023619ec2a86c54b5d19858ca044e20602e246d9b9486f35d4404	classIIb_IP:E492_mceB_sp|Q9ZHG0|IM92_KLEPN	25	84	53	2	14	97	3	76	5.55e-06	31.2	immunity_proteins.verified	False	False	GCA_902839645.1_39_2_Ti18_genomic|CADGCS010000050.1|42090:42488:1	v1_PLS_96defd072f7023619ec2a86c54b5d19858ca044e20602e246d9b9486f35d4404	GCA_902839645.1_39_2_Ti18_genomic	CADGCS010000050.1	42090	42488	1	True	MSNDTPFNALWQRMLARGWTPVSECRLDDWLTQAPDGVVLLSSDPKRTPEVSDNPVMIGELLREFPDYTWQVAIADLEQSEAIGDRFGVFRFPATLVFTGGNYRGVLNGIHPWAELINLMRGLVEPQQERAS*	False
v1_PLS_96defd072f7023619ec2a86c54b5d19858ca044e20602e246d9b9486f35d4404	classIIb_IP:E492_mceB_sp|Q9ZHG0|IM92_KLEPN	25	84	53	2	14	97	3	76	5.55e-06	31.2	immunity_proteins.verified	False	False	GCA_902840125.1_19_1_TC4_genomic|CADGEL010000024.1|118855:119253:-1	v1_PLS_96defd072f7023619ec2a86c54b5d19858ca044e20602e246d9b9486f35d4404	GCA_902840125.1_19_1_TC4_genomic	CADGEL010000024.1	118855	119253	-1	True	MSNDTPFNALWQRMLARGWTPVSECRLDDWLTQAPDGVVLLSSDPKRTPEVSDNPVMIGELLREFPDYTWQVAIADLEQSEAIGDRFGVFRFPATLVFTGGNYRGVLNGIHPWAELINLMRGLVEPQQERAS*	False
v1_PLS_96defd072f7023619ec2a86c54b5d19858ca044e20602e246d9b9486f35d4404	classIIb_IP:E492_mceB_sp|Q9ZHG0|IM92_KLEPN	25	84	53	2	14	97	3	76	5.55e-06	31.2	immunity_proteins.verified	False	False	GCA_902837675.1_H144_genomic|CADFVR010000001.1|262238:262636:1	v1_PLS_96defd072f7023619ec2a86c54b5d19858ca044e20602e246d9b9486f35d4404	GCA_902837675.1_H144_genomic	CADFVR010000001.1	262238	262636	1	True	MSNDTPFNALWQRMLARGWTPVSECRLDDWLTQAPDGVVLLSSDPKRTPEVSDNPVMIGELLREFPDYTWQVAIADLEQSEAIGDRFGVFRFPATLVFTGGNYRGVLNGIHPWAELINLMRGLVEPQQERAS*	False
v1_PLS_96defd072f7023619ec2a86c54b5d19858ca044e20602e246d9b9486f35d4404	classIIb_IP:E492_mceB_sp|Q9ZHG0|IM92_KLEPN	25	84	53	2	14	97	3	76	5.55e-06	31.2	immunity_proteins.verified	False	False	GCA_902840715.1_M676943_genomic|CADGHD010000007.1|16649:17047:-1	v1_PLS_96defd072f7023619ec2a86c54b5d19858ca044e20602e246d9b9486f35d4404	GCA_902840715.1_M676943_genomic	CADGHD010000007.1	16649	17047	-1	True	MSNDTPFNALWQRMLARGWTPVSECRLDDWLTQAPDGVVLLSSDPKRTPEVSDNPVMIGELLREFPDYTWQVAIADLEQSEAIGDRFGVFRFPATLVFTGGNYRGVLNGIHPWAELINLMRGLVEPQQERAS*	False
v1_PLS_96defd072f7023619ec2a86c54b5d19858ca044e20602e246d9b9486f35d4404	classIIb_IP:E492_mceB_sp|Q9ZHG0|IM92_KLEPN	25	84	53	2	14	97	3	76	5.55e-06	31.2	immunity_proteins.verified	False	False	GCA_902837905.1_CD_34_LN_genomic|CADFWF010000026.1|16649:17047:-1	v1_PLS_96defd072f7023619ec2a86c54b5d19858ca044e20602e246d9b9486f35d4404	GCA_902837905.1_CD_34_LN_genomic	CADFWF010000026.1	16649	17047	-1	True	MSNDTPFNALWQRMLARGWTPVSECRLDDWLTQAPDGVVLLSSDPKRTPEVSDNPVMIGELLREFPDYTWQVAIADLEQSEAIGDRFGVFRFPATLVFTGGNYRGVLNGIHPWAELINLMRGLVEPQQERAS*	False
v1_PLS_96defd072f7023619ec2a86c54b5d19858ca044e20602e246d9b9486f35d4404	classIIb_IP:E492_mceB_sp|Q9ZHG0|IM92_KLEPN	25	84	53	2	14	97	3	76	5.55e-06	31.2	immunity_proteins.verified	False	False	GCA_902846965.1_C4_35_genomic|CADHEZ010000020.1|44986:45384:-1	v1_PLS_96defd072f7023619ec2a86c54b5d19858ca044e20602e246d9b9486f35d4404	GCA_902846965.1_C4_35_genomic	CADHEZ010000020.1	44986	45384	-1	True	MSNDTPFNALWQRMLARGWTPVSECRLDDWLTQAPDGVVLLSSDPKRTPEVSDNPVMIGELLREFPDYTWQVAIADLEQSEAIGDRFGVFRFPATLVFTGGNYRGVLNGIHPWAELINLMRGLVEPQQERAS*	False
v1_PLS_96defd072f7023619ec2a86c54b5d19858ca044e20602e246d9b9486f35d4404	classIIb_IP:E492_mceB_sp|Q9ZHG0|IM92_KLEPN	25	84	53	2	14	97	3	76	5.55e-06	31.2	immunity_proteins.verified	False	False	GCA_902841415.1_H1513191_2_genomic|CADGJW010000039.1|42157:42555:1	v1_PLS_96defd072f7023619ec2a86c54b5d19858ca044e20602e246d9b9486f35d4404	GCA_902841415.1_H1513191_2_genomic	CADGJW010000039.1	42157	42555	1	True	MSNDTPFNALWQRMLARGWTPVSECRLDDWLTQAPDGVVLLSSDPKRTPEVSDNPVMIGELLREFPDYTWQVAIADLEQSEAIGDRFGVFRFPATLVFTGGNYRGVLNGIHPWAELINLMRGLVEPQQERAS*	False
v1_PLS_96defd072f7023619ec2a86c54b5d19858ca044e20602e246d9b9486f35d4404	classIIb_IP:E492_mceB_sp|Q9ZHG0|IM92_KLEPN	25	84	53	2	14	97	3	76	5.55e-06	31.2	immunity_proteins.verified	False	False	GCA_902839705.1_61_2_AC9_genomic|CADGDI010000037.1|113729:114127:1	v1_PLS_96defd072f7023619ec2a86c54b5d19858ca044e20602e246d9b9486f35d4404	GCA_902839705.1_61_2_AC9_genomic	CADGDI010000037.1	113729	114127	1	True	MSNDTPFNALWQRMLARGWTPVSECRLDDWLTQAPDGVVLLSSDPKRTPEVSDNPVMIGELLREFPDYTWQVAIADLEQSEAIGDRFGVFRFPATLVFTGGNYRGVLNGIHPWAELINLMRGLVEPQQERAS*	False
v1_PLS_96defd072f7023619ec2a86c54b5d19858ca044e20602e246d9b9486f35d4404	classIIb_IP:E492_mceB_sp|Q9ZHG0|IM92_KLEPN	25	84	53	2	14	97	3	76	5.55e-06	31.2	immunity_proteins.verified	False	False	GCA_902844515.1_B264_genomic|CADGVV010000042.1|41879:42277:1	v1_PLS_96defd072f7023619ec2a86c54b5d19858ca044e20602e246d9b9486f35d4404	GCA_902844515.1_B264_genomic	CADGVV010000042.1	41879	42277	1	True	MSNDTPFNALWQRMLARGWTPVSECRLDDWLTQAPDGVVLLSSDPKRTPEVSDNPVMIGELLREFPDYTWQVAIADLEQSEAIGDRFGVFRFPATLVFTGGNYRGVLNGIHPWAELINLMRGLVEPQQERAS*	False
v1_PLS_96defd072f7023619ec2a86c54b5d19858ca044e20602e246d9b9486f35d4404	classIIb_IP:E492_mceB_sp|Q9ZHG0|IM92_KLEPN	25	84	53	2	14	97	3	76	5.55e-06	31.2	immunity_proteins.verified	False	False	GCA_902840965.1_2H_265_13_genomic|CADGHY010000023.1|162112:162510:1	v1_PLS_96defd072f7023619ec2a86c54b5d19858ca044e20602e246d9b9486f35d4404	GCA_902840965.1_2H_265_13_genomic	CADGHY010000023.1	162112	162510	1	True	MSNDTPFNALWQRMLARGWTPVSECRLDDWLTQAPDGVVLLSSDPKRTPEVSDNPVMIGELLREFPDYTWQVAIADLEQSEAIGDRFGVFRFPATLVFTGGNYRGVLNGIHPWAELINLMRGLVEPQQERAS*	False
v1_PLS_96defd072f7023619ec2a86c54b5d19858ca044e20602e246d9b9486f35d4404	classIIb_IP:E492_mceB_sp|Q9ZHG0|IM92_KLEPN	25	84	53	2	14	97	3	76	5.55e-06	31.2	immunity_proteins.verified	False	False	GCA_902840975.1_C4_34_genomic|CADGIO010000029.1|16649:17047:-1	v1_PLS_96defd072f7023619ec2a86c54b5d19858ca044e20602e246d9b9486f35d4404	GCA_902840975.1_C4_34_genomic	CADGIO010000029.1	16649	17047	-1	True	MSNDTPFNALWQRMLARGWTPVSECRLDDWLTQAPDGVVLLSSDPKRTPEVSDNPVMIGELLREFPDYTWQVAIADLEQSEAIGDRFGVFRFPATLVFTGGNYRGVLNGIHPWAELINLMRGLVEPQQERAS*	False
v1_PLS_96defd072f7023619ec2a86c54b5d19858ca044e20602e246d9b9486f35d4404	classIIb_IP:E492_mceB_sp|Q9ZHG0|IM92_KLEPN	25	84	53	2	14	97	3	76	5.55e-06	31.2	immunity_proteins.verified	False	False	GCA_902837915.1_H154_genomic|CADFVX010000011.1|166768:167166:-1	v1_PLS_96defd072f7023619ec2a86c54b5d19858ca044e20602e246d9b9486f35d4404	GCA_902837915.1_H154_genomic	CADFVX010000011.1	166768	167166	-1	True	MSNDTPFNALWQRMLARGWTPVSECRLDDWLTQAPDGVVLLSSDPKRTPEVSDNPVMIGELLREFPDYTWQVAIADLEQSEAIGDRFGVFRFPATLVFTGGNYRGVLNGIHPWAELINLMRGLVEPQQERAS*	False
v1_PLS_96defd072f7023619ec2a86c54b5d19858ca044e20602e246d9b9486f35d4404	classIIb_IP:E492_mceB_sp|Q9ZHG0|IM92_KLEPN	25	84	53	2	14	97	3	76	5.55e-06	31.2	immunity_proteins.verified	False	False	GCA_902837705.1_54_1_Ti6_genomic|CADFVD010000009.1|79148:79546:1	v1_PLS_96defd072f7023619ec2a86c54b5d19858ca044e20602e246d9b9486f35d4404	GCA_902837705.1_54_1_Ti6_genomic	CADFVD010000009.1	79148	79546	1	True	MSNDTPFNALWQRMLARGWTPVSECRLDDWLTQAPDGVVLLSSDPKRTPEVSDNPVMIGELLREFPDYTWQVAIADLEQSEAIGDRFGVFRFPATLVFTGGNYRGVLNGIHPWAELINLMRGLVEPQQERAS*	False
v1_PLS_96defd072f7023619ec2a86c54b5d19858ca044e20602e246d9b9486f35d4404	classIIb_IP:E492_mceB_sp|Q9ZHG0|IM92_KLEPN	25	84	53	2	14	97	3	76	5.55e-06	31.2	immunity_proteins.verified	False	False	GCA_902846925.1_B1783_genomic|CADHFF010000061.1|42008:42406:1	v1_PLS_96defd072f7023619ec2a86c54b5d19858ca044e20602e246d9b9486f35d4404	GCA_902846925.1_B1783_genomic	CADHFF010000061.1	42008	42406	1	True	MSNDTPFNALWQRMLARGWTPVSECRLDDWLTQAPDGVVLLSSDPKRTPEVSDNPVMIGELLREFPDYTWQVAIADLEQSEAIGDRFGVFRFPATLVFTGGNYRGVLNGIHPWAELINLMRGLVEPQQERAS*	False
v1_PLS_96defd072f7023619ec2a86c54b5d19858ca044e20602e246d9b9486f35d4404	classIIb_IP:E492_mceB_sp|Q9ZHG0|IM92_KLEPN	25	84	53	2	14	97	3	76	5.55e-06	31.2	immunity_proteins.verified	False	False	GCA_902837755.1_H151_genomic|CADFVS010000014.1|424489:424887:1	v1_PLS_96defd072f7023619ec2a86c54b5d19858ca044e20602e246d9b9486f35d4404	GCA_902837755.1_H151_genomic	CADFVS010000014.1	424489	424887	1	True	MSNDTPFNALWQRMLARGWTPVSECRLDDWLTQAPDGVVLLSSDPKRTPEVSDNPVMIGELLREFPDYTWQVAIADLEQSEAIGDRFGVFRFPATLVFTGGNYRGVLNGIHPWAELINLMRGLVEPQQERAS*	False
v1_PLS_96defd072f7023619ec2a86c54b5d19858ca044e20602e246d9b9486f35d4404	classIIb_IP:E492_mceB_sp|Q9ZHG0|IM92_KLEPN	25	84	53	2	14	97	3	76	5.55e-06	31.2	immunity_proteins.verified	False	False	GCA_902840315.1_BS58_genomic|CADGFG010000029.1|165742:166140:1	v1_PLS_96defd072f7023619ec2a86c54b5d19858ca044e20602e246d9b9486f35d4404	GCA_902840315.1_BS58_genomic	CADGFG010000029.1	165742	166140	1	True	MSNDTPFNALWQRMLARGWTPVSECRLDDWLTQAPDGVVLLSSDPKRTPEVSDNPVMIGELLREFPDYTWQVAIADLEQSEAIGDRFGVFRFPATLVFTGGNYRGVLNGIHPWAELINLMRGLVEPQQERAS*	False
v1_PLS_96defd072f7023619ec2a86c54b5d19858ca044e20602e246d9b9486f35d4404	classIIb_IP:E492_mceB_sp|Q9ZHG0|IM92_KLEPN	25	84	53	2	14	97	3	76	5.55e-06	31.2	immunity_proteins.verified	False	False	GCA_902847335.1_23_2_Ti8_genomic|CADHGM010000018.1|45137:45535:-1	v1_PLS_96defd072f7023619ec2a86c54b5d19858ca044e20602e246d9b9486f35d4404	GCA_902847335.1_23_2_Ti8_genomic	CADHGM010000018.1	45137	45535	-1	True	MSNDTPFNALWQRMLARGWTPVSECRLDDWLTQAPDGVVLLSSDPKRTPEVSDNPVMIGELLREFPDYTWQVAIADLEQSEAIGDRFGVFRFPATLVFTGGNYRGVLNGIHPWAELINLMRGLVEPQQERAS*	False
v1_PLS_96defd072f7023619ec2a86c54b5d19858ca044e20602e246d9b9486f35d4404	classIIb_IP:E492_mceB_sp|Q9ZHG0|IM92_KLEPN	25	84	53	2	14	97	3	76	5.55e-06	31.2	immunity_proteins.verified	False	False	GCA_902838925.1_BS142_genomic|CADGAI010000006.1|146551:146949:-1	v1_PLS_96defd072f7023619ec2a86c54b5d19858ca044e20602e246d9b9486f35d4404	GCA_902838925.1_BS142_genomic	CADGAI010000006.1	146551	146949	-1	True	MSNDTPFNALWQRMLARGWTPVSECRLDDWLTQAPDGVVLLSSDPKRTPEVSDNPVMIGELLREFPDYTWQVAIADLEQSEAIGDRFGVFRFPATLVFTGGNYRGVLNGIHPWAELINLMRGLVEPQQERAS*	False
v1_PLS_96defd072f7023619ec2a86c54b5d19858ca044e20602e246d9b9486f35d4404	classIIb_IP:E492_mceB_sp|Q9ZHG0|IM92_KLEPN	25	84	53	2	14	97	3	76	5.55e-06	31.2	immunity_proteins.verified	False	False	GCA_902837785.1_CD_1_IM3_genomic|CADFWH010000007.1|145545:145943:1	v1_PLS_96defd072f7023619ec2a86c54b5d19858ca044e20602e246d9b9486f35d4404	GCA_902837785.1_CD_1_IM3_genomic	CADFWH010000007.1	145545	145943	1	True	MSNDTPFNALWQRMLARGWTPVSECRLDDWLTQAPDGVVLLSSDPKRTPEVSDNPVMIGELLREFPDYTWQVAIADLEQSEAIGDRFGVFRFPATLVFTGGNYRGVLNGIHPWAELINLMRGLVEPQQERAS*	False
v1_PLS_96defd072f7023619ec2a86c54b5d19858ca044e20602e246d9b9486f35d4404	classIIb_IP:E492_mceB_sp|Q9ZHG0|IM92_KLEPN	25	84	53	2	14	97	3	76	5.55e-06	31.2	immunity_proteins.verified	False	False	GCA_902842485.1_E2059_genomic|CADGNX010000015.1|261514:261912:1	v1_PLS_96defd072f7023619ec2a86c54b5d19858ca044e20602e246d9b9486f35d4404	GCA_902842485.1_E2059_genomic	CADGNX010000015.1	261514	261912	1	True	MSNDTPFNALWQRMLARGWTPVSECRLDDWLTQAPDGVVLLSSDPKRTPEVSDNPVMIGELLREFPDYTWQVAIADLEQSEAIGDRFGVFRFPATLVFTGGNYRGVLNGIHPWAELINLMRGLVEPQQERAS*	False
v1_PLS_96defd072f7023619ec2a86c54b5d19858ca044e20602e246d9b9486f35d4404	classIIb_IP:E492_mceB_sp|Q9ZHG0|IM92_KLEPN	25	84	53	2	14	97	3	76	5.55e-06	31.2	immunity_proteins.verified	False	False	GCA_902837735.1_H104_genomic|CADFVM010000007.1|583773:584171:1	v1_PLS_96defd072f7023619ec2a86c54b5d19858ca044e20602e246d9b9486f35d4404	GCA_902837735.1_H104_genomic	CADFVM010000007.1	583773	584171	1	True	MSNDTPFNALWQRMLARGWTPVSECRLDDWLTQAPDGVVLLSSDPKRTPEVSDNPVMIGELLREFPDYTWQVAIADLEQSEAIGDRFGVFRFPATLVFTGGNYRGVLNGIHPWAELINLMRGLVEPQQERAS*	False
v1_PLS_96defd072f7023619ec2a86c54b5d19858ca044e20602e246d9b9486f35d4404	classIIb_IP:E492_mceB_sp|Q9ZHG0|IM92_KLEPN	25	84	53	2	14	97	3	76	5.55e-06	31.2	immunity_proteins.verified	False	False	GCA_902838385.1_57_3_Ti5_genomic|CADFYJ010000021.1|17401:17799:1	v1_PLS_96defd072f7023619ec2a86c54b5d19858ca044e20602e246d9b9486f35d4404	GCA_902838385.1_57_3_Ti5_genomic	CADFYJ010000021.1	17401	17799	1	True	MSNDTPFNALWQRMLARGWTPVSECRLDDWLTQAPDGVVLLSSDPKRTPEVSDNPVMIGELLREFPDYTWQVAIADLEQSEAIGDRFGVFRFPATLVFTGGNYRGVLNGIHPWAELINLMRGLVEPQQERAS*	False
v1_PLS_96defd072f7023619ec2a86c54b5d19858ca044e20602e246d9b9486f35d4404	classIIb_IP:E492_mceB_sp|Q9ZHG0|IM92_KLEPN	25	84	53	2	14	97	3	76	5.55e-06	31.2	immunity_proteins.verified	False	False	GCA_902838445.1_M663475_genomic|CADFXZ010000020.1|175678:176076:-1	v1_PLS_96defd072f7023619ec2a86c54b5d19858ca044e20602e246d9b9486f35d4404	GCA_902838445.1_M663475_genomic	CADFXZ010000020.1	175678	176076	-1	True	MSNDTPFNALWQRMLARGWTPVSECRLDDWLTQAPDGVVLLSSDPKRTPEVSDNPVMIGELLREFPDYTWQVAIADLEQSEAIGDRFGVFRFPATLVFTGGNYRGVLNGIHPWAELINLMRGLVEPQQERAS*	False
v1_PLS_96defd072f7023619ec2a86c54b5d19858ca044e20602e246d9b9486f35d4404	classIIb_IP:E492_mceB_sp|Q9ZHG0|IM92_KLEPN	25	84	53	2	14	97	3	76	5.55e-06	31.2	immunity_proteins.verified	False	False	GCA_902846005.1_W4_35_genomic|CADHBP010000013.1|44897:45295:-1	v1_PLS_96defd072f7023619ec2a86c54b5d19858ca044e20602e246d9b9486f35d4404	GCA_902846005.1_W4_35_genomic	CADHBP010000013.1	44897	45295	-1	True	MSNDTPFNALWQRMLARGWTPVSECRLDDWLTQAPDGVVLLSSDPKRTPEVSDNPVMIGELLREFPDYTWQVAIADLEQSEAIGDRFGVFRFPATLVFTGGNYRGVLNGIHPWAELINLMRGLVEPQQERAS*	False
v1_PLS_96defd072f7023619ec2a86c54b5d19858ca044e20602e246d9b9486f35d4404	classIIb_IP:E492_mceB_sp|Q9ZHG0|IM92_KLEPN	25	84	53	2	14	97	3	76	5.55e-06	31.2	immunity_proteins.verified	False	False	GCA_902838055.1_56_2_AC5_genomic|CADFWS010000019.1|165627:166025:1	v1_PLS_96defd072f7023619ec2a86c54b5d19858ca044e20602e246d9b9486f35d4404	GCA_902838055.1_56_2_AC5_genomic	CADFWS010000019.1	165627	166025	1	True	MSNDTPFNALWQRMLARGWTPVSECRLDDWLTQAPDGVVLLSSDPKRTPEVSDNPVMIGELLREFPDYTWQVAIADLEQSEAIGDRFGVFRFPATLVFTGGNYRGVLNGIHPWAELINLMRGLVEPQQERAS*	False
v1_PLS_96defd072f7023619ec2a86c54b5d19858ca044e20602e246d9b9486f35d4404	classIIb_IP:E492_mceB_sp|Q9ZHG0|IM92_KLEPN	25	84	53	2	14	97	3	76	5.55e-06	31.2	immunity_proteins.verified	False	False	GCA_902841185.1_E4665_genomic|CADGJE010000003.1|41850:42248:1	v1_PLS_96defd072f7023619ec2a86c54b5d19858ca044e20602e246d9b9486f35d4404	GCA_902841185.1_E4665_genomic	CADGJE010000003.1	41850	42248	1	True	MSNDTPFNALWQRMLARGWTPVSECRLDDWLTQAPDGVVLLSSDPKRTPEVSDNPVMIGELLREFPDYTWQVAIADLEQSEAIGDRFGVFRFPATLVFTGGNYRGVLNGIHPWAELINLMRGLVEPQQERAS*	False
v1_PLS_96defd072f7023619ec2a86c54b5d19858ca044e20602e246d9b9486f35d4404	classIIb_IP:E492_mceB_sp|Q9ZHG0|IM92_KLEPN	25	84	53	2	14	97	3	76	5.55e-06	31.2	immunity_proteins.verified	False	False	GCA_902841765.1_B1784_genomic|CADGLD010000041.1|65151:65549:-1	v1_PLS_96defd072f7023619ec2a86c54b5d19858ca044e20602e246d9b9486f35d4404	GCA_902841765.1_B1784_genomic	CADGLD010000041.1	65151	65549	-1	True	MSNDTPFNALWQRMLARGWTPVSECRLDDWLTQAPDGVVLLSSDPKRTPEVSDNPVMIGELLREFPDYTWQVAIADLEQSEAIGDRFGVFRFPATLVFTGGNYRGVLNGIHPWAELINLMRGLVEPQQERAS*	False
v1_PLS_96defd072f7023619ec2a86c54b5d19858ca044e20602e246d9b9486f35d4404	classIIb_IP:E492_mceB_sp|Q9ZHG0|IM92_KLEPN	25	84	53	2	14	97	3	76	5.55e-06	31.2	immunity_proteins.verified	False	False	GCA_902839315.1_19_1_Ti7_genomic|CADGBW010000015.1|118855:119253:-1	v1_PLS_96defd072f7023619ec2a86c54b5d19858ca044e20602e246d9b9486f35d4404	GCA_902839315.1_19_1_Ti7_genomic	CADGBW010000015.1	118855	119253	-1	True	MSNDTPFNALWQRMLARGWTPVSECRLDDWLTQAPDGVVLLSSDPKRTPEVSDNPVMIGELLREFPDYTWQVAIADLEQSEAIGDRFGVFRFPATLVFTGGNYRGVLNGIHPWAELINLMRGLVEPQQERAS*	False
v1_PLS_96defd072f7023619ec2a86c54b5d19858ca044e20602e246d9b9486f35d4404	classIIb_IP:E492_mceB_sp|Q9ZHG0|IM92_KLEPN	25	84	53	2	14	97	3	76	5.55e-06	31.2	immunity_proteins.verified	False	False	GCA_902840265.1_BS11_genomic|CADGFI010000068.1|166155:166553:-1	v1_PLS_96defd072f7023619ec2a86c54b5d19858ca044e20602e246d9b9486f35d4404	GCA_902840265.1_BS11_genomic	CADGFI010000068.1	166155	166553	-1	True	MSNDTPFNALWQRMLARGWTPVSECRLDDWLTQAPDGVVLLSSDPKRTPEVSDNPVMIGELLREFPDYTWQVAIADLEQSEAIGDRFGVFRFPATLVFTGGNYRGVLNGIHPWAELINLMRGLVEPQQERAS*	False
v1_PLS_96defd072f7023619ec2a86c54b5d19858ca044e20602e246d9b9486f35d4404	classIIb_IP:E492_mceB_sp|Q9ZHG0|IM92_KLEPN	25	84	53	2	14	97	3	76	5.55e-06	31.2	immunity_proteins.verified	False	False	GCA_902837655.1_E7615_genomic|CADFVG010000012.1|251517:251915:1	v1_PLS_96defd072f7023619ec2a86c54b5d19858ca044e20602e246d9b9486f35d4404	GCA_902837655.1_E7615_genomic	CADFVG010000012.1	251517	251915	1	True	MSNDTPFNALWQRMLARGWTPVSECRLDDWLTQAPDGVVLLSSDPKRTPEVSDNPVMIGELLREFPDYTWQVAIADLEQSEAIGDRFGVFRFPATLVFTGGNYRGVLNGIHPWAELINLMRGLVEPQQERAS*	False
v1_PLS_96defd072f7023619ec2a86c54b5d19858ca044e20602e246d9b9486f35d4404	classIIb_IP:E492_mceB_sp|Q9ZHG0|IM92_KLEPN	25	84	53	2	14	97	3	76	5.55e-06	31.2	immunity_proteins.verified	False	False	GCA_902843295.1_35_9_Ti14_genomic|CADGQY010000042.1|118423:118821:-1	v1_PLS_96defd072f7023619ec2a86c54b5d19858ca044e20602e246d9b9486f35d4404	GCA_902843295.1_35_9_Ti14_genomic	CADGQY010000042.1	118423	118821	-1	True	MSNDTPFNALWQRMLARGWTPVSECRLDDWLTQAPDGVVLLSSDPKRTPEVSDNPVMIGELLREFPDYTWQVAIADLEQSEAIGDRFGVFRFPATLVFTGGNYRGVLNGIHPWAELINLMRGLVEPQQERAS*	False
v1_PLS_96defd072f7023619ec2a86c54b5d19858ca044e20602e246d9b9486f35d4404	classIIb_IP:E492_mceB_sp|Q9ZHG0|IM92_KLEPN	25	84	53	2	14	97	3	76	5.55e-06	31.2	immunity_proteins.verified	False	False	GCA_902838045.1_H062_genomic|CADFWX010000013.1|146595:146993:-1	v1_PLS_96defd072f7023619ec2a86c54b5d19858ca044e20602e246d9b9486f35d4404	GCA_902838045.1_H062_genomic	CADFWX010000013.1	146595	146993	-1	True	MSNDTPFNALWQRMLARGWTPVSECRLDDWLTQAPDGVVLLSSDPKRTPEVSDNPVMIGELLREFPDYTWQVAIADLEQSEAIGDRFGVFRFPATLVFTGGNYRGVLNGIHPWAELINLMRGLVEPQQERAS*	False
v1_PLS_96defd072f7023619ec2a86c54b5d19858ca044e20602e246d9b9486f35d4404	classIIb_IP:E492_mceB_sp|Q9ZHG0|IM92_KLEPN	25	84	53	2	14	97	3	76	5.55e-06	31.2	immunity_proteins.verified	False	False	GCA_902844415.1_40_3_R7_genomic|CADGVI010000057.1|16649:17047:-1	v1_PLS_96defd072f7023619ec2a86c54b5d19858ca044e20602e246d9b9486f35d4404	GCA_902844415.1_40_3_R7_genomic	CADGVI010000057.1	16649	17047	-1	True	MSNDTPFNALWQRMLARGWTPVSECRLDDWLTQAPDGVVLLSSDPKRTPEVSDNPVMIGELLREFPDYTWQVAIADLEQSEAIGDRFGVFRFPATLVFTGGNYRGVLNGIHPWAELINLMRGLVEPQQERAS*	False
v1_PLS_96defd072f7023619ec2a86c54b5d19858ca044e20602e246d9b9486f35d4404	classIIb_IP:E492_mceB_sp|Q9ZHG0|IM92_KLEPN	25	84	53	2	14	97	3	76	5.55e-06	31.2	immunity_proteins.verified	False	False	GCA_902841775.1_20_5_R7_genomic|CADGLE010000076.1|42340:42738:1	v1_PLS_96defd072f7023619ec2a86c54b5d19858ca044e20602e246d9b9486f35d4404	GCA_902841775.1_20_5_R7_genomic	CADGLE010000076.1	42340	42738	1	True	MSNDTPFNALWQRMLARGWTPVSECRLDDWLTQAPDGVVLLSSDPKRTPEVSDNPVMIGELLREFPDYTWQVAIADLEQSEAIGDRFGVFRFPATLVFTGGNYRGVLNGIHPWAELINLMRGLVEPQQERAS*	False
v1_PLS_96defd072f7023619ec2a86c54b5d19858ca044e20602e246d9b9486f35d4404	classIIb_IP:E492_mceB_sp|Q9ZHG0|IM92_KLEPN	25	84	53	2	14	97	3	76	5.55e-06	31.2	immunity_proteins.verified	False	False	GCA_902837895.1_E8766_genomic|CADFWJ010000027.1|200072:200470:-1	v1_PLS_96defd072f7023619ec2a86c54b5d19858ca044e20602e246d9b9486f35d4404	GCA_902837895.1_E8766_genomic	CADFWJ010000027.1	200072	200470	-1	True	MSNDTPFNALWQRMLARGWTPVSECRLDDWLTQAPDGVVLLSSDPKRTPEVSDNPVMIGELLREFPDYTWQVAIADLEQSEAIGDRFGVFRFPATLVFTGGNYRGVLNGIHPWAELINLMRGLVEPQQERAS*	False
v1_PLS_96defd072f7023619ec2a86c54b5d19858ca044e20602e246d9b9486f35d4404	classIIb_IP:E492_mceB_sp|Q9ZHG0|IM92_KLEPN	25	84	53	2	14	97	3	76	5.55e-06	31.2	immunity_proteins.verified	False	False	GCA_902838525.1_M671335_genomic|CADFYW010000025.1|58903:59301:1	v1_PLS_96defd072f7023619ec2a86c54b5d19858ca044e20602e246d9b9486f35d4404	GCA_902838525.1_M671335_genomic	CADFYW010000025.1	58903	59301	1	True	MSNDTPFNALWQRMLARGWTPVSECRLDDWLTQAPDGVVLLSSDPKRTPEVSDNPVMIGELLREFPDYTWQVAIADLEQSEAIGDRFGVFRFPATLVFTGGNYRGVLNGIHPWAELINLMRGLVEPQQERAS*	False
v1_PLS_96defd072f7023619ec2a86c54b5d19858ca044e20602e246d9b9486f35d4404	classIIb_IP:E492_mceB_sp|Q9ZHG0|IM92_KLEPN	25	84	53	2	14	97	3	76	5.55e-06	31.2	immunity_proteins.verified	False	False	GCA_902843455.1_E2549_genomic|CADGRT010000050.1|41926:42324:1	v1_PLS_96defd072f7023619ec2a86c54b5d19858ca044e20602e246d9b9486f35d4404	GCA_902843455.1_E2549_genomic	CADGRT010000050.1	41926	42324	1	True	MSNDTPFNALWQRMLARGWTPVSECRLDDWLTQAPDGVVLLSSDPKRTPEVSDNPVMIGELLREFPDYTWQVAIADLEQSEAIGDRFGVFRFPATLVFTGGNYRGVLNGIHPWAELINLMRGLVEPQQERAS*	False
v1_PLS_96defd072f7023619ec2a86c54b5d19858ca044e20602e246d9b9486f35d4404	classIIb_IP:E492_mceB_sp|Q9ZHG0|IM92_KLEPN	25	84	53	2	14	97	3	76	5.55e-06	31.2	immunity_proteins.verified	False	False	GCA_902839325.1_CD_27_IM1_genomic|CADGBU010000053.1|16649:17047:-1	v1_PLS_96defd072f7023619ec2a86c54b5d19858ca044e20602e246d9b9486f35d4404	GCA_902839325.1_CD_27_IM1_genomic	CADGBU010000053.1	16649	17047	-1	True	MSNDTPFNALWQRMLARGWTPVSECRLDDWLTQAPDGVVLLSSDPKRTPEVSDNPVMIGELLREFPDYTWQVAIADLEQSEAIGDRFGVFRFPATLVFTGGNYRGVLNGIHPWAELINLMRGLVEPQQERAS*	False
v1_PLS_96defd072f7023619ec2a86c54b5d19858ca044e20602e246d9b9486f35d4404	classIIb_IP:E492_mceB_sp|Q9ZHG0|IM92_KLEPN	25	84	53	2	14	97	3	76	5.55e-06	31.2	immunity_proteins.verified	False	False	GCA_902841905.1_M638866_genomic|CADGMD010000041.1|42054:42452:1	v1_PLS_96defd072f7023619ec2a86c54b5d19858ca044e20602e246d9b9486f35d4404	GCA_902841905.1_M638866_genomic	CADGMD010000041.1	42054	42452	1	True	MSNDTPFNALWQRMLARGWTPVSECRLDDWLTQAPDGVVLLSSDPKRTPEVSDNPVMIGELLREFPDYTWQVAIADLEQSEAIGDRFGVFRFPATLVFTGGNYRGVLNGIHPWAELINLMRGLVEPQQERAS*	False
v1_PLS_96defd072f7023619ec2a86c54b5d19858ca044e20602e246d9b9486f35d4404	classIIb_IP:E492_mceB_sp|Q9ZHG0|IM92_KLEPN	25	84	53	2	14	97	3	76	5.55e-06	31.2	immunity_proteins.verified	False	False	GCA_902844525.1_B525_genomic|CADGVY010000065.1|7878:8276:1	v1_PLS_96defd072f7023619ec2a86c54b5d19858ca044e20602e246d9b9486f35d4404	GCA_902844525.1_B525_genomic	CADGVY010000065.1	7878	8276	1	True	MSNDTPFNALWQRMLARGWTPVSECRLDDWLTQAPDGVVLLSSDPKRTPEVSDNPVMIGELLREFPDYTWQVAIADLEQSEAIGDRFGVFRFPATLVFTGGNYRGVLNGIHPWAELINLMRGLVEPQQERAS*	False
v1_PLS_96defd072f7023619ec2a86c54b5d19858ca044e20602e246d9b9486f35d4404	classIIb_IP:E492_mceB_sp|Q9ZHG0|IM92_KLEPN	25	84	53	2	14	97	3	76	5.55e-06	31.2	immunity_proteins.verified	False	False	GCA_902839755.1_E7242_genomic|CADGDL010000059.1|42103:42501:1	v1_PLS_96defd072f7023619ec2a86c54b5d19858ca044e20602e246d9b9486f35d4404	GCA_902839755.1_E7242_genomic	CADGDL010000059.1	42103	42501	1	True	MSNDTPFNALWQRMLARGWTPVSECRLDDWLTQAPDGVVLLSSDPKRTPEVSDNPVMIGELLREFPDYTWQVAIADLEQSEAIGDRFGVFRFPATLVFTGGNYRGVLNGIHPWAELINLMRGLVEPQQERAS*	False
v1_PLS_96defd072f7023619ec2a86c54b5d19858ca044e20602e246d9b9486f35d4404	classIIb_IP:E492_mceB_sp|Q9ZHG0|IM92_KLEPN	25	84	53	2	14	97	3	76	5.55e-06	31.2	immunity_proteins.verified	False	False	GCA_902844775.1_M663105_genomic|CADGWN010000032.1|44886:45284:-1	v1_PLS_96defd072f7023619ec2a86c54b5d19858ca044e20602e246d9b9486f35d4404	GCA_902844775.1_M663105_genomic	CADGWN010000032.1	44886	45284	-1	True	MSNDTPFNALWQRMLARGWTPVSECRLDDWLTQAPDGVVLLSSDPKRTPEVSDNPVMIGELLREFPDYTWQVAIADLEQSEAIGDRFGVFRFPATLVFTGGNYRGVLNGIHPWAELINLMRGLVEPQQERAS*	False
v1_PLS_96defd072f7023619ec2a86c54b5d19858ca044e20602e246d9b9486f35d4404	classIIb_IP:E492_mceB_sp|Q9ZHG0|IM92_KLEPN	25	84	53	2	14	97	3	76	5.55e-06	31.2	immunity_proteins.verified	False	False	GCA_902841645.1_BS84_genomic|CADGKO010000024.1|42139:42537:1	v1_PLS_96defd072f7023619ec2a86c54b5d19858ca044e20602e246d9b9486f35d4404	GCA_902841645.1_BS84_genomic	CADGKO010000024.1	42139	42537	1	True	MSNDTPFNALWQRMLARGWTPVSECRLDDWLTQAPDGVVLLSSDPKRTPEVSDNPVMIGELLREFPDYTWQVAIADLEQSEAIGDRFGVFRFPATLVFTGGNYRGVLNGIHPWAELINLMRGLVEPQQERAS*	False
v1_PLS_96defd072f7023619ec2a86c54b5d19858ca044e20602e246d9b9486f35d4404	classIIb_IP:E492_mceB_sp|Q9ZHG0|IM92_KLEPN	25	84	53	2	14	97	3	76	5.55e-06	31.2	immunity_proteins.verified	False	False	GCA_902841985.1_E5456_genomic|CADGMB010000008.1|74719:75117:1	v1_PLS_96defd072f7023619ec2a86c54b5d19858ca044e20602e246d9b9486f35d4404	GCA_902841985.1_E5456_genomic	CADGMB010000008.1	74719	75117	1	True	MSNDTPFNALWQRMLARGWTPVSECRLDDWLTQAPDGVVLLSSDPKRTPEVSDNPVMIGELLREFPDYTWQVAIADLEQSEAIGDRFGVFRFPATLVFTGGNYRGVLNGIHPWAELINLMRGLVEPQQERAS*	False
v1_PLS_96defd072f7023619ec2a86c54b5d19858ca044e20602e246d9b9486f35d4404	classIIb_IP:E492_mceB_sp|Q9ZHG0|IM92_KLEPN	25	84	53	2	14	97	3	76	5.55e-06	31.2	immunity_proteins.verified	False	False	GCA_902847735.1_6_1_TC16_genomic|CADHII010000036.1|45570:45968:-1	v1_PLS_96defd072f7023619ec2a86c54b5d19858ca044e20602e246d9b9486f35d4404	GCA_902847735.1_6_1_TC16_genomic	CADHII010000036.1	45570	45968	-1	True	MSNDTPFNALWQRMLARGWTPVSECRLDDWLTQAPDGVVLLSSDPKRTPEVSDNPVMIGELLREFPDYTWQVAIADLEQSEAIGDRFGVFRFPATLVFTGGNYRGVLNGIHPWAELINLMRGLVEPQQERAS*	False
v1_PLS_96defd072f7023619ec2a86c54b5d19858ca044e20602e246d9b9486f35d4404	classIIb_IP:E492_mceB_sp|Q9ZHG0|IM92_KLEPN	25	84	53	2	14	97	3	76	5.55e-06	31.2	immunity_proteins.verified	False	False	GCA_902843805.1_35_MA_AUDC_genomic|CADGTC010000199.1|42069:42467:1	v1_PLS_96defd072f7023619ec2a86c54b5d19858ca044e20602e246d9b9486f35d4404	GCA_902843805.1_35_MA_AUDC_genomic	CADGTC010000199.1	42069	42467	1	True	MSNDTPFNALWQRMLARGWTPVSECRLDDWLTQAPDGVVLLSSDPKRTPEVSDNPVMIGELLREFPDYTWQVAIADLEQSEAIGDRFGVFRFPATLVFTGGNYRGVLNGIHPWAELINLMRGLVEPQQERAS*	False
v1_PLS_96defd072f7023619ec2a86c54b5d19858ca044e20602e246d9b9486f35d4404	classIIb_IP:E492_mceB_sp|Q9ZHG0|IM92_KLEPN	25	84	53	2	14	97	3	76	5.55e-06	31.2	immunity_proteins.verified	False	False	GCA_902845135.1_BS87_genomic|CADGYE010000119.1|41992:42390:1	v1_PLS_96defd072f7023619ec2a86c54b5d19858ca044e20602e246d9b9486f35d4404	GCA_902845135.1_BS87_genomic	CADGYE010000119.1	41992	42390	1	True	MSNDTPFNALWQRMLARGWTPVSECRLDDWLTQAPDGVVLLSSDPKRTPEVSDNPVMIGELLREFPDYTWQVAIADLEQSEAIGDRFGVFRFPATLVFTGGNYRGVLNGIHPWAELINLMRGLVEPQQERAS*	False
v1_PLS_96defd072f7023619ec2a86c54b5d19858ca044e20602e246d9b9486f35d4404	classIIb_IP:E492_mceB_sp|Q9ZHG0|IM92_KLEPN	25	84	53	2	14	97	3	76	5.55e-06	31.2	immunity_proteins.verified	False	False	GCA_902839775.1_M665752_genomic|CADGDK010000013.1|16649:17047:-1	v1_PLS_96defd072f7023619ec2a86c54b5d19858ca044e20602e246d9b9486f35d4404	GCA_902839775.1_M665752_genomic	CADGDK010000013.1	16649	17047	-1	True	MSNDTPFNALWQRMLARGWTPVSECRLDDWLTQAPDGVVLLSSDPKRTPEVSDNPVMIGELLREFPDYTWQVAIADLEQSEAIGDRFGVFRFPATLVFTGGNYRGVLNGIHPWAELINLMRGLVEPQQERAS*	False
v1_PLS_96defd072f7023619ec2a86c54b5d19858ca044e20602e246d9b9486f35d4404	classIIb_IP:E492_mceB_sp|Q9ZHG0|IM92_KLEPN	25	84	53	2	14	97	3	76	5.55e-06	31.2	immunity_proteins.verified	False	False	GCA_902841105.1_M668546_genomic|CADGIG010000070.1|42068:42466:1	v1_PLS_96defd072f7023619ec2a86c54b5d19858ca044e20602e246d9b9486f35d4404	GCA_902841105.1_M668546_genomic	CADGIG010000070.1	42068	42466	1	True	MSNDTPFNALWQRMLARGWTPVSECRLDDWLTQAPDGVVLLSSDPKRTPEVSDNPVMIGELLREFPDYTWQVAIADLEQSEAIGDRFGVFRFPATLVFTGGNYRGVLNGIHPWAELINLMRGLVEPQQERAS*	False
v1_PLS_96defd072f7023619ec2a86c54b5d19858ca044e20602e246d9b9486f35d4404	classIIb_IP:E492_mceB_sp|Q9ZHG0|IM92_KLEPN	25	84	53	2	14	97	3	76	5.55e-06	31.2	immunity_proteins.verified	False	False	GCA_902844575.1_23_4_R13_genomic|CADGWD010000040.1|152643:153041:1	v1_PLS_96defd072f7023619ec2a86c54b5d19858ca044e20602e246d9b9486f35d4404	GCA_902844575.1_23_4_R13_genomic	CADGWD010000040.1	152643	153041	1	True	MSNDTPFNALWQRMLARGWTPVSECRLDDWLTQAPDGVVLLSSDPKRTPEVSDNPVMIGELLREFPDYTWQVAIADLEQSEAIGDRFGVFRFPATLVFTGGNYRGVLNGIHPWAELINLMRGLVEPQQERAS*	False
v1_PLS_96defd072f7023619ec2a86c54b5d19858ca044e20602e246d9b9486f35d4404	classIIb_IP:E492_mceB_sp|Q9ZHG0|IM92_KLEPN	25	84	53	2	14	97	3	76	5.55e-06	31.2	immunity_proteins.verified	False	False	GCA_902842965.1_C3_27_genomic|CADGPQ010000074.1|52839:53237:-1	v1_PLS_96defd072f7023619ec2a86c54b5d19858ca044e20602e246d9b9486f35d4404	GCA_902842965.1_C3_27_genomic	CADGPQ010000074.1	52839	53237	-1	True	MSNDTPFNALWQRMLARGWTPVSECRLDDWLTQAPDGVVLLSSDPKRTPEVSDNPVMIGELLREFPDYTWQVAIADLEQSEAIGDRFGVFRFPATLVFTGGNYRGVLNGIHPWAELINLMRGLVEPQQERAS*	False
v1_PLS_96defd072f7023619ec2a86c54b5d19858ca044e20602e246d9b9486f35d4404	classIIb_IP:E492_mceB_sp|Q9ZHG0|IM92_KLEPN	25	84	53	2	14	97	3	76	5.55e-06	31.2	immunity_proteins.verified	False	False	GCA_902846485.1_C4_33_genomic|CADHDF010000002.1|16648:17046:-1	v1_PLS_96defd072f7023619ec2a86c54b5d19858ca044e20602e246d9b9486f35d4404	GCA_902846485.1_C4_33_genomic	CADHDF010000002.1	16648	17046	-1	True	MSNDTPFNALWQRMLARGWTPVSECRLDDWLTQAPDGVVLLSSDPKRTPEVSDNPVMIGELLREFPDYTWQVAIADLEQSEAIGDRFGVFRFPATLVFTGGNYRGVLNGIHPWAELINLMRGLVEPQQERAS*	False
v1_PLS_96defd072f7023619ec2a86c54b5d19858ca044e20602e246d9b9486f35d4404	classIIb_IP:E492_mceB_sp|Q9ZHG0|IM92_KLEPN	25	84	53	2	14	97	3	76	5.55e-06	31.2	immunity_proteins.verified	False	False	GCA_902842205.1_M587877_genomic|CADGNA010000021.1|42218:42616:1	v1_PLS_96defd072f7023619ec2a86c54b5d19858ca044e20602e246d9b9486f35d4404	GCA_902842205.1_M587877_genomic	CADGNA010000021.1	42218	42616	1	True	MSNDTPFNALWQRMLARGWTPVSECRLDDWLTQAPDGVVLLSSDPKRTPEVSDNPVMIGELLREFPDYTWQVAIADLEQSEAIGDRFGVFRFPATLVFTGGNYRGVLNGIHPWAELINLMRGLVEPQQERAS*	False
v1_PLS_96defd072f7023619ec2a86c54b5d19858ca044e20602e246d9b9486f35d4404	classIIb_IP:E492_mceB_sp|Q9ZHG0|IM92_KLEPN	25	84	53	2	14	97	3	76	5.55e-06	31.2	immunity_proteins.verified	False	False	GCA_902842255.1_B1267_genomic|CADGMW010000001.1|52894:53292:-1	v1_PLS_96defd072f7023619ec2a86c54b5d19858ca044e20602e246d9b9486f35d4404	GCA_902842255.1_B1267_genomic	CADGMW010000001.1	52894	53292	-1	True	MSNDTPFNALWQRMLARGWTPVSECRLDDWLTQAPDGVVLLSSDPKRTPEVSDNPVMIGELLREFPDYTWQVAIADLEQSEAIGDRFGVFRFPATLVFTGGNYRGVLNGIHPWAELINLMRGLVEPQQERAS*	False
v1_PLS_96defd072f7023619ec2a86c54b5d19858ca044e20602e246d9b9486f35d4404	classIIb_IP:E492_mceB_sp|Q9ZHG0|IM92_KLEPN	25	84	53	2	14	97	3	76	5.55e-06	31.2	immunity_proteins.verified	False	False	GCA_902839195.1_TA059_genomic|CADGBM010000022.1|161374:161772:-1	v1_PLS_96defd072f7023619ec2a86c54b5d19858ca044e20602e246d9b9486f35d4404	GCA_902839195.1_TA059_genomic	CADGBM010000022.1	161374	161772	-1	True	MSNDTPFNALWQRMLARGWTPVSECRLDDWLTQAPDGVVLLSSDPKRTPEVSDNPVMIGELLREFPDYTWQVAIADLEQSEAIGDRFGVFRFPATLVFTGGNYRGVLNGIHPWAELINLMRGLVEPQQERAS*	False
v1_PLS_96defd072f7023619ec2a86c54b5d19858ca044e20602e246d9b9486f35d4404	classIIb_IP:E492_mceB_sp|Q9ZHG0|IM92_KLEPN	25	84	53	2	14	97	3	76	5.55e-06	31.2	immunity_proteins.verified	False	False	GCA_902840275.1_H552_genomic|CADGFF010000017.1|166642:167040:1	v1_PLS_96defd072f7023619ec2a86c54b5d19858ca044e20602e246d9b9486f35d4404	GCA_902840275.1_H552_genomic	CADGFF010000017.1	166642	167040	1	True	MSNDTPFNALWQRMLARGWTPVSECRLDDWLTQAPDGVVLLSSDPKRTPEVSDNPVMIGELLREFPDYTWQVAIADLEQSEAIGDRFGVFRFPATLVFTGGNYRGVLNGIHPWAELINLMRGLVEPQQERAS*	False
v1_PLS_96defd072f7023619ec2a86c54b5d19858ca044e20602e246d9b9486f35d4404	classIIb_IP:E492_mceB_sp|Q9ZHG0|IM92_KLEPN	25	84	53	2	14	97	3	76	5.55e-06	31.2	immunity_proteins.verified	False	False	GCA_902840485.1_M638488_genomic|CADGFY010000020.1|253503:253901:1	v1_PLS_96defd072f7023619ec2a86c54b5d19858ca044e20602e246d9b9486f35d4404	GCA_902840485.1_M638488_genomic	CADGFY010000020.1	253503	253901	1	True	MSNDTPFNALWQRMLARGWTPVSECRLDDWLTQAPDGVVLLSSDPKRTPEVSDNPVMIGELLREFPDYTWQVAIADLEQSEAIGDRFGVFRFPATLVFTGGNYRGVLNGIHPWAELINLMRGLVEPQQERAS*	False
v1_PLS_96defd072f7023619ec2a86c54b5d19858ca044e20602e246d9b9486f35d4404	classIIb_IP:E492_mceB_sp|Q9ZHG0|IM92_KLEPN	25	84	53	2	14	97	3	76	5.55e-06	31.2	immunity_proteins.verified	False	False	GCA_902841715.1_B1737_genomic|CADGLC010000005.1|144205:144603:1	v1_PLS_96defd072f7023619ec2a86c54b5d19858ca044e20602e246d9b9486f35d4404	GCA_902841715.1_B1737_genomic	CADGLC010000005.1	144205	144603	1	True	MSNDTPFNALWQRMLARGWTPVSECRLDDWLTQAPDGVVLLSSDPKRTPEVSDNPVMIGELLREFPDYTWQVAIADLEQSEAIGDRFGVFRFPATLVFTGGNYRGVLNGIHPWAELINLMRGLVEPQQERAS*	False
v1_PLS_96defd072f7023619ec2a86c54b5d19858ca044e20602e246d9b9486f35d4404	classIIb_IP:E492_mceB_sp|Q9ZHG0|IM92_KLEPN	25	84	53	2	14	97	3	76	5.55e-06	31.2	immunity_proteins.verified	False	False	GCA_902842315.1_B1716_genomic|CADGNS010000056.1|74504:74902:1	v1_PLS_96defd072f7023619ec2a86c54b5d19858ca044e20602e246d9b9486f35d4404	GCA_902842315.1_B1716_genomic	CADGNS010000056.1	74504	74902	1	True	MSNDTPFNALWQRMLARGWTPVSECRLDDWLTQAPDGVVLLSSDPKRTPEVSDNPVMIGELLREFPDYTWQVAIADLEQSEAIGDRFGVFRFPATLVFTGGNYRGVLNGIHPWAELINLMRGLVEPQQERAS*	False
v1_PLS_96defd072f7023619ec2a86c54b5d19858ca044e20602e246d9b9486f35d4404	classIIb_IP:E492_mceB_sp|Q9ZHG0|IM92_KLEPN	25	84	53	2	14	97	3	76	5.55e-06	31.2	immunity_proteins.verified	False	False	GCA_902843045.1_E6649_genomic|CADGQG010000031.1|16669:17067:-1	v1_PLS_96defd072f7023619ec2a86c54b5d19858ca044e20602e246d9b9486f35d4404	GCA_902843045.1_E6649_genomic	CADGQG010000031.1	16669	17067	-1	True	MSNDTPFNALWQRMLARGWTPVSECRLDDWLTQAPDGVVLLSSDPKRTPEVSDNPVMIGELLREFPDYTWQVAIADLEQSEAIGDRFGVFRFPATLVFTGGNYRGVLNGIHPWAELINLMRGLVEPQQERAS*	False
v1_PLS_96defd072f7023619ec2a86c54b5d19858ca044e20602e246d9b9486f35d4404	classIIb_IP:E492_mceB_sp|Q9ZHG0|IM92_KLEPN	25	84	53	2	14	97	3	76	5.55e-06	31.2	immunity_proteins.verified	False	False	GCA_902838695.1_POSS_67_genomic|CADFZQ010000019.1|24919:25317:-1	v1_PLS_96defd072f7023619ec2a86c54b5d19858ca044e20602e246d9b9486f35d4404	GCA_902838695.1_POSS_67_genomic	CADFZQ010000019.1	24919	25317	-1	True	MSNDTPFNALWQRMLARGWTPVSECRLDDWLTQAPDGVVLLSSDPKRTPEVSDNPVMIGELLREFPDYTWQVAIADLEQSEAIGDRFGVFRFPATLVFTGGNYRGVLNGIHPWAELINLMRGLVEPQQERAS*	False
v1_PLS_96defd072f7023619ec2a86c54b5d19858ca044e20602e246d9b9486f35d4404	classIIb_IP:E492_mceB_sp|Q9ZHG0|IM92_KLEPN	25	84	53	2	14	97	3	76	5.55e-06	31.2	immunity_proteins.verified	False	False	GCA_902839435.1_H020_genomic|CADGCD010000003.1|16669:17067:-1	v1_PLS_96defd072f7023619ec2a86c54b5d19858ca044e20602e246d9b9486f35d4404	GCA_902839435.1_H020_genomic	CADGCD010000003.1	16669	17067	-1	True	MSNDTPFNALWQRMLARGWTPVSECRLDDWLTQAPDGVVLLSSDPKRTPEVSDNPVMIGELLREFPDYTWQVAIADLEQSEAIGDRFGVFRFPATLVFTGGNYRGVLNGIHPWAELINLMRGLVEPQQERAS*	False
v1_PLS_96defd072f7023619ec2a86c54b5d19858ca044e20602e246d9b9486f35d4404	classIIb_IP:E492_mceB_sp|Q9ZHG0|IM92_KLEPN	25	84	53	2	14	97	3	76	5.55e-06	31.2	immunity_proteins.verified	False	False	GCA_902837725.1_A2_15_genomic|CADFVO010000010.1|16730:17128:-1	v1_PLS_96defd072f7023619ec2a86c54b5d19858ca044e20602e246d9b9486f35d4404	GCA_902837725.1_A2_15_genomic	CADFVO010000010.1	16730	17128	-1	True	MSNDTPFNALWQRMLARGWTPVSECRLDDWLTQAPDGVVLLSSDPKRTPEVSDNPVMIGELLREFPDYTWQVAIADLEQSEAIGDRFGVFRFPATLVFTGGNYRGVLNGIHPWAELINLMRGLVEPQQERAS*	False
v1_PLS_96defd072f7023619ec2a86c54b5d19858ca044e20602e246d9b9486f35d4404	classIIb_IP:E492_mceB_sp|Q9ZHG0|IM92_KLEPN	25	84	53	2	14	97	3	76	5.55e-06	31.2	immunity_proteins.verified	False	False	GCA_902839905.1_M094_genomic|CADGEF010000072.1|424:822:-1	v1_PLS_96defd072f7023619ec2a86c54b5d19858ca044e20602e246d9b9486f35d4404	GCA_902839905.1_M094_genomic	CADGEF010000072.1	424	822	-1	True	MSNDTPFNALWQRMLARGWTPVSECRLDDWLTQAPDGVVLLSSDPKRTPEVSDNPVMIGELLREFPDYTWQVAIADLEQSEAIGDRFGVFRFPATLVFTGGNYRGVLNGIHPWAELINLMRGLVEPQQERAS*	False
v1_PLS_96defd072f7023619ec2a86c54b5d19858ca044e20602e246d9b9486f35d4404	classIIb_IP:E492_mceB_sp|Q9ZHG0|IM92_KLEPN	25	84	53	2	14	97	3	76	5.55e-06	31.2	immunity_proteins.verified	False	False	GCA_902849995.1_BS14_genomic|CADHQJ010000012.1|229622:230020:1	v1_PLS_96defd072f7023619ec2a86c54b5d19858ca044e20602e246d9b9486f35d4404	GCA_902849995.1_BS14_genomic	CADHQJ010000012.1	229622	230020	1	True	MSNDTPFNALWQRMLARGWTPVSECRLDDWLTQAPDGVVLLSSDPKRTPEVSDNPVMIGELLREFPDYTWQVAIADLEQSEAIGDRFGVFRFPATLVFTGGNYRGVLNGIHPWAELINLMRGLVEPQQERAS*	False
v1_PLS_96defd072f7023619ec2a86c54b5d19858ca044e20602e246d9b9486f35d4404	classIIb_IP:E492_mceB_sp|Q9ZHG0|IM92_KLEPN	25	84	53	2	14	97	3	76	5.55e-06	31.2	immunity_proteins.verified	False	False	GCA_902842565.1_POSS_33_genomic|CADGOO010000031.1|4888:5286:1	v1_PLS_96defd072f7023619ec2a86c54b5d19858ca044e20602e246d9b9486f35d4404	GCA_902842565.1_POSS_33_genomic	CADGOO010000031.1	4888	5286	1	True	MSNDTPFNALWQRMLARGWTPVSECRLDDWLTQAPDGVVLLSSDPKRTPEVSDNPVMIGELLREFPDYTWQVAIADLEQSEAIGDRFGVFRFPATLVFTGGNYRGVLNGIHPWAELINLMRGLVEPQQERAS*	False
v1_PLS_96defd072f7023619ec2a86c54b5d19858ca044e20602e246d9b9486f35d4404	classIIb_IP:E492_mceB_sp|Q9ZHG0|IM92_KLEPN	25	84	53	2	14	97	3	76	5.55e-06	31.2	immunity_proteins.verified	False	False	GCA_902845975.1_M675220_genomic|CADHBI010000059.1|42068:42466:1	v1_PLS_96defd072f7023619ec2a86c54b5d19858ca044e20602e246d9b9486f35d4404	GCA_902845975.1_M675220_genomic	CADHBI010000059.1	42068	42466	1	True	MSNDTPFNALWQRMLARGWTPVSECRLDDWLTQAPDGVVLLSSDPKRTPEVSDNPVMIGELLREFPDYTWQVAIADLEQSEAIGDRFGVFRFPATLVFTGGNYRGVLNGIHPWAELINLMRGLVEPQQERAS*	False
v1_PLS_96defd072f7023619ec2a86c54b5d19858ca044e20602e246d9b9486f35d4404	classIIb_IP:E492_mceB_sp|Q9ZHG0|IM92_KLEPN	25	84	53	2	14	97	3	76	5.55e-06	31.2	immunity_proteins.verified	False	False	GCA_902841355.1_B1708_genomic|CADGJB010000001.1|26331:26729:-1	v1_PLS_96defd072f7023619ec2a86c54b5d19858ca044e20602e246d9b9486f35d4404	GCA_902841355.1_B1708_genomic	CADGJB010000001.1	26331	26729	-1	True	MSNDTPFNALWQRMLARGWTPVSECRLDDWLTQAPDGVVLLSSDPKRTPEVSDNPVMIGELLREFPDYTWQVAIADLEQSEAIGDRFGVFRFPATLVFTGGNYRGVLNGIHPWAELINLMRGLVEPQQERAS*	False
v1_PLS_96defd072f7023619ec2a86c54b5d19858ca044e20602e246d9b9486f35d4404	classIIb_IP:E492_mceB_sp|Q9ZHG0|IM92_KLEPN	25	84	53	2	14	97	3	76	5.55e-06	31.2	immunity_proteins.verified	False	False	GCA_902838715.1_BS157_genomic|CADFZL010000017.1|212953:213351:1	v1_PLS_96defd072f7023619ec2a86c54b5d19858ca044e20602e246d9b9486f35d4404	GCA_902838715.1_BS157_genomic	CADFZL010000017.1	212953	213351	1	True	MSNDTPFNALWQRMLARGWTPVSECRLDDWLTQAPDGVVLLSSDPKRTPEVSDNPVMIGELLREFPDYTWQVAIADLEQSEAIGDRFGVFRFPATLVFTGGNYRGVLNGIHPWAELINLMRGLVEPQQERAS*	False
v1_PLS_96defd072f7023619ec2a86c54b5d19858ca044e20602e246d9b9486f35d4404	classIIb_IP:E492_mceB_sp|Q9ZHG0|IM92_KLEPN	25	84	53	2	14	97	3	76	5.55e-06	31.2	immunity_proteins.verified	False	False	GCA_902838085.1_H249_genomic|CADFWV010000002.1|16732:17130:-1	v1_PLS_96defd072f7023619ec2a86c54b5d19858ca044e20602e246d9b9486f35d4404	GCA_902838085.1_H249_genomic	CADFWV010000002.1	16732	17130	-1	True	MSNDTPFNALWQRMLARGWTPVSECRLDDWLTQAPDGVVLLSSDPKRTPEVSDNPVMIGELLREFPDYTWQVAIADLEQSEAIGDRFGVFRFPATLVFTGGNYRGVLNGIHPWAELINLMRGLVEPQQERAS*	False
v1_PLS_96defd072f7023619ec2a86c54b5d19858ca044e20602e246d9b9486f35d4404	classIIb_IP:E492_mceB_sp|Q9ZHG0|IM92_KLEPN	25	84	53	2	14	97	3	76	5.55e-06	31.2	immunity_proteins.verified	False	False	GCA_902844325.1_C3_28_genomic|CADGUV010000022.1|44985:45383:-1	v1_PLS_96defd072f7023619ec2a86c54b5d19858ca044e20602e246d9b9486f35d4404	GCA_902844325.1_C3_28_genomic	CADGUV010000022.1	44985	45383	-1	True	MSNDTPFNALWQRMLARGWTPVSECRLDDWLTQAPDGVVLLSSDPKRTPEVSDNPVMIGELLREFPDYTWQVAIADLEQSEAIGDRFGVFRFPATLVFTGGNYRGVLNGIHPWAELINLMRGLVEPQQERAS*	False
v1_PLS_96defd072f7023619ec2a86c54b5d19858ca044e20602e246d9b9486f35d4404	classIIb_IP:E492_mceB_sp|Q9ZHG0|IM92_KLEPN	25	84	53	2	14	97	3	76	5.55e-06	31.2	immunity_proteins.verified	False	False	GCA_902846865.1_DMG_2015_G2_genomic|CADHET010000059.1|45393:45791:-1	v1_PLS_96defd072f7023619ec2a86c54b5d19858ca044e20602e246d9b9486f35d4404	GCA_902846865.1_DMG_2015_G2_genomic	CADHET010000059.1	45393	45791	-1	True	MSNDTPFNALWQRMLARGWTPVSECRLDDWLTQAPDGVVLLSSDPKRTPEVSDNPVMIGELLREFPDYTWQVAIADLEQSEAIGDRFGVFRFPATLVFTGGNYRGVLNGIHPWAELINLMRGLVEPQQERAS*	False
v1_PLS_96defd072f7023619ec2a86c54b5d19858ca044e20602e246d9b9486f35d4404	classIIb_IP:E492_mceB_sp|Q9ZHG0|IM92_KLEPN	25	84	53	2	14	97	3	76	5.55e-06	31.2	immunity_proteins.verified	False	False	GCA_902838355.1_W1_58_genomic|CADFYA010000025.1|44995:45393:-1	v1_PLS_96defd072f7023619ec2a86c54b5d19858ca044e20602e246d9b9486f35d4404	GCA_902838355.1_W1_58_genomic	CADFYA010000025.1	44995	45393	-1	True	MSNDTPFNALWQRMLARGWTPVSECRLDDWLTQAPDGVVLLSSDPKRTPEVSDNPVMIGELLREFPDYTWQVAIADLEQSEAIGDRFGVFRFPATLVFTGGNYRGVLNGIHPWAELINLMRGLVEPQQERAS*	False
v1_PLS_96defd072f7023619ec2a86c54b5d19858ca044e20602e246d9b9486f35d4404	classIIb_IP:E492_mceB_sp|Q9ZHG0|IM92_KLEPN	25	84	53	2	14	97	3	76	5.55e-06	31.2	immunity_proteins.verified	False	False	GCA_902841365.1_70_4_DC20_genomic|CADGJP010000003.1|45188:45586:-1	v1_PLS_96defd072f7023619ec2a86c54b5d19858ca044e20602e246d9b9486f35d4404	GCA_902841365.1_70_4_DC20_genomic	CADGJP010000003.1	45188	45586	-1	True	MSNDTPFNALWQRMLARGWTPVSECRLDDWLTQAPDGVVLLSSDPKRTPEVSDNPVMIGELLREFPDYTWQVAIADLEQSEAIGDRFGVFRFPATLVFTGGNYRGVLNGIHPWAELINLMRGLVEPQQERAS*	False
v1_PLS_96defd072f7023619ec2a86c54b5d19858ca044e20602e246d9b9486f35d4404	classIIb_IP:E492_mceB_sp|Q9ZHG0|IM92_KLEPN	25	84	53	2	14	97	3	76	5.55e-06	31.2	immunity_proteins.verified	False	False	GCA_902837635.1_H365_genomic|CADFVK010000001.1|430906:431304:1	v1_PLS_96defd072f7023619ec2a86c54b5d19858ca044e20602e246d9b9486f35d4404	GCA_902837635.1_H365_genomic	CADFVK010000001.1	430906	431304	1	True	MSNDTPFNALWQRMLARGWTPVSECRLDDWLTQAPDGVVLLSSDPKRTPEVSDNPVMIGELLREFPDYTWQVAIADLEQSEAIGDRFGVFRFPATLVFTGGNYRGVLNGIHPWAELINLMRGLVEPQQERAS*	False
v1_PLS_96defd072f7023619ec2a86c54b5d19858ca044e20602e246d9b9486f35d4404	classIIb_IP:E492_mceB_sp|Q9ZHG0|IM92_KLEPN	25	84	53	2	14	97	3	76	5.55e-06	31.2	immunity_proteins.verified	False	False	GCA_902837925.1_H355_genomic|CADFVY010000006.1|77802:78200:1	v1_PLS_96defd072f7023619ec2a86c54b5d19858ca044e20602e246d9b9486f35d4404	GCA_902837925.1_H355_genomic	CADFVY010000006.1	77802	78200	1	True	MSNDTPFNALWQRMLARGWTPVSECRLDDWLTQAPDGVVLLSSDPKRTPEVSDNPVMIGELLREFPDYTWQVAIADLEQSEAIGDRFGVFRFPATLVFTGGNYRGVLNGIHPWAELINLMRGLVEPQQERAS*	False
v1_PLS_96defd072f7023619ec2a86c54b5d19858ca044e20602e246d9b9486f35d4404	classIIb_IP:E492_mceB_sp|Q9ZHG0|IM92_KLEPN	25	84	53	2	14	97	3	76	5.55e-06	31.2	immunity_proteins.verified	False	False	GCA_902837695.1_H148_genomic|CADFVQ010000005.1|116936:117334:1	v1_PLS_96defd072f7023619ec2a86c54b5d19858ca044e20602e246d9b9486f35d4404	GCA_902837695.1_H148_genomic	CADFVQ010000005.1	116936	117334	1	True	MSNDTPFNALWQRMLARGWTPVSECRLDDWLTQAPDGVVLLSSDPKRTPEVSDNPVMIGELLREFPDYTWQVAIADLEQSEAIGDRFGVFRFPATLVFTGGNYRGVLNGIHPWAELINLMRGLVEPQQERAS*	False
v1_PLS_96defd072f7023619ec2a86c54b5d19858ca044e20602e246d9b9486f35d4404	classIIb_IP:E492_mceB_sp|Q9ZHG0|IM92_KLEPN	25	84	53	2	14	97	3	76	5.55e-06	31.2	immunity_proteins.verified	False	False	GCA_902842095.1_W4_32_genomic|CADGMQ010000017.1|42064:42462:1	v1_PLS_96defd072f7023619ec2a86c54b5d19858ca044e20602e246d9b9486f35d4404	GCA_902842095.1_W4_32_genomic	CADGMQ010000017.1	42064	42462	1	True	MSNDTPFNALWQRMLARGWTPVSECRLDDWLTQAPDGVVLLSSDPKRTPEVSDNPVMIGELLREFPDYTWQVAIADLEQSEAIGDRFGVFRFPATLVFTGGNYRGVLNGIHPWAELINLMRGLVEPQQERAS*	False
v1_PLS_96defd072f7023619ec2a86c54b5d19858ca044e20602e246d9b9486f35d4404	classIIb_IP:E492_mceB_sp|Q9ZHG0|IM92_KLEPN	25	84	53	2	14	97	3	76	5.55e-06	31.2	immunity_proteins.verified	False	False	GCA_902844135.1_12_GNB_025_genomic|CADGUK010000038.1|52862:53260:-1	v1_PLS_96defd072f7023619ec2a86c54b5d19858ca044e20602e246d9b9486f35d4404	GCA_902844135.1_12_GNB_025_genomic	CADGUK010000038.1	52862	53260	-1	True	MSNDTPFNALWQRMLARGWTPVSECRLDDWLTQAPDGVVLLSSDPKRTPEVSDNPVMIGELLREFPDYTWQVAIADLEQSEAIGDRFGVFRFPATLVFTGGNYRGVLNGIHPWAELINLMRGLVEPQQERAS*	False
v1_PLS_96defd072f7023619ec2a86c54b5d19858ca044e20602e246d9b9486f35d4404	classIIb_IP:E492_mceB_sp|Q9ZHG0|IM92_KLEPN	25	84	53	2	14	97	3	76	5.55e-06	31.2	immunity_proteins.verified	False	False	GCA_902840205.1_BS150_genomic|CADGFC010000008.1|148727:149125:-1	v1_PLS_96defd072f7023619ec2a86c54b5d19858ca044e20602e246d9b9486f35d4404	GCA_902840205.1_BS150_genomic	CADGFC010000008.1	148727	149125	-1	True	MSNDTPFNALWQRMLARGWTPVSECRLDDWLTQAPDGVVLLSSDPKRTPEVSDNPVMIGELLREFPDYTWQVAIADLEQSEAIGDRFGVFRFPATLVFTGGNYRGVLNGIHPWAELINLMRGLVEPQQERAS*	False
v1_PLS_96defd072f7023619ec2a86c54b5d19858ca044e20602e246d9b9486f35d4404	classIIb_IP:E492_mceB_sp|Q9ZHG0|IM92_KLEPN	25	84	53	2	14	97	3	76	5.55e-06	31.2	immunity_proteins.verified	False	False	GCA_902837775.1_BS45_genomic|CADFWG010000014.1|166879:167277:-1	v1_PLS_96defd072f7023619ec2a86c54b5d19858ca044e20602e246d9b9486f35d4404	GCA_902837775.1_BS45_genomic	CADFWG010000014.1	166879	167277	-1	True	MSNDTPFNALWQRMLARGWTPVSECRLDDWLTQAPDGVVLLSSDPKRTPEVSDNPVMIGELLREFPDYTWQVAIADLEQSEAIGDRFGVFRFPATLVFTGGNYRGVLNGIHPWAELINLMRGLVEPQQERAS*	False
v1_PLS_96defd072f7023619ec2a86c54b5d19858ca044e20602e246d9b9486f35d4404	classIIb_IP:E492_mceB_sp|Q9ZHG0|IM92_KLEPN	25	84	53	2	14	97	3	76	5.55e-06	31.2	immunity_proteins.verified	False	False	GCA_902842895.1_B1763_genomic|CADGPM010000051.1|18625:19023:-1	v1_PLS_96defd072f7023619ec2a86c54b5d19858ca044e20602e246d9b9486f35d4404	GCA_902842895.1_B1763_genomic	CADGPM010000051.1	18625	19023	-1	True	MSNDTPFNALWQRMLARGWTPVSECRLDDWLTQAPDGVVLLSSDPKRTPEVSDNPVMIGELLREFPDYTWQVAIADLEQSEAIGDRFGVFRFPATLVFTGGNYRGVLNGIHPWAELINLMRGLVEPQQERAS*	False
v1_PLS_96defd072f7023619ec2a86c54b5d19858ca044e20602e246d9b9486f35d4404	classIIb_IP:E492_mceB_sp|Q9ZHG0|IM92_KLEPN	25	84	53	2	14	97	3	76	5.55e-06	31.2	immunity_proteins.verified	False	False	GCA_902858965.1_CD_29_IM6_genomic|CADIGZ010000022.1|59774:60172:-1	v1_PLS_96defd072f7023619ec2a86c54b5d19858ca044e20602e246d9b9486f35d4404	GCA_902858965.1_CD_29_IM6_genomic	CADIGZ010000022.1	59774	60172	-1	True	MSNDTPFNALWQRMLARGWTPVSECRLDDWLTQAPDGVVLLSSDPKRTPEVSDNPVMIGELLREFPDYTWQVAIADLEQSEAIGDRFGVFRFPATLVFTGGNYRGVLNGIHPWAELINLMRGLVEPQQERAS*	False
v1_PLS_96defd072f7023619ec2a86c54b5d19858ca044e20602e246d9b9486f35d4404	classIIb_IP:E492_mceB_sp|Q9ZHG0|IM92_KLEPN	25	84	53	2	14	97	3	76	5.55e-06	31.2	immunity_proteins.verified	False	False	GCA_902839295.1_BS165_genomic|CADGBS010000007.1|459798:460196:1	v1_PLS_96defd072f7023619ec2a86c54b5d19858ca044e20602e246d9b9486f35d4404	GCA_902839295.1_BS165_genomic	CADGBS010000007.1	459798	460196	1	True	MSNDTPFNALWQRMLARGWTPVSECRLDDWLTQAPDGVVLLSSDPKRTPEVSDNPVMIGELLREFPDYTWQVAIADLEQSEAIGDRFGVFRFPATLVFTGGNYRGVLNGIHPWAELINLMRGLVEPQQERAS*	False
v1_PLS_96defd072f7023619ec2a86c54b5d19858ca044e20602e246d9b9486f35d4404	classIIb_IP:E492_mceB_sp|Q9ZHG0|IM92_KLEPN	25	84	53	2	14	97	3	76	5.55e-06	31.2	immunity_proteins.verified	False	False	GCA_902845075.1_E9693_genomic|CADGXU010000047.1|15197:15595:1	v1_PLS_96defd072f7023619ec2a86c54b5d19858ca044e20602e246d9b9486f35d4404	GCA_902845075.1_E9693_genomic	CADGXU010000047.1	15197	15595	1	True	MSNDTPFNALWQRMLARGWTPVSECRLDDWLTQAPDGVVLLSSDPKRTPEVSDNPVMIGELLREFPDYTWQVAIADLEQSEAIGDRFGVFRFPATLVFTGGNYRGVLNGIHPWAELINLMRGLVEPQQERAS*	False
v1_PLS_96defd072f7023619ec2a86c54b5d19858ca044e20602e246d9b9486f35d4404	classIIb_IP:E492_mceB_sp|Q9ZHG0|IM92_KLEPN	25	84	53	2	14	97	3	76	5.55e-06	31.2	immunity_proteins.verified	False	False	GCA_902840785.1_19_2_TC6_genomic|CADGHR010000007.1|100029:100427:1	v1_PLS_96defd072f7023619ec2a86c54b5d19858ca044e20602e246d9b9486f35d4404	GCA_902840785.1_19_2_TC6_genomic	CADGHR010000007.1	100029	100427	1	True	MSNDTPFNALWQRMLARGWTPVSECRLDDWLTQAPDGVVLLSSDPKRTPEVSDNPVMIGELLREFPDYTWQVAIADLEQSEAIGDRFGVFRFPATLVFTGGNYRGVLNGIHPWAELINLMRGLVEPQQERAS*	False
v1_PLS_96defd072f7023619ec2a86c54b5d19858ca044e20602e246d9b9486f35d4404	classIIb_IP:E492_mceB_sp|Q9ZHG0|IM92_KLEPN	25	84	53	2	14	97	3	76	5.55e-06	31.2	immunity_proteins.verified	False	False	GCA_902840705.1_E4963_genomic|CADGHE010000008.1|74249:74647:1	v1_PLS_96defd072f7023619ec2a86c54b5d19858ca044e20602e246d9b9486f35d4404	GCA_902840705.1_E4963_genomic	CADGHE010000008.1	74249	74647	1	True	MSNDTPFNALWQRMLARGWTPVSECRLDDWLTQAPDGVVLLSSDPKRTPEVSDNPVMIGELLREFPDYTWQVAIADLEQSEAIGDRFGVFRFPATLVFTGGNYRGVLNGIHPWAELINLMRGLVEPQQERAS*	False
v1_PLS_96defd072f7023619ec2a86c54b5d19858ca044e20602e246d9b9486f35d4404	classIIb_IP:E492_mceB_sp|Q9ZHG0|IM92_KLEPN	25	84	53	2	14	97	3	76	5.55e-06	31.2	immunity_proteins.verified	False	False	GCA_902838035.1_H008_genomic|CADFXC010000014.1|160772:161170:-1	v1_PLS_96defd072f7023619ec2a86c54b5d19858ca044e20602e246d9b9486f35d4404	GCA_902838035.1_H008_genomic	CADFXC010000014.1	160772	161170	-1	True	MSNDTPFNALWQRMLARGWTPVSECRLDDWLTQAPDGVVLLSSDPKRTPEVSDNPVMIGELLREFPDYTWQVAIADLEQSEAIGDRFGVFRFPATLVFTGGNYRGVLNGIHPWAELINLMRGLVEPQQERAS*	False
v1_PLS_96defd072f7023619ec2a86c54b5d19858ca044e20602e246d9b9486f35d4404	classIIb_IP:E492_mceB_sp|Q9ZHG0|IM92_KLEPN	25	84	53	2	14	97	3	76	5.55e-06	31.2	immunity_proteins.verified	False	False	GCA_902841855.1_W4_33_genomic|CADGLL010000013.1|58903:59301:1	v1_PLS_96defd072f7023619ec2a86c54b5d19858ca044e20602e246d9b9486f35d4404	GCA_902841855.1_W4_33_genomic	CADGLL010000013.1	58903	59301	1	True	MSNDTPFNALWQRMLARGWTPVSECRLDDWLTQAPDGVVLLSSDPKRTPEVSDNPVMIGELLREFPDYTWQVAIADLEQSEAIGDRFGVFRFPATLVFTGGNYRGVLNGIHPWAELINLMRGLVEPQQERAS*	False
v1_PLS_96defd072f7023619ec2a86c54b5d19858ca044e20602e246d9b9486f35d4404	classIIb_IP:E492_mceB_sp|Q9ZHG0|IM92_KLEPN	25	84	53	2	14	97	3	76	5.55e-06	31.2	immunity_proteins.verified	False	False	GCA_902847755.1_C2_110_genomic|CADHID010000118.1|45183:45581:-1	v1_PLS_96defd072f7023619ec2a86c54b5d19858ca044e20602e246d9b9486f35d4404	GCA_902847755.1_C2_110_genomic	CADHID010000118.1	45183	45581	-1	True	MSNDTPFNALWQRMLARGWTPVSECRLDDWLTQAPDGVVLLSSDPKRTPEVSDNPVMIGELLREFPDYTWQVAIADLEQSEAIGDRFGVFRFPATLVFTGGNYRGVLNGIHPWAELINLMRGLVEPQQERAS*	False
v1_PLS_96defd072f7023619ec2a86c54b5d19858ca044e20602e246d9b9486f35d4404	classIIb_IP:E492_mceB_sp|Q9ZHG0|IM92_KLEPN	25	84	53	2	14	97	3	76	5.55e-06	31.2	immunity_proteins.verified	False	False	GCA_902840175.1_TA309_genomic|CADGEY010000006.1|24919:25317:-1	v1_PLS_96defd072f7023619ec2a86c54b5d19858ca044e20602e246d9b9486f35d4404	GCA_902840175.1_TA309_genomic	CADGEY010000006.1	24919	25317	-1	True	MSNDTPFNALWQRMLARGWTPVSECRLDDWLTQAPDGVVLLSSDPKRTPEVSDNPVMIGELLREFPDYTWQVAIADLEQSEAIGDRFGVFRFPATLVFTGGNYRGVLNGIHPWAELINLMRGLVEPQQERAS*	False
v1_PLS_96defd072f7023619ec2a86c54b5d19858ca044e20602e246d9b9486f35d4404	classIIb_IP:E492_mceB_sp|Q9ZHG0|IM92_KLEPN	25	84	53	2	14	97	3	76	5.55e-06	31.2	immunity_proteins.verified	False	False	GCA_902841805.1_B1719_genomic|CADGLG010000053.1|14369:14767:-1	v1_PLS_96defd072f7023619ec2a86c54b5d19858ca044e20602e246d9b9486f35d4404	GCA_902841805.1_B1719_genomic	CADGLG010000053.1	14369	14767	-1	True	MSNDTPFNALWQRMLARGWTPVSECRLDDWLTQAPDGVVLLSSDPKRTPEVSDNPVMIGELLREFPDYTWQVAIADLEQSEAIGDRFGVFRFPATLVFTGGNYRGVLNGIHPWAELINLMRGLVEPQQERAS*	False
v1_PLS_96defd072f7023619ec2a86c54b5d19858ca044e20602e246d9b9486f35d4404	classIIb_IP:E492_mceB_sp|Q9ZHG0|IM92_KLEPN	25	84	53	2	14	97	3	76	5.55e-06	31.2	immunity_proteins.verified	False	False	GCA_902846625.1_TA098_genomic|CADHDR010000003.1|70735:71133:-1	v1_PLS_96defd072f7023619ec2a86c54b5d19858ca044e20602e246d9b9486f35d4404	GCA_902846625.1_TA098_genomic	CADHDR010000003.1	70735	71133	-1	True	MSNDTPFNALWQRMLARGWTPVSECRLDDWLTQAPDGVVLLSSDPKRTPEVSDNPVMIGELLREFPDYTWQVAIADLEQSEAIGDRFGVFRFPATLVFTGGNYRGVLNGIHPWAELINLMRGLVEPQQERAS*	False
v1_PLS_96defd072f7023619ec2a86c54b5d19858ca044e20602e246d9b9486f35d4404	classIIb_IP:E492_mceB_sp|Q9ZHG0|IM92_KLEPN	25	84	53	2	14	97	3	76	5.55e-06	31.2	immunity_proteins.verified	False	False	GCA_902840075.1_E2038_genomic|CADGEO010000026.1|74509:74907:1	v1_PLS_96defd072f7023619ec2a86c54b5d19858ca044e20602e246d9b9486f35d4404	GCA_902840075.1_E2038_genomic	CADGEO010000026.1	74509	74907	1	True	MSNDTPFNALWQRMLARGWTPVSECRLDDWLTQAPDGVVLLSSDPKRTPEVSDNPVMIGELLREFPDYTWQVAIADLEQSEAIGDRFGVFRFPATLVFTGGNYRGVLNGIHPWAELINLMRGLVEPQQERAS*	False
v1_PLS_96defd072f7023619ec2a86c54b5d19858ca044e20602e246d9b9486f35d4404	classIIb_IP:E492_mceB_sp|Q9ZHG0|IM92_KLEPN	25	84	53	2	14	97	3	76	5.55e-06	31.2	immunity_proteins.verified	False	False	GCA_902839605.1_POSS_07_genomic|CADGDB010000068.1|1395:1793:1	v1_PLS_96defd072f7023619ec2a86c54b5d19858ca044e20602e246d9b9486f35d4404	GCA_902839605.1_POSS_07_genomic	CADGDB010000068.1	1395	1793	1	True	MSNDTPFNALWQRMLARGWTPVSECRLDDWLTQAPDGVVLLSSDPKRTPEVSDNPVMIGELLREFPDYTWQVAIADLEQSEAIGDRFGVFRFPATLVFTGGNYRGVLNGIHPWAELINLMRGLVEPQQERAS*	False
v1_PLS_96defd072f7023619ec2a86c54b5d19858ca044e20602e246d9b9486f35d4404	classIIb_IP:E492_mceB_sp|Q9ZHG0|IM92_KLEPN	25	84	53	2	14	97	3	76	5.55e-06	31.2	immunity_proteins.verified	False	False	GCA_902838295.1_57_5_R8_genomic|CADFXU010000002.1|52840:53238:-1	v1_PLS_96defd072f7023619ec2a86c54b5d19858ca044e20602e246d9b9486f35d4404	GCA_902838295.1_57_5_R8_genomic	CADFXU010000002.1	52840	53238	-1	True	MSNDTPFNALWQRMLARGWTPVSECRLDDWLTQAPDGVVLLSSDPKRTPEVSDNPVMIGELLREFPDYTWQVAIADLEQSEAIGDRFGVFRFPATLVFTGGNYRGVLNGIHPWAELINLMRGLVEPQQERAS*	False
v1_PLS_96defd072f7023619ec2a86c54b5d19858ca044e20602e246d9b9486f35d4404	classIIb_IP:E492_mceB_sp|Q9ZHG0|IM92_KLEPN	25	84	53	2	14	97	3	76	5.55e-06	31.2	immunity_proteins.verified	False	False	GCA_902840035.1_BS20_genomic|CADGEZ010000003.1|252084:252482:1	v1_PLS_96defd072f7023619ec2a86c54b5d19858ca044e20602e246d9b9486f35d4404	GCA_902840035.1_BS20_genomic	CADGEZ010000003.1	252084	252482	1	True	MSNDTPFNALWQRMLARGWTPVSECRLDDWLTQAPDGVVLLSSDPKRTPEVSDNPVMIGELLREFPDYTWQVAIADLEQSEAIGDRFGVFRFPATLVFTGGNYRGVLNGIHPWAELINLMRGLVEPQQERAS*	False
v1_PLS_96defd072f7023619ec2a86c54b5d19858ca044e20602e246d9b9486f35d4404	classIIb_IP:E492_mceB_sp|Q9ZHG0|IM92_KLEPN	25	84	53	2	14	97	3	76	5.55e-06	31.2	immunity_proteins.verified	False	False	GCA_902840065.1_12_GNB_003_genomic|CADGEK010000043.1|134630:135028:-1	v1_PLS_96defd072f7023619ec2a86c54b5d19858ca044e20602e246d9b9486f35d4404	GCA_902840065.1_12_GNB_003_genomic	CADGEK010000043.1	134630	135028	-1	True	MSNDTPFNALWQRMLARGWTPVSECRLDDWLTQAPDGVVLLSSDPKRTPEVSDNPVMIGELLREFPDYTWQVAIADLEQSEAIGDRFGVFRFPATLVFTGGNYRGVLNGIHPWAELINLMRGLVEPQQERAS*	False
v1_PLS_96defd072f7023619ec2a86c54b5d19858ca044e20602e246d9b9486f35d4404	classIIb_IP:E492_mceB_sp|Q9ZHG0|IM92_KLEPN	25	84	53	2	14	97	3	76	5.55e-06	31.2	immunity_proteins.verified	False	False	GCA_902845515.1_21_2_C8_genomic|CADGZI010000063.1|83028:83426:-1	v1_PLS_96defd072f7023619ec2a86c54b5d19858ca044e20602e246d9b9486f35d4404	GCA_902845515.1_21_2_C8_genomic	CADGZI010000063.1	83028	83426	-1	True	MSNDTPFNALWQRMLARGWTPVSECRLDDWLTQAPDGVVLLSSDPKRTPEVSDNPVMIGELLREFPDYTWQVAIADLEQSEAIGDRFGVFRFPATLVFTGGNYRGVLNGIHPWAELINLMRGLVEPQQERAS*	False
v1_PLS_96defd072f7023619ec2a86c54b5d19858ca044e20602e246d9b9486f35d4404	classIIb_IP:E492_mceB_sp|Q9ZHG0|IM92_KLEPN	25	84	53	2	14	97	3	76	5.55e-06	31.2	immunity_proteins.verified	False	False	GCA_902842015.1_40_1_R9_genomic|CADGLP010000023.1|42123:42521:1	v1_PLS_96defd072f7023619ec2a86c54b5d19858ca044e20602e246d9b9486f35d4404	GCA_902842015.1_40_1_R9_genomic	CADGLP010000023.1	42123	42521	1	True	MSNDTPFNALWQRMLARGWTPVSECRLDDWLTQAPDGVVLLSSDPKRTPEVSDNPVMIGELLREFPDYTWQVAIADLEQSEAIGDRFGVFRFPATLVFTGGNYRGVLNGIHPWAELINLMRGLVEPQQERAS*	False
v1_PLS_96defd072f7023619ec2a86c54b5d19858ca044e20602e246d9b9486f35d4404	classIIb_IP:E492_mceB_sp|Q9ZHG0|IM92_KLEPN	25	84	53	2	14	97	3	76	5.55e-06	31.2	immunity_proteins.verified	False	False	GCA_902837605.1_H219_genomic|CADFVP010000006.1|165870:166268:-1	v1_PLS_96defd072f7023619ec2a86c54b5d19858ca044e20602e246d9b9486f35d4404	GCA_902837605.1_H219_genomic	CADFVP010000006.1	165870	166268	-1	True	MSNDTPFNALWQRMLARGWTPVSECRLDDWLTQAPDGVVLLSSDPKRTPEVSDNPVMIGELLREFPDYTWQVAIADLEQSEAIGDRFGVFRFPATLVFTGGNYRGVLNGIHPWAELINLMRGLVEPQQERAS*	False
v1_PLS_96defd072f7023619ec2a86c54b5d19858ca044e20602e246d9b9486f35d4404	classIIb_IP:E492_mceB_sp|Q9ZHG0|IM92_KLEPN	25	84	53	2	14	97	3	76	5.55e-06	31.2	immunity_proteins.verified	False	False	GCA_902839475.1_CD_62_LN_genomic|CADGCG010000002.1|16681:17079:-1	v1_PLS_96defd072f7023619ec2a86c54b5d19858ca044e20602e246d9b9486f35d4404	GCA_902839475.1_CD_62_LN_genomic	CADGCG010000002.1	16681	17079	-1	True	MSNDTPFNALWQRMLARGWTPVSECRLDDWLTQAPDGVVLLSSDPKRTPEVSDNPVMIGELLREFPDYTWQVAIADLEQSEAIGDRFGVFRFPATLVFTGGNYRGVLNGIHPWAELINLMRGLVEPQQERAS*	False
v1_PLS_96defd072f7023619ec2a86c54b5d19858ca044e20602e246d9b9486f35d4404	classIIb_IP:E492_mceB_sp|Q9ZHG0|IM92_KLEPN	25	84	53	2	14	97	3	76	5.55e-06	31.2	immunity_proteins.verified	False	False	GCA_902838185.1_H648_genomic|CADFXJ010000018.1|262161:262559:1	v1_PLS_96defd072f7023619ec2a86c54b5d19858ca044e20602e246d9b9486f35d4404	GCA_902838185.1_H648_genomic	CADFXJ010000018.1	262161	262559	1	True	MSNDTPFNALWQRMLARGWTPVSECRLDDWLTQAPDGVVLLSSDPKRTPEVSDNPVMIGELLREFPDYTWQVAIADLEQSEAIGDRFGVFRFPATLVFTGGNYRGVLNGIHPWAELINLMRGLVEPQQERAS*	False
v1_PLS_96defd072f7023619ec2a86c54b5d19858ca044e20602e246d9b9486f35d4404	classIIb_IP:E492_mceB_sp|Q9ZHG0|IM92_KLEPN	25	84	53	2	14	97	3	76	5.55e-06	31.2	immunity_proteins.verified	False	False	GCA_902839265.1_E9866_genomic|CADGBE010000009.1|234136:234534:1	v1_PLS_96defd072f7023619ec2a86c54b5d19858ca044e20602e246d9b9486f35d4404	GCA_902839265.1_E9866_genomic	CADGBE010000009.1	234136	234534	1	True	MSNDTPFNALWQRMLARGWTPVSECRLDDWLTQAPDGVVLLSSDPKRTPEVSDNPVMIGELLREFPDYTWQVAIADLEQSEAIGDRFGVFRFPATLVFTGGNYRGVLNGIHPWAELINLMRGLVEPQQERAS*	False
v1_PLS_96defd072f7023619ec2a86c54b5d19858ca044e20602e246d9b9486f35d4404	classIIb_IP:E492_mceB_sp|Q9ZHG0|IM92_KLEPN	25	84	53	2	14	97	3	76	5.55e-06	31.2	immunity_proteins.verified	False	False	GCA_902840815.1_E2814_genomic|CADGHM010000023.1|24918:25316:-1	v1_PLS_96defd072f7023619ec2a86c54b5d19858ca044e20602e246d9b9486f35d4404	GCA_902840815.1_E2814_genomic	CADGHM010000023.1	24918	25316	-1	True	MSNDTPFNALWQRMLARGWTPVSECRLDDWLTQAPDGVVLLSSDPKRTPEVSDNPVMIGELLREFPDYTWQVAIADLEQSEAIGDRFGVFRFPATLVFTGGNYRGVLNGIHPWAELINLMRGLVEPQQERAS*	False
v1_PLS_96defd072f7023619ec2a86c54b5d19858ca044e20602e246d9b9486f35d4404	classIIb_IP:E492_mceB_sp|Q9ZHG0|IM92_KLEPN	25	84	53	2	14	97	3	76	5.55e-06	31.2	immunity_proteins.verified	False	False	GCA_902842495.1_E5008_genomic|CADGOA010000033.1|74398:74796:1	v1_PLS_96defd072f7023619ec2a86c54b5d19858ca044e20602e246d9b9486f35d4404	GCA_902842495.1_E5008_genomic	CADGOA010000033.1	74398	74796	1	True	MSNDTPFNALWQRMLARGWTPVSECRLDDWLTQAPDGVVLLSSDPKRTPEVSDNPVMIGELLREFPDYTWQVAIADLEQSEAIGDRFGVFRFPATLVFTGGNYRGVLNGIHPWAELINLMRGLVEPQQERAS*	False
v1_PLS_96defd072f7023619ec2a86c54b5d19858ca044e20602e246d9b9486f35d4404	classIIb_IP:E492_mceB_sp|Q9ZHG0|IM92_KLEPN	25	84	53	2	14	97	3	76	5.55e-06	31.2	immunity_proteins.verified	False	False	GCA_902839035.1_BS36_genomic|CADGAQ010000015.1|460141:460539:1	v1_PLS_96defd072f7023619ec2a86c54b5d19858ca044e20602e246d9b9486f35d4404	GCA_902839035.1_BS36_genomic	CADGAQ010000015.1	460141	460539	1	True	MSNDTPFNALWQRMLARGWTPVSECRLDDWLTQAPDGVVLLSSDPKRTPEVSDNPVMIGELLREFPDYTWQVAIADLEQSEAIGDRFGVFRFPATLVFTGGNYRGVLNGIHPWAELINLMRGLVEPQQERAS*	False
v1_PLS_96defd072f7023619ec2a86c54b5d19858ca044e20602e246d9b9486f35d4404	classIIb_IP:E492_mceB_sp|Q9ZHG0|IM92_KLEPN	25	84	53	2	14	97	3	76	5.55e-06	31.2	immunity_proteins.verified	False	False	GCA_902849875.1_POSS_76_genomic|CADHQI010000050.1|24918:25316:-1	v1_PLS_96defd072f7023619ec2a86c54b5d19858ca044e20602e246d9b9486f35d4404	GCA_902849875.1_POSS_76_genomic	CADHQI010000050.1	24918	25316	-1	True	MSNDTPFNALWQRMLARGWTPVSECRLDDWLTQAPDGVVLLSSDPKRTPEVSDNPVMIGELLREFPDYTWQVAIADLEQSEAIGDRFGVFRFPATLVFTGGNYRGVLNGIHPWAELINLMRGLVEPQQERAS*	False
v1_PLS_96defd072f7023619ec2a86c54b5d19858ca044e20602e246d9b9486f35d4404	classIIb_IP:E492_mceB_sp|Q9ZHG0|IM92_KLEPN	25	84	53	2	14	97	3	76	5.55e-06	31.2	immunity_proteins.verified	False	False	GCA_902847485.1_M660876_genomic|CADHHG010000132.1|15293:15691:-1	v1_PLS_96defd072f7023619ec2a86c54b5d19858ca044e20602e246d9b9486f35d4404	GCA_902847485.1_M660876_genomic	CADHHG010000132.1	15293	15691	-1	True	MSNDTPFNALWQRMLARGWTPVSECRLDDWLTQAPDGVVLLSSDPKRTPEVSDNPVMIGELLREFPDYTWQVAIADLEQSEAIGDRFGVFRFPATLVFTGGNYRGVLNGIHPWAELINLMRGLVEPQQERAS*	False
v1_PLS_96defd072f7023619ec2a86c54b5d19858ca044e20602e246d9b9486f35d4404	classIIb_IP:E492_mceB_sp|Q9ZHG0|IM92_KLEPN	25	84	53	2	14	97	3	76	5.55e-06	31.2	immunity_proteins.verified	False	False	GCA_902838555.1_E4259_genomic|CADFYP010000017.1|145556:145954:1	v1_PLS_96defd072f7023619ec2a86c54b5d19858ca044e20602e246d9b9486f35d4404	GCA_902838555.1_E4259_genomic	CADFYP010000017.1	145556	145954	1	True	MSNDTPFNALWQRMLARGWTPVSECRLDDWLTQAPDGVVLLSSDPKRTPEVSDNPVMIGELLREFPDYTWQVAIADLEQSEAIGDRFGVFRFPATLVFTGGNYRGVLNGIHPWAELINLMRGLVEPQQERAS*	False
v1_PLS_96defd072f7023619ec2a86c54b5d19858ca044e20602e246d9b9486f35d4404	classIIb_IP:E492_mceB_sp|Q9ZHG0|IM92_KLEPN	25	84	53	2	14	97	3	76	5.55e-06	31.2	immunity_proteins.verified	False	False	GCA_902839925.1_18_4_Ti12_genomic|CADGDR010000053.1|111745:112143:1	v1_PLS_96defd072f7023619ec2a86c54b5d19858ca044e20602e246d9b9486f35d4404	GCA_902839925.1_18_4_Ti12_genomic	CADGDR010000053.1	111745	112143	1	True	MSNDTPFNALWQRMLARGWTPVSECRLDDWLTQAPDGVVLLSSDPKRTPEVSDNPVMIGELLREFPDYTWQVAIADLEQSEAIGDRFGVFRFPATLVFTGGNYRGVLNGIHPWAELINLMRGLVEPQQERAS*	False
v1_PLS_96defd072f7023619ec2a86c54b5d19858ca044e20602e246d9b9486f35d4404	classIIb_IP:E492_mceB_sp|Q9ZHG0|IM92_KLEPN	25	84	53	2	14	97	3	76	5.55e-06	31.2	immunity_proteins.verified	False	False	GCA_902843355.1_B721_genomic|CADGRC010000017.1|38169:38567:1	v1_PLS_96defd072f7023619ec2a86c54b5d19858ca044e20602e246d9b9486f35d4404	GCA_902843355.1_B721_genomic	CADGRC010000017.1	38169	38567	1	True	MSNDTPFNALWQRMLARGWTPVSECRLDDWLTQAPDGVVLLSSDPKRTPEVSDNPVMIGELLREFPDYTWQVAIADLEQSEAIGDRFGVFRFPATLVFTGGNYRGVLNGIHPWAELINLMRGLVEPQQERAS*	False
v1_PLS_96defd072f7023619ec2a86c54b5d19858ca044e20602e246d9b9486f35d4404	classIIb_IP:E492_mceB_sp|Q9ZHG0|IM92_KLEPN	25	84	53	2	14	97	3	76	5.55e-06	31.2	immunity_proteins.verified	False	False	GCA_902839045.1_BS76_genomic|CADGAN010000003.1|163451:163849:-1	v1_PLS_96defd072f7023619ec2a86c54b5d19858ca044e20602e246d9b9486f35d4404	GCA_902839045.1_BS76_genomic	CADGAN010000003.1	163451	163849	-1	True	MSNDTPFNALWQRMLARGWTPVSECRLDDWLTQAPDGVVLLSSDPKRTPEVSDNPVMIGELLREFPDYTWQVAIADLEQSEAIGDRFGVFRFPATLVFTGGNYRGVLNGIHPWAELINLMRGLVEPQQERAS*	False
v1_PLS_96defd072f7023619ec2a86c54b5d19858ca044e20602e246d9b9486f35d4404	classIIb_IP:E492_mceB_sp|Q9ZHG0|IM92_KLEPN	25	84	53	2	14	97	3	76	5.55e-06	31.2	immunity_proteins.verified	False	False	GCA_902838235.1_E7087_genomic|CADFXS010000017.1|227224:227622:-1	v1_PLS_96defd072f7023619ec2a86c54b5d19858ca044e20602e246d9b9486f35d4404	GCA_902838235.1_E7087_genomic	CADFXS010000017.1	227224	227622	-1	True	MSNDTPFNALWQRMLARGWTPVSECRLDDWLTQAPDGVVLLSSDPKRTPEVSDNPVMIGELLREFPDYTWQVAIADLEQSEAIGDRFGVFRFPATLVFTGGNYRGVLNGIHPWAELINLMRGLVEPQQERAS*	False
v1_PLS_96defd072f7023619ec2a86c54b5d19858ca044e20602e246d9b9486f35d4404	classIIb_IP:E492_mceB_sp|Q9ZHG0|IM92_KLEPN	25	84	53	2	14	97	3	76	5.55e-06	31.2	immunity_proteins.verified	False	False	GCA_902838765.1_BS117_genomic|CADFZR010000048.1|42073:42471:1	v1_PLS_96defd072f7023619ec2a86c54b5d19858ca044e20602e246d9b9486f35d4404	GCA_902838765.1_BS117_genomic	CADFZR010000048.1	42073	42471	1	True	MSNDTPFNALWQRMLARGWTPVSECRLDDWLTQAPDGVVLLSSDPKRTPEVSDNPVMIGELLREFPDYTWQVAIADLEQSEAIGDRFGVFRFPATLVFTGGNYRGVLNGIHPWAELINLMRGLVEPQQERAS*	False
v1_PLS_96defd072f7023619ec2a86c54b5d19858ca044e20602e246d9b9486f35d4404	classIIb_IP:E492_mceB_sp|Q9ZHG0|IM92_KLEPN	25	84	53	2	14	97	3	76	5.55e-06	31.2	immunity_proteins.verified	False	False	GCA_902837765.1_H087_genomic|CADFVT010000010.1|113396:113794:1	v1_PLS_96defd072f7023619ec2a86c54b5d19858ca044e20602e246d9b9486f35d4404	GCA_902837765.1_H087_genomic	CADFVT010000010.1	113396	113794	1	True	MSNDTPFNALWQRMLARGWTPVSECRLDDWLTQAPDGVVLLSSDPKRTPEVSDNPVMIGELLREFPDYTWQVAIADLEQSEAIGDRFGVFRFPATLVFTGGNYRGVLNGIHPWAELINLMRGLVEPQQERAS*	False
v1_PLS_96defd072f7023619ec2a86c54b5d19858ca044e20602e246d9b9486f35d4404	classIIb_IP:E492_mceB_sp|Q9ZHG0|IM92_KLEPN	25	84	53	2	14	97	3	76	5.55e-06	31.2	immunity_proteins.verified	False	False	GCA_902839585.1_E7253_genomic|CADGCX010000046.1|52530:52928:-1	v1_PLS_96defd072f7023619ec2a86c54b5d19858ca044e20602e246d9b9486f35d4404	GCA_902839585.1_E7253_genomic	CADGCX010000046.1	52530	52928	-1	True	MSNDTPFNALWQRMLARGWTPVSECRLDDWLTQAPDGVVLLSSDPKRTPEVSDNPVMIGELLREFPDYTWQVAIADLEQSEAIGDRFGVFRFPATLVFTGGNYRGVLNGIHPWAELINLMRGLVEPQQERAS*	False
v1_PLS_96defd072f7023619ec2a86c54b5d19858ca044e20602e246d9b9486f35d4404	classIIb_IP:E492_mceB_sp|Q9ZHG0|IM92_KLEPN	25	84	53	2	14	97	3	76	5.55e-06	31.2	immunity_proteins.verified	False	False	GCA_902839125.1_52_2_Ti10_genomic|CADGBP010000023.1|243435:243833:1	v1_PLS_96defd072f7023619ec2a86c54b5d19858ca044e20602e246d9b9486f35d4404	GCA_902839125.1_52_2_Ti10_genomic	CADGBP010000023.1	243435	243833	1	True	MSNDTPFNALWQRMLARGWTPVSECRLDDWLTQAPDGVVLLSSDPKRTPEVSDNPVMIGELLREFPDYTWQVAIADLEQSEAIGDRFGVFRFPATLVFTGGNYRGVLNGIHPWAELINLMRGLVEPQQERAS*	False
v1_PLS_96defd072f7023619ec2a86c54b5d19858ca044e20602e246d9b9486f35d4404	classIIb_IP:E492_mceB_sp|Q9ZHG0|IM92_KLEPN	25	84	53	2	14	97	3	76	5.55e-06	31.2	immunity_proteins.verified	False	False	GCA_902839225.1_A1_66_genomic|CADGBA010000012.1|190976:191374:1	v1_PLS_96defd072f7023619ec2a86c54b5d19858ca044e20602e246d9b9486f35d4404	GCA_902839225.1_A1_66_genomic	CADGBA010000012.1	190976	191374	1	True	MSNDTPFNALWQRMLARGWTPVSECRLDDWLTQAPDGVVLLSSDPKRTPEVSDNPVMIGELLREFPDYTWQVAIADLEQSEAIGDRFGVFRFPATLVFTGGNYRGVLNGIHPWAELINLMRGLVEPQQERAS*	False
v1_PLS_96defd072f7023619ec2a86c54b5d19858ca044e20602e246d9b9486f35d4404	classIIb_IP:E492_mceB_sp|Q9ZHG0|IM92_KLEPN	25	84	53	2	14	97	3	76	5.55e-06	31.2	immunity_proteins.verified	False	False	GCA_902842575.1_39_1_AC10_genomic|CADGOJ010000007.1|42125:42523:1	v1_PLS_96defd072f7023619ec2a86c54b5d19858ca044e20602e246d9b9486f35d4404	GCA_902842575.1_39_1_AC10_genomic	CADGOJ010000007.1	42125	42523	1	True	MSNDTPFNALWQRMLARGWTPVSECRLDDWLTQAPDGVVLLSSDPKRTPEVSDNPVMIGELLREFPDYTWQVAIADLEQSEAIGDRFGVFRFPATLVFTGGNYRGVLNGIHPWAELINLMRGLVEPQQERAS*	False
v1_PLS_96defd072f7023619ec2a86c54b5d19858ca044e20602e246d9b9486f35d4404	classIIb_IP:E492_mceB_sp|Q9ZHG0|IM92_KLEPN	25	84	53	2	14	97	3	76	5.55e-06	31.2	immunity_proteins.verified	False	False	GCA_902844985.1_W4_39_genomic|CADGXN010000066.1|42082:42480:1	v1_PLS_96defd072f7023619ec2a86c54b5d19858ca044e20602e246d9b9486f35d4404	GCA_902844985.1_W4_39_genomic	CADGXN010000066.1	42082	42480	1	True	MSNDTPFNALWQRMLARGWTPVSECRLDDWLTQAPDGVVLLSSDPKRTPEVSDNPVMIGELLREFPDYTWQVAIADLEQSEAIGDRFGVFRFPATLVFTGGNYRGVLNGIHPWAELINLMRGLVEPQQERAS*	False
v1_PLS_96defd072f7023619ec2a86c54b5d19858ca044e20602e246d9b9486f35d4404	classIIb_IP:E492_mceB_sp|Q9ZHG0|IM92_KLEPN	25	84	53	2	14	97	3	76	5.55e-06	31.2	immunity_proteins.verified	False	False	GCA_902844735.1_TA139_genomic|CADGWL010000082.1|41930:42328:1	v1_PLS_96defd072f7023619ec2a86c54b5d19858ca044e20602e246d9b9486f35d4404	GCA_902844735.1_TA139_genomic	CADGWL010000082.1	41930	42328	1	True	MSNDTPFNALWQRMLARGWTPVSECRLDDWLTQAPDGVVLLSSDPKRTPEVSDNPVMIGELLREFPDYTWQVAIADLEQSEAIGDRFGVFRFPATLVFTGGNYRGVLNGIHPWAELINLMRGLVEPQQERAS*	False
v1_PLS_96defd072f7023619ec2a86c54b5d19858ca044e20602e246d9b9486f35d4404	classIIb_IP:E492_mceB_sp|Q9ZHG0|IM92_KLEPN	25	84	53	2	14	97	3	76	5.55e-06	31.2	immunity_proteins.verified	False	False	GCA_902838105.1_H083_genomic|CADFWU010000006.1|75354:75752:-1	v1_PLS_96defd072f7023619ec2a86c54b5d19858ca044e20602e246d9b9486f35d4404	GCA_902838105.1_H083_genomic	CADFWU010000006.1	75354	75752	-1	True	MSNDTPFNALWQRMLARGWTPVSECRLDDWLTQAPDGVVLLSSDPKRTPEVSDNPVMIGELLREFPDYTWQVAIADLEQSEAIGDRFGVFRFPATLVFTGGNYRGVLNGIHPWAELINLMRGLVEPQQERAS*	False
v1_PLS_96defd072f7023619ec2a86c54b5d19858ca044e20602e246d9b9486f35d4404	classIIb_IP:E492_mceB_sp|Q9ZHG0|IM92_KLEPN	25	84	53	2	14	97	3	76	5.55e-06	31.2	immunity_proteins.verified	False	False	GCA_902840225.1_57_3_TC14_genomic|CADGFM010000056.1|46975:47373:-1	v1_PLS_96defd072f7023619ec2a86c54b5d19858ca044e20602e246d9b9486f35d4404	GCA_902840225.1_57_3_TC14_genomic	CADGFM010000056.1	46975	47373	-1	True	MSNDTPFNALWQRMLARGWTPVSECRLDDWLTQAPDGVVLLSSDPKRTPEVSDNPVMIGELLREFPDYTWQVAIADLEQSEAIGDRFGVFRFPATLVFTGGNYRGVLNGIHPWAELINLMRGLVEPQQERAS*	False
v1_PLS_96defd072f7023619ec2a86c54b5d19858ca044e20602e246d9b9486f35d4404	classIIb_IP:E492_mceB_sp|Q9ZHG0|IM92_KLEPN	25	84	53	2	14	97	3	76	5.55e-06	31.2	immunity_proteins.verified	False	False	GCA_902842365.1_B620_genomic|CADGNI010000043.1|45168:45566:-1	v1_PLS_96defd072f7023619ec2a86c54b5d19858ca044e20602e246d9b9486f35d4404	GCA_902842365.1_B620_genomic	CADGNI010000043.1	45168	45566	-1	True	MSNDTPFNALWQRMLARGWTPVSECRLDDWLTQAPDGVVLLSSDPKRTPEVSDNPVMIGELLREFPDYTWQVAIADLEQSEAIGDRFGVFRFPATLVFTGGNYRGVLNGIHPWAELINLMRGLVEPQQERAS*	False
v1_PLS_96defd072f7023619ec2a86c54b5d19858ca044e20602e246d9b9486f35d4404	classIIb_IP:E492_mceB_sp|Q9ZHG0|IM92_KLEPN	25	84	53	2	14	97	3	76	5.55e-06	31.2	immunity_proteins.verified	False	False	GCA_902839795.1_61_1_Ti1_genomic|CADGDW010000034.1|42091:42489:1	v1_PLS_96defd072f7023619ec2a86c54b5d19858ca044e20602e246d9b9486f35d4404	GCA_902839795.1_61_1_Ti1_genomic	CADGDW010000034.1	42091	42489	1	True	MSNDTPFNALWQRMLARGWTPVSECRLDDWLTQAPDGVVLLSSDPKRTPEVSDNPVMIGELLREFPDYTWQVAIADLEQSEAIGDRFGVFRFPATLVFTGGNYRGVLNGIHPWAELINLMRGLVEPQQERAS*	False
v1_PLS_96defd072f7023619ec2a86c54b5d19858ca044e20602e246d9b9486f35d4404	classIIb_IP:E492_mceB_sp|Q9ZHG0|IM92_KLEPN	25	84	53	2	14	97	3	76	5.55e-06	31.2	immunity_proteins.verified	False	False	GCA_902844285.1_23_1_TC4_genomic|CADGUY010000076.1|45144:45542:-1	v1_PLS_96defd072f7023619ec2a86c54b5d19858ca044e20602e246d9b9486f35d4404	GCA_902844285.1_23_1_TC4_genomic	CADGUY010000076.1	45144	45542	-1	True	MSNDTPFNALWQRMLARGWTPVSECRLDDWLTQAPDGVVLLSSDPKRTPEVSDNPVMIGELLREFPDYTWQVAIADLEQSEAIGDRFGVFRFPATLVFTGGNYRGVLNGIHPWAELINLMRGLVEPQQERAS*	False
v1_PLS_96defd072f7023619ec2a86c54b5d19858ca044e20602e246d9b9486f35d4404	classIIb_IP:E492_mceB_sp|Q9ZHG0|IM92_KLEPN	25	84	53	2	14	97	3	76	5.55e-06	31.2	immunity_proteins.verified	False	False	GCA_902839145.1_12_GNB_036_genomic|CADGBO010000014.1|134679:135077:-1	v1_PLS_96defd072f7023619ec2a86c54b5d19858ca044e20602e246d9b9486f35d4404	GCA_902839145.1_12_GNB_036_genomic	CADGBO010000014.1	134679	135077	-1	True	MSNDTPFNALWQRMLARGWTPVSECRLDDWLTQAPDGVVLLSSDPKRTPEVSDNPVMIGELLREFPDYTWQVAIADLEQSEAIGDRFGVFRFPATLVFTGGNYRGVLNGIHPWAELINLMRGLVEPQQERAS*	False
v1_PLS_96defd072f7023619ec2a86c54b5d19858ca044e20602e246d9b9486f35d4404	classIIb_IP:E492_mceB_sp|Q9ZHG0|IM92_KLEPN	25	84	53	2	14	97	3	76	5.55e-06	31.2	immunity_proteins.verified	False	False	GCA_902841665.1_DMG_2012_genomic|CADGKK010000024.1|44989:45387:-1	v1_PLS_96defd072f7023619ec2a86c54b5d19858ca044e20602e246d9b9486f35d4404	GCA_902841665.1_DMG_2012_genomic	CADGKK010000024.1	44989	45387	-1	True	MSNDTPFNALWQRMLARGWTPVSECRLDDWLTQAPDGVVLLSSDPKRTPEVSDNPVMIGELLREFPDYTWQVAIADLEQSEAIGDRFGVFRFPATLVFTGGNYRGVLNGIHPWAELINLMRGLVEPQQERAS*	False
v1_PLS_96defd072f7023619ec2a86c54b5d19858ca044e20602e246d9b9486f35d4404	classIIb_IP:E492_mceB_sp|Q9ZHG0|IM92_KLEPN	25	84	53	2	14	97	3	76	5.55e-06	31.2	immunity_proteins.verified	False	False	GCA_902842065.1_E4712_genomic|CADGLV010000022.1|52903:53301:-1	v1_PLS_96defd072f7023619ec2a86c54b5d19858ca044e20602e246d9b9486f35d4404	GCA_902842065.1_E4712_genomic	CADGLV010000022.1	52903	53301	-1	True	MSNDTPFNALWQRMLARGWTPVSECRLDDWLTQAPDGVVLLSSDPKRTPEVSDNPVMIGELLREFPDYTWQVAIADLEQSEAIGDRFGVFRFPATLVFTGGNYRGVLNGIHPWAELINLMRGLVEPQQERAS*	False
v1_PLS_96defd072f7023619ec2a86c54b5d19858ca044e20602e246d9b9486f35d4404	classIIb_IP:E492_mceB_sp|Q9ZHG0|IM92_KLEPN	25	84	53	2	14	97	3	76	5.55e-06	31.2	immunity_proteins.verified	False	False	GCA_902837575.1_E5795_genomic|CADFUZ010000015.1|1819:2217:1	v1_PLS_96defd072f7023619ec2a86c54b5d19858ca044e20602e246d9b9486f35d4404	GCA_902837575.1_E5795_genomic	CADFUZ010000015.1	1819	2217	1	True	MSNDTPFNALWQRMLARGWTPVSECRLDDWLTQAPDGVVLLSSDPKRTPEVSDNPVMIGELLREFPDYTWQVAIADLEQSEAIGDRFGVFRFPATLVFTGGNYRGVLNGIHPWAELINLMRGLVEPQQERAS*	False
v1_PLS_96defd072f7023619ec2a86c54b5d19858ca044e20602e246d9b9486f35d4404	classIIb_IP:E492_mceB_sp|Q9ZHG0|IM92_KLEPN	25	84	53	2	14	97	3	76	5.55e-06	31.2	immunity_proteins.verified	False	False	GCA_902848035.1_2H_276_5_genomic|CADHIY010000008.1|45106:45504:-1	v1_PLS_96defd072f7023619ec2a86c54b5d19858ca044e20602e246d9b9486f35d4404	GCA_902848035.1_2H_276_5_genomic	CADHIY010000008.1	45106	45504	-1	True	MSNDTPFNALWQRMLARGWTPVSECRLDDWLTQAPDGVVLLSSDPKRTPEVSDNPVMIGELLREFPDYTWQVAIADLEQSEAIGDRFGVFRFPATLVFTGGNYRGVLNGIHPWAELINLMRGLVEPQQERAS*	False
v1_PLS_96defd072f7023619ec2a86c54b5d19858ca044e20602e246d9b9486f35d4404	classIIb_IP:E492_mceB_sp|Q9ZHG0|IM92_KLEPN	25	84	53	2	14	97	3	76	5.55e-06	31.2	immunity_proteins.verified	False	False	GCA_902848665.1_E9472_genomic|CADHLW010000043.1|24918:25316:-1	v1_PLS_96defd072f7023619ec2a86c54b5d19858ca044e20602e246d9b9486f35d4404	GCA_902848665.1_E9472_genomic	CADHLW010000043.1	24918	25316	-1	True	MSNDTPFNALWQRMLARGWTPVSECRLDDWLTQAPDGVVLLSSDPKRTPEVSDNPVMIGELLREFPDYTWQVAIADLEQSEAIGDRFGVFRFPATLVFTGGNYRGVLNGIHPWAELINLMRGLVEPQQERAS*	False
v1_PLS_96defd072f7023619ec2a86c54b5d19858ca044e20602e246d9b9486f35d4404	classIIb_IP:E492_mceB_sp|Q9ZHG0|IM92_KLEPN	25	84	53	2	14	97	3	76	5.55e-06	31.2	immunity_proteins.verified	False	False	GCA_902847185.1_2_1_P20_genomic|CADHFO010000089.1|45268:45666:-1	v1_PLS_96defd072f7023619ec2a86c54b5d19858ca044e20602e246d9b9486f35d4404	GCA_902847185.1_2_1_P20_genomic	CADHFO010000089.1	45268	45666	-1	True	MSNDTPFNALWQRMLARGWTPVSECRLDDWLTQAPDGVVLLSSDPKRTPEVSDNPVMIGELLREFPDYTWQVAIADLEQSEAIGDRFGVFRFPATLVFTGGNYRGVLNGIHPWAELINLMRGLVEPQQERAS*	False
v1_PLS_96defd072f7023619ec2a86c54b5d19858ca044e20602e246d9b9486f35d4404	classIIb_IP:E492_mceB_sp|Q9ZHG0|IM92_KLEPN	25	84	53	2	14	97	3	76	5.55e-06	31.2	immunity_proteins.verified	False	False	GCA_902846025.1_2H_327_14_genomic|CADHBQ010000025.1|45158:45556:-1	v1_PLS_96defd072f7023619ec2a86c54b5d19858ca044e20602e246d9b9486f35d4404	GCA_902846025.1_2H_327_14_genomic	CADHBQ010000025.1	45158	45556	-1	True	MSNDTPFNALWQRMLARGWTPVSECRLDDWLTQAPDGVVLLSSDPKRTPEVSDNPVMIGELLREFPDYTWQVAIADLEQSEAIGDRFGVFRFPATLVFTGGNYRGVLNGIHPWAELINLMRGLVEPQQERAS*	False
v1_PLS_96defd072f7023619ec2a86c54b5d19858ca044e20602e246d9b9486f35d4404	classIIb_IP:E492_mceB_sp|Q9ZHG0|IM92_KLEPN	25	84	53	2	14	97	3	76	5.55e-06	31.2	immunity_proteins.verified	False	False	GCA_902840155.1_GNB_3401_genomic|CADGEP010000005.1|16670:17068:-1	v1_PLS_96defd072f7023619ec2a86c54b5d19858ca044e20602e246d9b9486f35d4404	GCA_902840155.1_GNB_3401_genomic	CADGEP010000005.1	16670	17068	-1	True	MSNDTPFNALWQRMLARGWTPVSECRLDDWLTQAPDGVVLLSSDPKRTPEVSDNPVMIGELLREFPDYTWQVAIADLEQSEAIGDRFGVFRFPATLVFTGGNYRGVLNGIHPWAELINLMRGLVEPQQERAS*	False
v1_PLS_96defd072f7023619ec2a86c54b5d19858ca044e20602e246d9b9486f35d4404	classIIb_IP:E492_mceB_sp|Q9ZHG0|IM92_KLEPN	25	84	53	2	14	97	3	76	5.55e-06	31.2	immunity_proteins.verified	False	False	GCA_902837965.1_H022_genomic|CADFWN010000005.1|303983:304381:1	v1_PLS_96defd072f7023619ec2a86c54b5d19858ca044e20602e246d9b9486f35d4404	GCA_902837965.1_H022_genomic	CADFWN010000005.1	303983	304381	1	True	MSNDTPFNALWQRMLARGWTPVSECRLDDWLTQAPDGVVLLSSDPKRTPEVSDNPVMIGELLREFPDYTWQVAIADLEQSEAIGDRFGVFRFPATLVFTGGNYRGVLNGIHPWAELINLMRGLVEPQQERAS*	False
v1_PLS_325ca892ea8f2990d12e863a026e29cd0be6006f08cb9ce43887886d0994dc1e	classIIa_IP:N_mcnI	41.667	24	14	0	95	118	63	86	0.000711	25.8	immunity_proteins.verified	False	False	GCA_902838075.1_TA092_genomic|CADFWY010000008.1|139472:139978:-1	v1_PLS_325ca892ea8f2990d12e863a026e29cd0be6006f08cb9ce43887886d0994dc1e	GCA_902838075.1_TA092_genomic	CADFWY010000008.1	139472	139978	-1	True	MNRIEHYHDWLRDAHAMEKQAEKMLESMASRIENYPELRSRIEQHISETKNQLSQLESILDRNNISRSVIKDSMSKMAAFGQSIGGIFPSDEIVKGSISGYVFEQFEIACYTSLLAAAKNAGDTASVPIIEAILNEEIQMAEWLLNHIPDTTEQFMVRSEIDGVEAKK*	False
v1_PLS_325ca892ea8f2990d12e863a026e29cd0be6006f08cb9ce43887886d0994dc1e	classIIa_IP:N_mcnI	41.667	24	14	0	95	118	63	86	0.000711	25.8	immunity_proteins.verified	False	False	GCA_902843575.1_B476_genomic|CADGSI010000088.1|1087:1593:1	v1_PLS_325ca892ea8f2990d12e863a026e29cd0be6006f08cb9ce43887886d0994dc1e	GCA_902843575.1_B476_genomic	CADGSI010000088.1	1087	1593	1	True	MNRIEHYHDWLRDAHAMEKQAEKMLESMASRIENYPELRSRIEQHISETKNQLSQLESILDRNNISRSVIKDSMSKMAAFGQSIGGIFPSDEIVKGSISGYVFEQFEIACYTSLLAAAKNAGDTASVPIIEAILNEEIQMAEWLLNHIPDTTEQFMVRSEIDGVEAKK*	False
v1_PLS_325ca892ea8f2990d12e863a026e29cd0be6006f08cb9ce43887886d0994dc1e	classIIa_IP:N_mcnI	41.667	24	14	0	95	118	63	86	0.000711	25.8	immunity_proteins.verified	False	False	GCA_902839335.1_B1542_genomic|CADGBQ010000057.1|3204:3710:1	v1_PLS_325ca892ea8f2990d12e863a026e29cd0be6006f08cb9ce43887886d0994dc1e	GCA_902839335.1_B1542_genomic	CADGBQ010000057.1	3204	3710	1	True	MNRIEHYHDWLRDAHAMEKQAEKMLESMASRIENYPELRSRIEQHISETKNQLSQLESILDRNNISRSVIKDSMSKMAAFGQSIGGIFPSDEIVKGSISGYVFEQFEIACYTSLLAAAKNAGDTASVPIIEAILNEEIQMAEWLLNHIPDTTEQFMVRSEIDGVEAKK*	False
v1_PLS_325ca892ea8f2990d12e863a026e29cd0be6006f08cb9ce43887886d0994dc1e	classIIa_IP:N_mcnI	41.667	24	14	0	95	118	63	86	0.000711	25.8	immunity_proteins.verified	False	False	GCA_902846625.1_TA098_genomic|CADHDR010000167.1|4008:4514:-1	v1_PLS_325ca892ea8f2990d12e863a026e29cd0be6006f08cb9ce43887886d0994dc1e	GCA_902846625.1_TA098_genomic	CADHDR010000167.1	4008	4514	-1	True	MNRIEHYHDWLRDAHAMEKQAEKMLESMASRIENYPELRSRIEQHISETKNQLSQLESILDRNNISRSVIKDSMSKMAAFGQSIGGIFPSDEIVKGSISGYVFEQFEIACYTSLLAAAKNAGDTASVPIIEAILNEEIQMAEWLLNHIPDTTEQFMVRSEIDGVEAKK*	False
v1_PLS_325ca892ea8f2990d12e863a026e29cd0be6006f08cb9ce43887886d0994dc1e	classIIa_IP:N_mcnI	41.667	24	14	0	95	118	63	86	0.000711	25.8	immunity_proteins.verified	False	False	GCA_902842925.1_E7861_genomic|CADGQE010000063.1|3318:3824:-1	v1_PLS_325ca892ea8f2990d12e863a026e29cd0be6006f08cb9ce43887886d0994dc1e	GCA_902842925.1_E7861_genomic	CADGQE010000063.1	3318	3824	-1	True	MNRIEHYHDWLRDAHAMEKQAEKMLESMASRIENYPELRSRIEQHISETKNQLSQLESILDRNNISRSVIKDSMSKMAAFGQSIGGIFPSDEIVKGSISGYVFEQFEIACYTSLLAAAKNAGDTASVPIIEAILNEEIQMAEWLLNHIPDTTEQFMVRSEIDGVEAKK*	False
v1_PLS_f6e4b0f56f0f3a2f8ca6cabfaaf301b7b887f9fc3dac455f02893271f22d9b3e	classIIa_IP:N_mcnI	41.667	24	14	0	95	118	63	86	0.000633	25.8	immunity_proteins.verified	False	False	GCA_902838075.1_TA092_genomic|CADFWY010000010.1|105769:106275:-1	v1_PLS_f6e4b0f56f0f3a2f8ca6cabfaaf301b7b887f9fc3dac455f02893271f22d9b3e	GCA_902838075.1_TA092_genomic	CADFWY010000010.1	105769	106275	-1	True	MNRIEHYHDWLRDAHAMEKQAESMLESMASRIDNYPELRARIEQHLSETKNQIVQLETILDRNDISRSVIKDSMSKMAALGQSIGGIFPSDEIVKGSISGYVFEQFEIACYTSLLAAAKNAGDTASIPIIEAILNDEKHMADWLIQHIPQTTEKFLIRSETDGVEAKK*	False
v1_PLS_f6e4b0f56f0f3a2f8ca6cabfaaf301b7b887f9fc3dac455f02893271f22d9b3e	classIIa_IP:N_mcnI	41.667	24	14	0	95	118	63	86	0.000633	25.8	immunity_proteins.verified	False	False	GCA_902849205.1_C2_27_genomic|CADHNX010000114.1|5589:6095:-1	v1_PLS_f6e4b0f56f0f3a2f8ca6cabfaaf301b7b887f9fc3dac455f02893271f22d9b3e	GCA_902849205.1_C2_27_genomic	CADHNX010000114.1	5589	6095	-1	True	MNRIEHYHDWLRDAHAMEKQAESMLESMASRIDNYPELRARIEQHLSETKNQIVQLETILDRNDISRSVIKDSMSKMAALGQSIGGIFPSDEIVKGSISGYVFEQFEIACYTSLLAAAKNAGDTASIPIIEAILNDEKHMADWLIQHIPQTTEKFLIRSETDGVEAKK*	False
v1_PLS_f6e4b0f56f0f3a2f8ca6cabfaaf301b7b887f9fc3dac455f02893271f22d9b3e	classIIa_IP:N_mcnI	41.667	24	14	0	95	118	63	86	0.000633	25.8	immunity_proteins.verified	False	False	GCA_902849245.1_H030_genomic|CADHNN010000038.1|100098:100604:-1	v1_PLS_f6e4b0f56f0f3a2f8ca6cabfaaf301b7b887f9fc3dac455f02893271f22d9b3e	GCA_902849245.1_H030_genomic	CADHNN010000038.1	100098	100604	-1	True	MNRIEHYHDWLRDAHAMEKQAESMLESMASRIDNYPELRARIEQHLSETKNQIVQLETILDRNDISRSVIKDSMSKMAALGQSIGGIFPSDEIVKGSISGYVFEQFEIACYTSLLAAAKNAGDTASIPIIEAILNDEKHMADWLIQHIPQTTEKFLIRSETDGVEAKK*	False
v1_PLS_f6e4b0f56f0f3a2f8ca6cabfaaf301b7b887f9fc3dac455f02893271f22d9b3e	classIIa_IP:N_mcnI	41.667	24	14	0	95	118	63	86	0.000633	25.8	immunity_proteins.verified	False	False	GCA_902848925.1_H561_genomic|CADHMT010000033.1|24916:25422:-1	v1_PLS_f6e4b0f56f0f3a2f8ca6cabfaaf301b7b887f9fc3dac455f02893271f22d9b3e	GCA_902848925.1_H561_genomic	CADHMT010000033.1	24916	25422	-1	True	MNRIEHYHDWLRDAHAMEKQAESMLESMASRIDNYPELRARIEQHLSETKNQIVQLETILDRNDISRSVIKDSMSKMAALGQSIGGIFPSDEIVKGSISGYVFEQFEIACYTSLLAAAKNAGDTASIPIIEAILNDEKHMADWLIQHIPQTTEKFLIRSETDGVEAKK*	False
v1_PLS_f6e4b0f56f0f3a2f8ca6cabfaaf301b7b887f9fc3dac455f02893271f22d9b3e	classIIa_IP:N_mcnI	41.667	24	14	0	95	118	63	86	0.000633	25.8	immunity_proteins.verified	False	False	GCA_902849415.1_E8769_genomic|CADHON010000156.1|13214:13720:1	v1_PLS_f6e4b0f56f0f3a2f8ca6cabfaaf301b7b887f9fc3dac455f02893271f22d9b3e	GCA_902849415.1_E8769_genomic	CADHON010000156.1	13214	13720	1	True	MNRIEHYHDWLRDAHAMEKQAESMLESMASRIDNYPELRARIEQHLSETKNQIVQLETILDRNDISRSVIKDSMSKMAALGQSIGGIFPSDEIVKGSISGYVFEQFEIACYTSLLAAAKNAGDTASIPIIEAILNDEKHMADWLIQHIPQTTEKFLIRSETDGVEAKK*	False
v1_PLS_f6e4b0f56f0f3a2f8ca6cabfaaf301b7b887f9fc3dac455f02893271f22d9b3e	classIIa_IP:N_mcnI	41.667	24	14	0	95	118	63	86	0.000633	25.8	immunity_proteins.verified	False	False	GCA_902849105.1_C2_106_genomic|CADHNR010000102.1|11508:12014:1	v1_PLS_f6e4b0f56f0f3a2f8ca6cabfaaf301b7b887f9fc3dac455f02893271f22d9b3e	GCA_902849105.1_C2_106_genomic	CADHNR010000102.1	11508	12014	1	True	MNRIEHYHDWLRDAHAMEKQAESMLESMASRIDNYPELRARIEQHLSETKNQIVQLETILDRNDISRSVIKDSMSKMAALGQSIGGIFPSDEIVKGSISGYVFEQFEIACYTSLLAAAKNAGDTASIPIIEAILNDEKHMADWLIQHIPQTTEKFLIRSETDGVEAKK*	False
v1_PLS_f6e4b0f56f0f3a2f8ca6cabfaaf301b7b887f9fc3dac455f02893271f22d9b3e	classIIa_IP:N_mcnI	41.667	24	14	0	95	118	63	86	0.000633	25.8	immunity_proteins.verified	False	False	GCA_902849145.1_C2_97_genomic|CADHNO010000044.1|11382:11888:1	v1_PLS_f6e4b0f56f0f3a2f8ca6cabfaaf301b7b887f9fc3dac455f02893271f22d9b3e	GCA_902849145.1_C2_97_genomic	CADHNO010000044.1	11382	11888	1	True	MNRIEHYHDWLRDAHAMEKQAESMLESMASRIDNYPELRARIEQHLSETKNQIVQLETILDRNDISRSVIKDSMSKMAALGQSIGGIFPSDEIVKGSISGYVFEQFEIACYTSLLAAAKNAGDTASIPIIEAILNDEKHMADWLIQHIPQTTEKFLIRSETDGVEAKK*	False
v1_PLS_f6e4b0f56f0f3a2f8ca6cabfaaf301b7b887f9fc3dac455f02893271f22d9b3e	classIIa_IP:N_mcnI	41.667	24	14	0	95	118	63	86	0.000633	25.8	immunity_proteins.verified	False	False	GCA_902849065.1_C4_95_genomic|CADHNH010000021.1|11365:11871:1	v1_PLS_f6e4b0f56f0f3a2f8ca6cabfaaf301b7b887f9fc3dac455f02893271f22d9b3e	GCA_902849065.1_C4_95_genomic	CADHNH010000021.1	11365	11871	1	True	MNRIEHYHDWLRDAHAMEKQAESMLESMASRIDNYPELRARIEQHLSETKNQIVQLETILDRNDISRSVIKDSMSKMAALGQSIGGIFPSDEIVKGSISGYVFEQFEIACYTSLLAAAKNAGDTASIPIIEAILNDEKHMADWLIQHIPQTTEKFLIRSETDGVEAKK*	False
v1_PLS_f6e4b0f56f0f3a2f8ca6cabfaaf301b7b887f9fc3dac455f02893271f22d9b3e	classIIa_IP:N_mcnI	41.667	24	14	0	95	118	63	86	0.000633	25.8	immunity_proteins.verified	False	False	GCA_902842355.1_H176_genomic|CADGNK010000024.1|13520:14026:-1	v1_PLS_f6e4b0f56f0f3a2f8ca6cabfaaf301b7b887f9fc3dac455f02893271f22d9b3e	GCA_902842355.1_H176_genomic	CADGNK010000024.1	13520	14026	-1	True	MNRIEHYHDWLRDAHAMEKQAESMLESMASRIDNYPELRARIEQHLSETKNQIVQLETILDRNDISRSVIKDSMSKMAALGQSIGGIFPSDEIVKGSISGYVFEQFEIACYTSLLAAAKNAGDTASIPIIEAILNDEKHMADWLIQHIPQTTEKFLIRSETDGVEAKK*	False
v1_PLS_f6e4b0f56f0f3a2f8ca6cabfaaf301b7b887f9fc3dac455f02893271f22d9b3e	classIIa_IP:N_mcnI	41.667	24	14	0	95	118	63	86	0.000633	25.8	immunity_proteins.verified	False	False	GCA_902849195.1_C3_70_genomic|CADHNW010000059.1|100098:100604:-1	v1_PLS_f6e4b0f56f0f3a2f8ca6cabfaaf301b7b887f9fc3dac455f02893271f22d9b3e	GCA_902849195.1_C3_70_genomic	CADHNW010000059.1	100098	100604	-1	True	MNRIEHYHDWLRDAHAMEKQAESMLESMASRIDNYPELRARIEQHLSETKNQIVQLETILDRNDISRSVIKDSMSKMAALGQSIGGIFPSDEIVKGSISGYVFEQFEIACYTSLLAAAKNAGDTASIPIIEAILNDEKHMADWLIQHIPQTTEKFLIRSETDGVEAKK*	False
v1_PLS_f6e4b0f56f0f3a2f8ca6cabfaaf301b7b887f9fc3dac455f02893271f22d9b3e	classIIa_IP:N_mcnI	41.667	24	14	0	95	118	63	86	0.000633	25.8	immunity_proteins.verified	False	False	GCA_902838785.1_12_2_Ti13_genomic|CADFZH010000023.1|109130:109636:1	v1_PLS_f6e4b0f56f0f3a2f8ca6cabfaaf301b7b887f9fc3dac455f02893271f22d9b3e	GCA_902838785.1_12_2_Ti13_genomic	CADFZH010000023.1	109130	109636	1	True	MNRIEHYHDWLRDAHAMEKQAESMLESMASRIDNYPELRARIEQHLSETKNQIVQLETILDRNDISRSVIKDSMSKMAALGQSIGGIFPSDEIVKGSISGYVFEQFEIACYTSLLAAAKNAGDTASIPIIEAILNDEKHMADWLIQHIPQTTEKFLIRSETDGVEAKK*	False
v1_PLS_f6e4b0f56f0f3a2f8ca6cabfaaf301b7b887f9fc3dac455f02893271f22d9b3e	classIIa_IP:N_mcnI	41.667	24	14	0	95	118	63	86	0.000633	25.8	immunity_proteins.verified	False	False	GCA_902849625.1_2H_434_21_genomic|CADHPK010000108.1|11365:11871:1	v1_PLS_f6e4b0f56f0f3a2f8ca6cabfaaf301b7b887f9fc3dac455f02893271f22d9b3e	GCA_902849625.1_2H_434_21_genomic	CADHPK010000108.1	11365	11871	1	True	MNRIEHYHDWLRDAHAMEKQAESMLESMASRIDNYPELRARIEQHLSETKNQIVQLETILDRNDISRSVIKDSMSKMAALGQSIGGIFPSDEIVKGSISGYVFEQFEIACYTSLLAAAKNAGDTASIPIIEAILNDEKHMADWLIQHIPQTTEKFLIRSETDGVEAKK*	False
v1_PLS_f6e4b0f56f0f3a2f8ca6cabfaaf301b7b887f9fc3dac455f02893271f22d9b3e	classIIa_IP:N_mcnI	41.667	24	14	0	95	118	63	86	0.000633	25.8	immunity_proteins.verified	False	False	GCA_902849045.1_C2_103_genomic|CADHMU010000024.1|99979:100485:-1	v1_PLS_f6e4b0f56f0f3a2f8ca6cabfaaf301b7b887f9fc3dac455f02893271f22d9b3e	GCA_902849045.1_C2_103_genomic	CADHMU010000024.1	99979	100485	-1	True	MNRIEHYHDWLRDAHAMEKQAESMLESMASRIDNYPELRARIEQHLSETKNQIVQLETILDRNDISRSVIKDSMSKMAALGQSIGGIFPSDEIVKGSISGYVFEQFEIACYTSLLAAAKNAGDTASIPIIEAILNDEKHMADWLIQHIPQTTEKFLIRSETDGVEAKK*	False
v1_PLS_f6e4b0f56f0f3a2f8ca6cabfaaf301b7b887f9fc3dac455f02893271f22d9b3e	classIIa_IP:N_mcnI	41.667	24	14	0	95	118	63	86	0.000633	25.8	immunity_proteins.verified	False	False	GCA_902849495.1_C4_93_genomic|CADHPM010000013.1|89223:89729:-1	v1_PLS_f6e4b0f56f0f3a2f8ca6cabfaaf301b7b887f9fc3dac455f02893271f22d9b3e	GCA_902849495.1_C4_93_genomic	CADHPM010000013.1	89223	89729	-1	True	MNRIEHYHDWLRDAHAMEKQAESMLESMASRIDNYPELRARIEQHLSETKNQIVQLETILDRNDISRSVIKDSMSKMAALGQSIGGIFPSDEIVKGSISGYVFEQFEIACYTSLLAAAKNAGDTASIPIIEAILNDEKHMADWLIQHIPQTTEKFLIRSETDGVEAKK*	False
v1_PLS_f6e4b0f56f0f3a2f8ca6cabfaaf301b7b887f9fc3dac455f02893271f22d9b3e	classIIa_IP:N_mcnI	41.667	24	14	0	95	118	63	86	0.000633	25.8	immunity_proteins.verified	False	False	GCA_902848905.1_E3094_genomic|CADHND010000056.1|11366:11872:1	v1_PLS_f6e4b0f56f0f3a2f8ca6cabfaaf301b7b887f9fc3dac455f02893271f22d9b3e	GCA_902848905.1_E3094_genomic	CADHND010000056.1	11366	11872	1	True	MNRIEHYHDWLRDAHAMEKQAESMLESMASRIDNYPELRARIEQHLSETKNQIVQLETILDRNDISRSVIKDSMSKMAALGQSIGGIFPSDEIVKGSISGYVFEQFEIACYTSLLAAAKNAGDTASIPIIEAILNDEKHMADWLIQHIPQTTEKFLIRSETDGVEAKK*	False
v1_PLS_f6e4b0f56f0f3a2f8ca6cabfaaf301b7b887f9fc3dac455f02893271f22d9b3e	classIIa_IP:N_mcnI	41.667	24	14	0	95	118	63	86	0.000633	25.8	immunity_proteins.verified	False	False	GCA_902849055.1_B1075_genomic|CADHMP010000059.1|24916:25422:-1	v1_PLS_f6e4b0f56f0f3a2f8ca6cabfaaf301b7b887f9fc3dac455f02893271f22d9b3e	GCA_902849055.1_B1075_genomic	CADHMP010000059.1	24916	25422	-1	True	MNRIEHYHDWLRDAHAMEKQAESMLESMASRIDNYPELRARIEQHLSETKNQIVQLETILDRNDISRSVIKDSMSKMAALGQSIGGIFPSDEIVKGSISGYVFEQFEIACYTSLLAAAKNAGDTASIPIIEAILNDEKHMADWLIQHIPQTTEKFLIRSETDGVEAKK*	False
v1_PLS_f6e4b0f56f0f3a2f8ca6cabfaaf301b7b887f9fc3dac455f02893271f22d9b3e	classIIa_IP:N_mcnI	41.667	24	14	0	95	118	63	86	0.000633	25.8	immunity_proteins.verified	False	False	GCA_902849375.1_C4_94_genomic|CADHOS010000031.1|11360:11866:1	v1_PLS_f6e4b0f56f0f3a2f8ca6cabfaaf301b7b887f9fc3dac455f02893271f22d9b3e	GCA_902849375.1_C4_94_genomic	CADHOS010000031.1	11360	11866	1	True	MNRIEHYHDWLRDAHAMEKQAESMLESMASRIDNYPELRARIEQHLSETKNQIVQLETILDRNDISRSVIKDSMSKMAALGQSIGGIFPSDEIVKGSISGYVFEQFEIACYTSLLAAAKNAGDTASIPIIEAILNDEKHMADWLIQHIPQTTEKFLIRSETDGVEAKK*	False
v1_PLS_f6e4b0f56f0f3a2f8ca6cabfaaf301b7b887f9fc3dac455f02893271f22d9b3e	classIIa_IP:N_mcnI	41.667	24	14	0	95	118	63	86	0.000633	25.8	immunity_proteins.verified	False	False	GCA_902849005.1_E1426_genomic|CADHMX010000029.1|2888:3394:-1	v1_PLS_f6e4b0f56f0f3a2f8ca6cabfaaf301b7b887f9fc3dac455f02893271f22d9b3e	GCA_902849005.1_E1426_genomic	CADHMX010000029.1	2888	3394	-1	True	MNRIEHYHDWLRDAHAMEKQAESMLESMASRIDNYPELRARIEQHLSETKNQIVQLETILDRNDISRSVIKDSMSKMAALGQSIGGIFPSDEIVKGSISGYVFEQFEIACYTSLLAAAKNAGDTASIPIIEAILNDEKHMADWLIQHIPQTTEKFLIRSETDGVEAKK*	False
v1_PLS_f6e4b0f56f0f3a2f8ca6cabfaaf301b7b887f9fc3dac455f02893271f22d9b3e	classIIa_IP:N_mcnI	41.667	24	14	0	95	118	63	86	0.000633	25.8	immunity_proteins.verified	False	False	GCA_902840365.1_B288_genomic|CADGFR010000013.1|96719:97225:-1	v1_PLS_f6e4b0f56f0f3a2f8ca6cabfaaf301b7b887f9fc3dac455f02893271f22d9b3e	GCA_902840365.1_B288_genomic	CADGFR010000013.1	96719	97225	-1	True	MNRIEHYHDWLRDAHAMEKQAESMLESMASRIDNYPELRARIEQHLSETKNQIVQLETILDRNDISRSVIKDSMSKMAALGQSIGGIFPSDEIVKGSISGYVFEQFEIACYTSLLAAAKNAGDTASIPIIEAILNDEKHMADWLIQHIPQTTEKFLIRSETDGVEAKK*	False
v1_PLS_f6e4b0f56f0f3a2f8ca6cabfaaf301b7b887f9fc3dac455f02893271f22d9b3e	classIIa_IP:N_mcnI	41.667	24	14	0	95	118	63	86	0.000633	25.8	immunity_proteins.verified	False	False	GCA_902849315.1_C3_72_genomic|CADHOF010000088.1|95831:96337:-1	v1_PLS_f6e4b0f56f0f3a2f8ca6cabfaaf301b7b887f9fc3dac455f02893271f22d9b3e	GCA_902849315.1_C3_72_genomic	CADHOF010000088.1	95831	96337	-1	True	MNRIEHYHDWLRDAHAMEKQAESMLESMASRIDNYPELRARIEQHLSETKNQIVQLETILDRNDISRSVIKDSMSKMAALGQSIGGIFPSDEIVKGSISGYVFEQFEIACYTSLLAAAKNAGDTASIPIIEAILNDEKHMADWLIQHIPQTTEKFLIRSETDGVEAKK*	False
v1_PLS_f6e4b0f56f0f3a2f8ca6cabfaaf301b7b887f9fc3dac455f02893271f22d9b3e	classIIa_IP:N_mcnI	41.667	24	14	0	95	118	63	86	0.000633	25.8	immunity_proteins.verified	False	False	GCA_902848875.1_B1932b_genomic|CADHMV010000082.1|20119:20625:-1	v1_PLS_f6e4b0f56f0f3a2f8ca6cabfaaf301b7b887f9fc3dac455f02893271f22d9b3e	GCA_902848875.1_B1932b_genomic	CADHMV010000082.1	20119	20625	-1	True	MNRIEHYHDWLRDAHAMEKQAESMLESMASRIDNYPELRARIEQHLSETKNQIVQLETILDRNDISRSVIKDSMSKMAALGQSIGGIFPSDEIVKGSISGYVFEQFEIACYTSLLAAAKNAGDTASIPIIEAILNDEKHMADWLIQHIPQTTEKFLIRSETDGVEAKK*	False
v1_PLS_f6e4b0f56f0f3a2f8ca6cabfaaf301b7b887f9fc3dac455f02893271f22d9b3e	classIIa_IP:N_mcnI	41.667	24	14	0	95	118	63	86	0.000633	25.8	immunity_proteins.verified	False	False	GCA_902840295.1_B351_genomic|CADGFJ010000028.1|107986:108492:1	v1_PLS_f6e4b0f56f0f3a2f8ca6cabfaaf301b7b887f9fc3dac455f02893271f22d9b3e	GCA_902840295.1_B351_genomic	CADGFJ010000028.1	107986	108492	1	True	MNRIEHYHDWLRDAHAMEKQAESMLESMASRIDNYPELRARIEQHLSETKNQIVQLETILDRNDISRSVIKDSMSKMAALGQSIGGIFPSDEIVKGSISGYVFEQFEIACYTSLLAAAKNAGDTASIPIIEAILNDEKHMADWLIQHIPQTTEKFLIRSETDGVEAKK*	False
v1_PLS_f6e4b0f56f0f3a2f8ca6cabfaaf301b7b887f9fc3dac455f02893271f22d9b3e	classIIa_IP:N_mcnI	41.667	24	14	0	95	118	63	86	0.000633	25.8	immunity_proteins.verified	False	False	GCA_902849615.1_2H_290_1_genomic|CADHOX010000176.1|6172:6678:-1	v1_PLS_f6e4b0f56f0f3a2f8ca6cabfaaf301b7b887f9fc3dac455f02893271f22d9b3e	GCA_902849615.1_2H_290_1_genomic	CADHOX010000176.1	6172	6678	-1	True	MNRIEHYHDWLRDAHAMEKQAESMLESMASRIDNYPELRARIEQHLSETKNQIVQLETILDRNDISRSVIKDSMSKMAALGQSIGGIFPSDEIVKGSISGYVFEQFEIACYTSLLAAAKNAGDTASIPIIEAILNDEKHMADWLIQHIPQTTEKFLIRSETDGVEAKK*	False
v1_PLS_f6e4b0f56f0f3a2f8ca6cabfaaf301b7b887f9fc3dac455f02893271f22d9b3e	classIIa_IP:N_mcnI	41.667	24	14	0	95	118	63	86	0.000633	25.8	immunity_proteins.verified	False	False	GCA_902849275.1_C2_100_genomic|CADHNZ010000122.1|11374:11880:1	v1_PLS_f6e4b0f56f0f3a2f8ca6cabfaaf301b7b887f9fc3dac455f02893271f22d9b3e	GCA_902849275.1_C2_100_genomic	CADHNZ010000122.1	11374	11880	1	True	MNRIEHYHDWLRDAHAMEKQAESMLESMASRIDNYPELRARIEQHLSETKNQIVQLETILDRNDISRSVIKDSMSKMAALGQSIGGIFPSDEIVKGSISGYVFEQFEIACYTSLLAAAKNAGDTASIPIIEAILNDEKHMADWLIQHIPQTTEKFLIRSETDGVEAKK*	False
v1_PLS_f6e4b0f56f0f3a2f8ca6cabfaaf301b7b887f9fc3dac455f02893271f22d9b3e	classIIa_IP:N_mcnI	41.667	24	14	0	95	118	63	86	0.000633	25.8	immunity_proteins.verified	False	False	GCA_902846945.1_DMG_1993_genomic|CADHFD010000002.1|64355:64861:-1	v1_PLS_f6e4b0f56f0f3a2f8ca6cabfaaf301b7b887f9fc3dac455f02893271f22d9b3e	GCA_902846945.1_DMG_1993_genomic	CADHFD010000002.1	64355	64861	-1	True	MNRIEHYHDWLRDAHAMEKQAESMLESMASRIDNYPELRARIEQHLSETKNQIVQLETILDRNDISRSVIKDSMSKMAALGQSIGGIFPSDEIVKGSISGYVFEQFEIACYTSLLAAAKNAGDTASIPIIEAILNDEKHMADWLIQHIPQTTEKFLIRSETDGVEAKK*	False
v1_PLS_f6e4b0f56f0f3a2f8ca6cabfaaf301b7b887f9fc3dac455f02893271f22d9b3e	classIIa_IP:N_mcnI	41.667	24	14	0	95	118	63	86	0.000633	25.8	immunity_proteins.verified	False	False	GCA_902847255.1_DMG_1998_genomic|CADHGK010000028.1|20158:20664:1	v1_PLS_f6e4b0f56f0f3a2f8ca6cabfaaf301b7b887f9fc3dac455f02893271f22d9b3e	GCA_902847255.1_DMG_1998_genomic	CADHGK010000028.1	20158	20664	1	True	MNRIEHYHDWLRDAHAMEKQAESMLESMASRIDNYPELRARIEQHLSETKNQIVQLETILDRNDISRSVIKDSMSKMAALGQSIGGIFPSDEIVKGSISGYVFEQFEIACYTSLLAAAKNAGDTASIPIIEAILNDEKHMADWLIQHIPQTTEKFLIRSETDGVEAKK*	False
v1_PLS_f6e4b0f56f0f3a2f8ca6cabfaaf301b7b887f9fc3dac455f02893271f22d9b3e	classIIa_IP:N_mcnI	41.667	24	14	0	95	118	63	86	0.000633	25.8	immunity_proteins.verified	False	False	GCA_902839115.1_CD_52_IM4_genomic|CADGBN010000049.1|107236:107742:-1	v1_PLS_f6e4b0f56f0f3a2f8ca6cabfaaf301b7b887f9fc3dac455f02893271f22d9b3e	GCA_902839115.1_CD_52_IM4_genomic	CADGBN010000049.1	107236	107742	-1	True	MNRIEHYHDWLRDAHAMEKQAESMLESMASRIDNYPELRARIEQHLSETKNQIVQLETILDRNDISRSVIKDSMSKMAALGQSIGGIFPSDEIVKGSISGYVFEQFEIACYTSLLAAAKNAGDTASIPIIEAILNDEKHMADWLIQHIPQTTEKFLIRSETDGVEAKK*	False
v1_PLS_f6e4b0f56f0f3a2f8ca6cabfaaf301b7b887f9fc3dac455f02893271f22d9b3e	classIIa_IP:N_mcnI	41.667	24	14	0	95	118	63	86	0.000633	25.8	immunity_proteins.verified	False	False	GCA_902841985.1_E5456_genomic|CADGMB010000076.1|37548:38054:-1	v1_PLS_f6e4b0f56f0f3a2f8ca6cabfaaf301b7b887f9fc3dac455f02893271f22d9b3e	GCA_902841985.1_E5456_genomic	CADGMB010000076.1	37548	38054	-1	True	MNRIEHYHDWLRDAHAMEKQAESMLESMASRIDNYPELRARIEQHLSETKNQIVQLETILDRNDISRSVIKDSMSKMAALGQSIGGIFPSDEIVKGSISGYVFEQFEIACYTSLLAAAKNAGDTASIPIIEAILNDEKHMADWLIQHIPQTTEKFLIRSETDGVEAKK*	False
v1_PLS_f6e4b0f56f0f3a2f8ca6cabfaaf301b7b887f9fc3dac455f02893271f22d9b3e	classIIa_IP:N_mcnI	41.667	24	14	0	95	118	63	86	0.000633	25.8	immunity_proteins.verified	False	False	GCA_902849165.1_2H_327_20_genomic|CADHNJ010000101.1|2887:3393:-1	v1_PLS_f6e4b0f56f0f3a2f8ca6cabfaaf301b7b887f9fc3dac455f02893271f22d9b3e	GCA_902849165.1_2H_327_20_genomic	CADHNJ010000101.1	2887	3393	-1	True	MNRIEHYHDWLRDAHAMEKQAESMLESMASRIDNYPELRARIEQHLSETKNQIVQLETILDRNDISRSVIKDSMSKMAALGQSIGGIFPSDEIVKGSISGYVFEQFEIACYTSLLAAAKNAGDTASIPIIEAILNDEKHMADWLIQHIPQTTEKFLIRSETDGVEAKK*	False
v1_PLS_f6e4b0f56f0f3a2f8ca6cabfaaf301b7b887f9fc3dac455f02893271f22d9b3e	classIIa_IP:N_mcnI	41.667	24	14	0	95	118	63	86	0.000633	25.8	immunity_proteins.verified	False	False	GCA_902849255.1_E5261_genomic|CADHNL010000105.1|3927:4433:-1	v1_PLS_f6e4b0f56f0f3a2f8ca6cabfaaf301b7b887f9fc3dac455f02893271f22d9b3e	GCA_902849255.1_E5261_genomic	CADHNL010000105.1	3927	4433	-1	True	MNRIEHYHDWLRDAHAMEKQAESMLESMASRIDNYPELRARIEQHLSETKNQIVQLETILDRNDISRSVIKDSMSKMAALGQSIGGIFPSDEIVKGSISGYVFEQFEIACYTSLLAAAKNAGDTASIPIIEAILNDEKHMADWLIQHIPQTTEKFLIRSETDGVEAKK*	False
v1_PLS_f6e4b0f56f0f3a2f8ca6cabfaaf301b7b887f9fc3dac455f02893271f22d9b3e	classIIa_IP:N_mcnI	41.667	24	14	0	95	118	63	86	0.000633	25.8	immunity_proteins.verified	False	False	GCA_902849525.1_C4_86_genomic|CADHPB010000107.1|11283:11789:1	v1_PLS_f6e4b0f56f0f3a2f8ca6cabfaaf301b7b887f9fc3dac455f02893271f22d9b3e	GCA_902849525.1_C4_86_genomic	CADHPB010000107.1	11283	11789	1	True	MNRIEHYHDWLRDAHAMEKQAESMLESMASRIDNYPELRARIEQHLSETKNQIVQLETILDRNDISRSVIKDSMSKMAALGQSIGGIFPSDEIVKGSISGYVFEQFEIACYTSLLAAAKNAGDTASIPIIEAILNDEKHMADWLIQHIPQTTEKFLIRSETDGVEAKK*	False
v1_PLS_f6e4b0f56f0f3a2f8ca6cabfaaf301b7b887f9fc3dac455f02893271f22d9b3e	classIIa_IP:N_mcnI	41.667	24	14	0	95	118	63	86	0.000633	25.8	immunity_proteins.verified	False	False	GCA_902842255.1_B1267_genomic|CADGMW010000036.1|96729:97235:-1	v1_PLS_f6e4b0f56f0f3a2f8ca6cabfaaf301b7b887f9fc3dac455f02893271f22d9b3e	GCA_902842255.1_B1267_genomic	CADGMW010000036.1	96729	97235	-1	True	MNRIEHYHDWLRDAHAMEKQAESMLESMASRIDNYPELRARIEQHLSETKNQIVQLETILDRNDISRSVIKDSMSKMAALGQSIGGIFPSDEIVKGSISGYVFEQFEIACYTSLLAAAKNAGDTASIPIIEAILNDEKHMADWLIQHIPQTTEKFLIRSETDGVEAKK*	False
v1_PLS_f6e4b0f56f0f3a2f8ca6cabfaaf301b7b887f9fc3dac455f02893271f22d9b3e	classIIa_IP:N_mcnI	41.667	24	14	0	95	118	63	86	0.000633	25.8	immunity_proteins.verified	False	False	GCA_902849465.1_C4_85_genomic|CADHOU010000032.1|11374:11880:1	v1_PLS_f6e4b0f56f0f3a2f8ca6cabfaaf301b7b887f9fc3dac455f02893271f22d9b3e	GCA_902849465.1_C4_85_genomic	CADHOU010000032.1	11374	11880	1	True	MNRIEHYHDWLRDAHAMEKQAESMLESMASRIDNYPELRARIEQHLSETKNQIVQLETILDRNDISRSVIKDSMSKMAALGQSIGGIFPSDEIVKGSISGYVFEQFEIACYTSLLAAAKNAGDTASIPIIEAILNDEKHMADWLIQHIPQTTEKFLIRSETDGVEAKK*	False
v1_PLS_f6e4b0f56f0f3a2f8ca6cabfaaf301b7b887f9fc3dac455f02893271f22d9b3e	classIIa_IP:N_mcnI	41.667	24	14	0	95	118	63	86	0.000633	25.8	immunity_proteins.verified	False	False	GCA_902849095.1_2H_103_1_genomic|CADHNV010000002.1|11327:11833:1	v1_PLS_f6e4b0f56f0f3a2f8ca6cabfaaf301b7b887f9fc3dac455f02893271f22d9b3e	GCA_902849095.1_2H_103_1_genomic	CADHNV010000002.1	11327	11833	1	True	MNRIEHYHDWLRDAHAMEKQAESMLESMASRIDNYPELRARIEQHLSETKNQIVQLETILDRNDISRSVIKDSMSKMAALGQSIGGIFPSDEIVKGSISGYVFEQFEIACYTSLLAAAKNAGDTASIPIIEAILNDEKHMADWLIQHIPQTTEKFLIRSETDGVEAKK*	False
v1_PLS_f6e4b0f56f0f3a2f8ca6cabfaaf301b7b887f9fc3dac455f02893271f22d9b3e	classIIa_IP:N_mcnI	41.667	24	14	0	95	118	63	86	0.000633	25.8	immunity_proteins.verified	False	False	GCA_902849345.1_C2_102_genomic|CADHOC010000013.1|11396:11902:1	v1_PLS_f6e4b0f56f0f3a2f8ca6cabfaaf301b7b887f9fc3dac455f02893271f22d9b3e	GCA_902849345.1_C2_102_genomic	CADHOC010000013.1	11396	11902	1	True	MNRIEHYHDWLRDAHAMEKQAESMLESMASRIDNYPELRARIEQHLSETKNQIVQLETILDRNDISRSVIKDSMSKMAALGQSIGGIFPSDEIVKGSISGYVFEQFEIACYTSLLAAAKNAGDTASIPIIEAILNDEKHMADWLIQHIPQTTEKFLIRSETDGVEAKK*	False
v1_PLS_f6e4b0f56f0f3a2f8ca6cabfaaf301b7b887f9fc3dac455f02893271f22d9b3e	classIIa_IP:N_mcnI	41.667	24	14	0	95	118	63	86	0.000633	25.8	immunity_proteins.verified	False	False	GCA_902849215.1_C3_65_genomic|CADHNY010000056.1|99890:100396:-1	v1_PLS_f6e4b0f56f0f3a2f8ca6cabfaaf301b7b887f9fc3dac455f02893271f22d9b3e	GCA_902849215.1_C3_65_genomic	CADHNY010000056.1	99890	100396	-1	True	MNRIEHYHDWLRDAHAMEKQAESMLESMASRIDNYPELRARIEQHLSETKNQIVQLETILDRNDISRSVIKDSMSKMAALGQSIGGIFPSDEIVKGSISGYVFEQFEIACYTSLLAAAKNAGDTASIPIIEAILNDEKHMADWLIQHIPQTTEKFLIRSETDGVEAKK*	False
v1_PLS_f6e4b0f56f0f3a2f8ca6cabfaaf301b7b887f9fc3dac455f02893271f22d9b3e	classIIa_IP:N_mcnI	41.667	24	14	0	95	118	63	86	0.000633	25.8	immunity_proteins.verified	False	False	GCA_902845465.1_12_1_Ti12_genomic|CADGZP010000165.1|26065:26571:-1	v1_PLS_f6e4b0f56f0f3a2f8ca6cabfaaf301b7b887f9fc3dac455f02893271f22d9b3e	GCA_902845465.1_12_1_Ti12_genomic	CADGZP010000165.1	26065	26571	-1	True	MNRIEHYHDWLRDAHAMEKQAESMLESMASRIDNYPELRARIEQHLSETKNQIVQLETILDRNDISRSVIKDSMSKMAALGQSIGGIFPSDEIVKGSISGYVFEQFEIACYTSLLAAAKNAGDTASIPIIEAILNDEKHMADWLIQHIPQTTEKFLIRSETDGVEAKK*	False
v1_PLS_f6e4b0f56f0f3a2f8ca6cabfaaf301b7b887f9fc3dac455f02893271f22d9b3e	classIIa_IP:N_mcnI	41.667	24	14	0	95	118	63	86	0.000633	25.8	immunity_proteins.verified	False	False	GCA_902849635.1_E2516_genomic|CADHPD010000132.1|3122:3628:-1	v1_PLS_f6e4b0f56f0f3a2f8ca6cabfaaf301b7b887f9fc3dac455f02893271f22d9b3e	GCA_902849635.1_E2516_genomic	CADHPD010000132.1	3122	3628	-1	True	MNRIEHYHDWLRDAHAMEKQAESMLESMASRIDNYPELRARIEQHLSETKNQIVQLETILDRNDISRSVIKDSMSKMAALGQSIGGIFPSDEIVKGSISGYVFEQFEIACYTSLLAAAKNAGDTASIPIIEAILNDEKHMADWLIQHIPQTTEKFLIRSETDGVEAKK*	False
v1_PLS_f6e4b0f56f0f3a2f8ca6cabfaaf301b7b887f9fc3dac455f02893271f22d9b3e	classIIa_IP:N_mcnI	41.667	24	14	0	95	118	63	86	0.000633	25.8	immunity_proteins.verified	False	False	GCA_902849645.1_C1_123_genomic|CADHPH010000096.1|20115:20621:-1	v1_PLS_f6e4b0f56f0f3a2f8ca6cabfaaf301b7b887f9fc3dac455f02893271f22d9b3e	GCA_902849645.1_C1_123_genomic	CADHPH010000096.1	20115	20621	-1	True	MNRIEHYHDWLRDAHAMEKQAESMLESMASRIDNYPELRARIEQHLSETKNQIVQLETILDRNDISRSVIKDSMSKMAALGQSIGGIFPSDEIVKGSISGYVFEQFEIACYTSLLAAAKNAGDTASIPIIEAILNDEKHMADWLIQHIPQTTEKFLIRSETDGVEAKK*	False
v1_PLS_f6e4b0f56f0f3a2f8ca6cabfaaf301b7b887f9fc3dac455f02893271f22d9b3e	classIIa_IP:N_mcnI	41.667	24	14	0	95	118	63	86	0.000633	25.8	immunity_proteins.verified	False	False	GCA_902849835.1_E9213_genomic|CADHQD010000260.1|2887:3393:-1	v1_PLS_f6e4b0f56f0f3a2f8ca6cabfaaf301b7b887f9fc3dac455f02893271f22d9b3e	GCA_902849835.1_E9213_genomic	CADHQD010000260.1	2887	3393	-1	True	MNRIEHYHDWLRDAHAMEKQAESMLESMASRIDNYPELRARIEQHLSETKNQIVQLETILDRNDISRSVIKDSMSKMAALGQSIGGIFPSDEIVKGSISGYVFEQFEIACYTSLLAAAKNAGDTASIPIIEAILNDEKHMADWLIQHIPQTTEKFLIRSETDGVEAKK*	False
v1_PLS_f6e4b0f56f0f3a2f8ca6cabfaaf301b7b887f9fc3dac455f02893271f22d9b3e	classIIa_IP:N_mcnI	41.667	24	14	0	95	118	63	86	0.000633	25.8	immunity_proteins.verified	False	False	GCA_902848915.1_C1_119_genomic|CADHNC010000006.1|43684:44190:-1	v1_PLS_f6e4b0f56f0f3a2f8ca6cabfaaf301b7b887f9fc3dac455f02893271f22d9b3e	GCA_902848915.1_C1_119_genomic	CADHNC010000006.1	43684	44190	-1	True	MNRIEHYHDWLRDAHAMEKQAESMLESMASRIDNYPELRARIEQHLSETKNQIVQLETILDRNDISRSVIKDSMSKMAALGQSIGGIFPSDEIVKGSISGYVFEQFEIACYTSLLAAAKNAGDTASIPIIEAILNDEKHMADWLIQHIPQTTEKFLIRSETDGVEAKK*	False
v1_PLS_f6e4b0f56f0f3a2f8ca6cabfaaf301b7b887f9fc3dac455f02893271f22d9b3e	classIIa_IP:N_mcnI	41.667	24	14	0	95	118	63	86	0.000633	25.8	immunity_proteins.verified	False	False	GCA_902849585.1_C2_13_genomic|CADHPF010000166.1|11360:11866:1	v1_PLS_f6e4b0f56f0f3a2f8ca6cabfaaf301b7b887f9fc3dac455f02893271f22d9b3e	GCA_902849585.1_C2_13_genomic	CADHPF010000166.1	11360	11866	1	True	MNRIEHYHDWLRDAHAMEKQAESMLESMASRIDNYPELRARIEQHLSETKNQIVQLETILDRNDISRSVIKDSMSKMAALGQSIGGIFPSDEIVKGSISGYVFEQFEIACYTSLLAAAKNAGDTASIPIIEAILNDEKHMADWLIQHIPQTTEKFLIRSETDGVEAKK*	False
v1_PLS_f6e4b0f56f0f3a2f8ca6cabfaaf301b7b887f9fc3dac455f02893271f22d9b3e	classIIa_IP:N_mcnI	41.667	24	14	0	95	118	63	86	0.000633	25.8	immunity_proteins.verified	False	False	GCA_902843365.1_45_3_DC2_genomic|CADGRH010000080.1|106056:106562:1	v1_PLS_f6e4b0f56f0f3a2f8ca6cabfaaf301b7b887f9fc3dac455f02893271f22d9b3e	GCA_902843365.1_45_3_DC2_genomic	CADGRH010000080.1	106056	106562	1	True	MNRIEHYHDWLRDAHAMEKQAESMLESMASRIDNYPELRARIEQHLSETKNQIVQLETILDRNDISRSVIKDSMSKMAALGQSIGGIFPSDEIVKGSISGYVFEQFEIACYTSLLAAAKNAGDTASIPIIEAILNDEKHMADWLIQHIPQTTEKFLIRSETDGVEAKK*	False
v1_PLS_f6e4b0f56f0f3a2f8ca6cabfaaf301b7b887f9fc3dac455f02893271f22d9b3e	classIIa_IP:N_mcnI	41.667	24	14	0	95	118	63	86	0.000633	25.8	immunity_proteins.verified	False	False	GCA_902849185.1_E4486_genomic|CADHNM010000142.1|11371:11877:1	v1_PLS_f6e4b0f56f0f3a2f8ca6cabfaaf301b7b887f9fc3dac455f02893271f22d9b3e	GCA_902849185.1_E4486_genomic	CADHNM010000142.1	11371	11877	1	True	MNRIEHYHDWLRDAHAMEKQAESMLESMASRIDNYPELRARIEQHLSETKNQIVQLETILDRNDISRSVIKDSMSKMAALGQSIGGIFPSDEIVKGSISGYVFEQFEIACYTSLLAAAKNAGDTASIPIIEAILNDEKHMADWLIQHIPQTTEKFLIRSETDGVEAKK*	False
v1_PLS_f6e4b0f56f0f3a2f8ca6cabfaaf301b7b887f9fc3dac455f02893271f22d9b3e	classIIa_IP:N_mcnI	41.667	24	14	0	95	118	63	86	0.000633	25.8	immunity_proteins.verified	False	False	GCA_902839585.1_E7253_genomic|CADGCX010000036.1|109490:109996:1	v1_PLS_f6e4b0f56f0f3a2f8ca6cabfaaf301b7b887f9fc3dac455f02893271f22d9b3e	GCA_902839585.1_E7253_genomic	CADGCX010000036.1	109490	109996	1	True	MNRIEHYHDWLRDAHAMEKQAESMLESMASRIDNYPELRARIEQHLSETKNQIVQLETILDRNDISRSVIKDSMSKMAALGQSIGGIFPSDEIVKGSISGYVFEQFEIACYTSLLAAAKNAGDTASIPIIEAILNDEKHMADWLIQHIPQTTEKFLIRSETDGVEAKK*	False
v1_PLS_f6e4b0f56f0f3a2f8ca6cabfaaf301b7b887f9fc3dac455f02893271f22d9b3e	classIIa_IP:N_mcnI	41.667	24	14	0	95	118	63	86	0.000633	25.8	immunity_proteins.verified	False	False	GCA_902844735.1_TA139_genomic|CADGWL010000046.1|77656:78162:-1	v1_PLS_f6e4b0f56f0f3a2f8ca6cabfaaf301b7b887f9fc3dac455f02893271f22d9b3e	GCA_902844735.1_TA139_genomic	CADGWL010000046.1	77656	78162	-1	True	MNRIEHYHDWLRDAHAMEKQAESMLESMASRIDNYPELRARIEQHLSETKNQIVQLETILDRNDISRSVIKDSMSKMAALGQSIGGIFPSDEIVKGSISGYVFEQFEIACYTSLLAAAKNAGDTASIPIIEAILNDEKHMADWLIQHIPQTTEKFLIRSETDGVEAKK*	False
v1_PLS_facb4b7a0e6d3f600b13421054b61c67ca4be4d0382a1c5f6d2f4c4868c92a0c	classIIb_IP:I47_mchS3_tr|Q712P9|Q712P9_ECOLX	30	100	50	6	1	94	3	88	0.000576	26.9	immunity_proteins.verified	False	False	GCA_902838075.1_TA092_genomic|CADFWY010000011.1|94210:94956:1	v1_PLS_facb4b7a0e6d3f600b13421054b61c67ca4be4d0382a1c5f6d2f4c4868c92a0c	GCA_902838075.1_TA092_genomic	CADFWY010000011.1	94210	94956	1	True	MLKKILLLALLPAIAFAEELPAPVKAIEKQGITIIKTFDAPGGMKGYLGKYQDMGVTIYLTPDGKHAISGYMYNEKGENLSNTLIEKEIYAPAGREMWQRMEQSHWLLDGKKDAPVIVYVFADPFCPYCKQFWQQARPWVDSGKVQLRTLLVGVIKPESPATAAAILASKDPAKTWQQYEASGGKLKLSVPANVSTEQMKVLSDNEKLMDDLGANVTPAIYYMSKENTLQQAVGLPDQKTLNIIMGNK*	False
v1_PLS_facb4b7a0e6d3f600b13421054b61c67ca4be4d0382a1c5f6d2f4c4868c92a0c	classIIb_IP:I47_mchS3_tr|Q712P9|Q712P9_ECOLX	30	100	50	6	1	94	3	88	0.000576	26.9	immunity_proteins.verified	False	False	GCA_902842055.1_B339_genomic|CADGLU010000053.1|49033:49779:1	v1_PLS_facb4b7a0e6d3f600b13421054b61c67ca4be4d0382a1c5f6d2f4c4868c92a0c	GCA_902842055.1_B339_genomic	CADGLU010000053.1	49033	49779	1	True	MLKKILLLALLPAIAFAEELPAPVKAIEKQGITIIKTFDAPGGMKGYLGKYQDMGVTIYLTPDGKHAISGYMYNEKGENLSNTLIEKEIYAPAGREMWQRMEQSHWLLDGKKDAPVIVYVFADPFCPYCKQFWQQARPWVDSGKVQLRTLLVGVIKPESPATAAAILASKDPAKTWQQYEASGGKLKLSVPANVSTEQMKVLSDNEKLMDDLGANVTPAIYYMSKENTLQQAVGLPDQKTLNIIMGNK*	False
v1_PLS_facb4b7a0e6d3f600b13421054b61c67ca4be4d0382a1c5f6d2f4c4868c92a0c	classIIb_IP:I47_mchS3_tr|Q712P9|Q712P9_ECOLX	30	100	50	6	1	94	3	88	0.000576	26.9	immunity_proteins.verified	False	False	GCA_902837835.1_E4931_genomic|CADFVW010000017.1|103697:104443:1	v1_PLS_facb4b7a0e6d3f600b13421054b61c67ca4be4d0382a1c5f6d2f4c4868c92a0c	GCA_902837835.1_E4931_genomic	CADFVW010000017.1	103697	104443	1	True	MLKKILLLALLPAIAFAEELPAPVKAIEKQGITIIKTFDAPGGMKGYLGKYQDMGVTIYLTPDGKHAISGYMYNEKGENLSNTLIEKEIYAPAGREMWQRMEQSHWLLDGKKDAPVIVYVFADPFCPYCKQFWQQARPWVDSGKVQLRTLLVGVIKPESPATAAAILASKDPAKTWQQYEASGGKLKLSVPANVSTEQMKVLSDNEKLMDDLGANVTPAIYYMSKENTLQQAVGLPDQKTLNIIMGNK*	False
v1_PLS_facb4b7a0e6d3f600b13421054b61c67ca4be4d0382a1c5f6d2f4c4868c92a0c	classIIb_IP:I47_mchS3_tr|Q712P9|Q712P9_ECOLX	30	100	50	6	1	94	3	88	0.000576	26.9	immunity_proteins.verified	False	False	GCA_902838975.1_M666694_genomic|CADGAM010000024.1|223405:224151:-1	v1_PLS_facb4b7a0e6d3f600b13421054b61c67ca4be4d0382a1c5f6d2f4c4868c92a0c	GCA_902838975.1_M666694_genomic	CADGAM010000024.1	223405	224151	-1	True	MLKKILLLALLPAIAFAEELPAPVKAIEKQGITIIKTFDAPGGMKGYLGKYQDMGVTIYLTPDGKHAISGYMYNEKGENLSNTLIEKEIYAPAGREMWQRMEQSHWLLDGKKDAPVIVYVFADPFCPYCKQFWQQARPWVDSGKVQLRTLLVGVIKPESPATAAAILASKDPAKTWQQYEASGGKLKLSVPANVSTEQMKVLSDNEKLMDDLGANVTPAIYYMSKENTLQQAVGLPDQKTLNIIMGNK*	False
v1_PLS_facb4b7a0e6d3f600b13421054b61c67ca4be4d0382a1c5f6d2f4c4868c92a0c	classIIb_IP:I47_mchS3_tr|Q712P9|Q712P9_ECOLX	30	100	50	6	1	94	3	88	0.000576	26.9	immunity_proteins.verified	False	False	GCA_902840595.1_E9345_genomic|CADGGV010000020.1|138:884:-1	v1_PLS_facb4b7a0e6d3f600b13421054b61c67ca4be4d0382a1c5f6d2f4c4868c92a0c	GCA_902840595.1_E9345_genomic	CADGGV010000020.1	138	884	-1	True	MLKKILLLALLPAIAFAEELPAPVKAIEKQGITIIKTFDAPGGMKGYLGKYQDMGVTIYLTPDGKHAISGYMYNEKGENLSNTLIEKEIYAPAGREMWQRMEQSHWLLDGKKDAPVIVYVFADPFCPYCKQFWQQARPWVDSGKVQLRTLLVGVIKPESPATAAAILASKDPAKTWQQYEASGGKLKLSVPANVSTEQMKVLSDNEKLMDDLGANVTPAIYYMSKENTLQQAVGLPDQKTLNIIMGNK*	False
v1_PLS_facb4b7a0e6d3f600b13421054b61c67ca4be4d0382a1c5f6d2f4c4868c92a0c	classIIb_IP:I47_mchS3_tr|Q712P9|Q712P9_ECOLX	30	100	50	6	1	94	3	88	0.000576	26.9	immunity_proteins.verified	False	False	GCA_902842955.1_2H_31_1_genomic|CADGPS010000007.1|12030:12776:1	v1_PLS_facb4b7a0e6d3f600b13421054b61c67ca4be4d0382a1c5f6d2f4c4868c92a0c	GCA_902842955.1_2H_31_1_genomic	CADGPS010000007.1	12030	12776	1	True	MLKKILLLALLPAIAFAEELPAPVKAIEKQGITIIKTFDAPGGMKGYLGKYQDMGVTIYLTPDGKHAISGYMYNEKGENLSNTLIEKEIYAPAGREMWQRMEQSHWLLDGKKDAPVIVYVFADPFCPYCKQFWQQARPWVDSGKVQLRTLLVGVIKPESPATAAAILASKDPAKTWQQYEASGGKLKLSVPANVSTEQMKVLSDNEKLMDDLGANVTPAIYYMSKENTLQQAVGLPDQKTLNIIMGNK*	False
v1_PLS_facb4b7a0e6d3f600b13421054b61c67ca4be4d0382a1c5f6d2f4c4868c92a0c	classIIb_IP:I47_mchS3_tr|Q712P9|Q712P9_ECOLX	30	100	50	6	1	94	3	88	0.000576	26.9	immunity_proteins.verified	False	False	GCA_902844335.1_DMG_2015_G3_genomic|CADGUW010000079.1|1138:1884:-1	v1_PLS_facb4b7a0e6d3f600b13421054b61c67ca4be4d0382a1c5f6d2f4c4868c92a0c	GCA_902844335.1_DMG_2015_G3_genomic	CADGUW010000079.1	1138	1884	-1	True	MLKKILLLALLPAIAFAEELPAPVKAIEKQGITIIKTFDAPGGMKGYLGKYQDMGVTIYLTPDGKHAISGYMYNEKGENLSNTLIEKEIYAPAGREMWQRMEQSHWLLDGKKDAPVIVYVFADPFCPYCKQFWQQARPWVDSGKVQLRTLLVGVIKPESPATAAAILASKDPAKTWQQYEASGGKLKLSVPANVSTEQMKVLSDNEKLMDDLGANVTPAIYYMSKENTLQQAVGLPDQKTLNIIMGNK*	False
v1_PLS_facb4b7a0e6d3f600b13421054b61c67ca4be4d0382a1c5f6d2f4c4868c92a0c	classIIb_IP:I47_mchS3_tr|Q712P9|Q712P9_ECOLX	30	100	50	6	1	94	3	88	0.000576	26.9	immunity_proteins.verified	False	False	GCA_902843885.1_23_3_Ti9_genomic|CADGTR010000022.1|12089:12835:1	v1_PLS_facb4b7a0e6d3f600b13421054b61c67ca4be4d0382a1c5f6d2f4c4868c92a0c	GCA_902843885.1_23_3_Ti9_genomic	CADGTR010000022.1	12089	12835	1	True	MLKKILLLALLPAIAFAEELPAPVKAIEKQGITIIKTFDAPGGMKGYLGKYQDMGVTIYLTPDGKHAISGYMYNEKGENLSNTLIEKEIYAPAGREMWQRMEQSHWLLDGKKDAPVIVYVFADPFCPYCKQFWQQARPWVDSGKVQLRTLLVGVIKPESPATAAAILASKDPAKTWQQYEASGGKLKLSVPANVSTEQMKVLSDNEKLMDDLGANVTPAIYYMSKENTLQQAVGLPDQKTLNIIMGNK*	False
v1_PLS_facb4b7a0e6d3f600b13421054b61c67ca4be4d0382a1c5f6d2f4c4868c92a0c	classIIb_IP:I47_mchS3_tr|Q712P9|Q712P9_ECOLX	30	100	50	6	1	94	3	88	0.000576	26.9	immunity_proteins.verified	False	False	GCA_902849985.1_C2_117_genomic|CADHQL010000090.1|16269:17015:1	v1_PLS_facb4b7a0e6d3f600b13421054b61c67ca4be4d0382a1c5f6d2f4c4868c92a0c	GCA_902849985.1_C2_117_genomic	CADHQL010000090.1	16269	17015	1	True	MLKKILLLALLPAIAFAEELPAPVKAIEKQGITIIKTFDAPGGMKGYLGKYQDMGVTIYLTPDGKHAISGYMYNEKGENLSNTLIEKEIYAPAGREMWQRMEQSHWLLDGKKDAPVIVYVFADPFCPYCKQFWQQARPWVDSGKVQLRTLLVGVIKPESPATAAAILASKDPAKTWQQYEASGGKLKLSVPANVSTEQMKVLSDNEKLMDDLGANVTPAIYYMSKENTLQQAVGLPDQKTLNIIMGNK*	False
v1_PLS_facb4b7a0e6d3f600b13421054b61c67ca4be4d0382a1c5f6d2f4c4868c92a0c	classIIb_IP:I47_mchS3_tr|Q712P9|Q712P9_ECOLX	30	100	50	6	1	94	3	88	0.000576	26.9	immunity_proteins.verified	False	False	GCA_902837815.1_W2_47_genomic|CADFWD010000041.1|80583:81329:1	v1_PLS_facb4b7a0e6d3f600b13421054b61c67ca4be4d0382a1c5f6d2f4c4868c92a0c	GCA_902837815.1_W2_47_genomic	CADFWD010000041.1	80583	81329	1	True	MLKKILLLALLPAIAFAEELPAPVKAIEKQGITIIKTFDAPGGMKGYLGKYQDMGVTIYLTPDGKHAISGYMYNEKGENLSNTLIEKEIYAPAGREMWQRMEQSHWLLDGKKDAPVIVYVFADPFCPYCKQFWQQARPWVDSGKVQLRTLLVGVIKPESPATAAAILASKDPAKTWQQYEASGGKLKLSVPANVSTEQMKVLSDNEKLMDDLGANVTPAIYYMSKENTLQQAVGLPDQKTLNIIMGNK*	False
v1_PLS_facb4b7a0e6d3f600b13421054b61c67ca4be4d0382a1c5f6d2f4c4868c92a0c	classIIb_IP:I47_mchS3_tr|Q712P9|Q712P9_ECOLX	30	100	50	6	1	94	3	88	0.000576	26.9	immunity_proteins.verified	False	False	GCA_902845595.1_POSS_78_genomic|CADGZW010000065.1|19322:20068:-1	v1_PLS_facb4b7a0e6d3f600b13421054b61c67ca4be4d0382a1c5f6d2f4c4868c92a0c	GCA_902845595.1_POSS_78_genomic	CADGZW010000065.1	19322	20068	-1	True	MLKKILLLALLPAIAFAEELPAPVKAIEKQGITIIKTFDAPGGMKGYLGKYQDMGVTIYLTPDGKHAISGYMYNEKGENLSNTLIEKEIYAPAGREMWQRMEQSHWLLDGKKDAPVIVYVFADPFCPYCKQFWQQARPWVDSGKVQLRTLLVGVIKPESPATAAAILASKDPAKTWQQYEASGGKLKLSVPANVSTEQMKVLSDNEKLMDDLGANVTPAIYYMSKENTLQQAVGLPDQKTLNIIMGNK*	False
v1_PLS_facb4b7a0e6d3f600b13421054b61c67ca4be4d0382a1c5f6d2f4c4868c92a0c	classIIb_IP:I47_mchS3_tr|Q712P9|Q712P9_ECOLX	30	100	50	6	1	94	3	88	0.000576	26.9	immunity_proteins.verified	False	False	GCA_902846245.1_5_2_R8_genomic|CADHCD010000117.1|19503:20249:-1	v1_PLS_facb4b7a0e6d3f600b13421054b61c67ca4be4d0382a1c5f6d2f4c4868c92a0c	GCA_902846245.1_5_2_R8_genomic	CADHCD010000117.1	19503	20249	-1	True	MLKKILLLALLPAIAFAEELPAPVKAIEKQGITIIKTFDAPGGMKGYLGKYQDMGVTIYLTPDGKHAISGYMYNEKGENLSNTLIEKEIYAPAGREMWQRMEQSHWLLDGKKDAPVIVYVFADPFCPYCKQFWQQARPWVDSGKVQLRTLLVGVIKPESPATAAAILASKDPAKTWQQYEASGGKLKLSVPANVSTEQMKVLSDNEKLMDDLGANVTPAIYYMSKENTLQQAVGLPDQKTLNIIMGNK*	False
v1_PLS_facb4b7a0e6d3f600b13421054b61c67ca4be4d0382a1c5f6d2f4c4868c92a0c	classIIb_IP:I47_mchS3_tr|Q712P9|Q712P9_ECOLX	30	100	50	6	1	94	3	88	0.000576	26.9	immunity_proteins.verified	False	False	GCA_902838345.1_46_1_Ti2_genomic|CADFXX010000020.1|122262:123008:1	v1_PLS_facb4b7a0e6d3f600b13421054b61c67ca4be4d0382a1c5f6d2f4c4868c92a0c	GCA_902838345.1_46_1_Ti2_genomic	CADFXX010000020.1	122262	123008	1	True	MLKKILLLALLPAIAFAEELPAPVKAIEKQGITIIKTFDAPGGMKGYLGKYQDMGVTIYLTPDGKHAISGYMYNEKGENLSNTLIEKEIYAPAGREMWQRMEQSHWLLDGKKDAPVIVYVFADPFCPYCKQFWQQARPWVDSGKVQLRTLLVGVIKPESPATAAAILASKDPAKTWQQYEASGGKLKLSVPANVSTEQMKVLSDNEKLMDDLGANVTPAIYYMSKENTLQQAVGLPDQKTLNIIMGNK*	False
v1_PLS_facb4b7a0e6d3f600b13421054b61c67ca4be4d0382a1c5f6d2f4c4868c92a0c	classIIb_IP:I47_mchS3_tr|Q712P9|Q712P9_ECOLX	30	100	50	6	1	94	3	88	0.000576	26.9	immunity_proteins.verified	False	False	GCA_902839005.1_60_1_Ti1_genomic|CADGAK010000040.1|54247:54993:-1	v1_PLS_facb4b7a0e6d3f600b13421054b61c67ca4be4d0382a1c5f6d2f4c4868c92a0c	GCA_902839005.1_60_1_Ti1_genomic	CADGAK010000040.1	54247	54993	-1	True	MLKKILLLALLPAIAFAEELPAPVKAIEKQGITIIKTFDAPGGMKGYLGKYQDMGVTIYLTPDGKHAISGYMYNEKGENLSNTLIEKEIYAPAGREMWQRMEQSHWLLDGKKDAPVIVYVFADPFCPYCKQFWQQARPWVDSGKVQLRTLLVGVIKPESPATAAAILASKDPAKTWQQYEASGGKLKLSVPANVSTEQMKVLSDNEKLMDDLGANVTPAIYYMSKENTLQQAVGLPDQKTLNIIMGNK*	False
v1_PLS_facb4b7a0e6d3f600b13421054b61c67ca4be4d0382a1c5f6d2f4c4868c92a0c	classIIb_IP:I47_mchS3_tr|Q712P9|Q712P9_ECOLX	30	100	50	6	1	94	3	88	0.000576	26.9	immunity_proteins.verified	False	False	GCA_902846275.1_B377_genomic|CADHCN010000046.1|90201:90947:-1	v1_PLS_facb4b7a0e6d3f600b13421054b61c67ca4be4d0382a1c5f6d2f4c4868c92a0c	GCA_902846275.1_B377_genomic	CADHCN010000046.1	90201	90947	-1	True	MLKKILLLALLPAIAFAEELPAPVKAIEKQGITIIKTFDAPGGMKGYLGKYQDMGVTIYLTPDGKHAISGYMYNEKGENLSNTLIEKEIYAPAGREMWQRMEQSHWLLDGKKDAPVIVYVFADPFCPYCKQFWQQARPWVDSGKVQLRTLLVGVIKPESPATAAAILASKDPAKTWQQYEASGGKLKLSVPANVSTEQMKVLSDNEKLMDDLGANVTPAIYYMSKENTLQQAVGLPDQKTLNIIMGNK*	False
v1_PLS_facb4b7a0e6d3f600b13421054b61c67ca4be4d0382a1c5f6d2f4c4868c92a0c	classIIb_IP:I47_mchS3_tr|Q712P9|Q712P9_ECOLX	30	100	50	6	1	94	3	88	0.000576	26.9	immunity_proteins.verified	False	False	GCA_902842435.1_M540_genomic|CADGNE010000077.1|13278:14024:-1	v1_PLS_facb4b7a0e6d3f600b13421054b61c67ca4be4d0382a1c5f6d2f4c4868c92a0c	GCA_902842435.1_M540_genomic	CADGNE010000077.1	13278	14024	-1	True	MLKKILLLALLPAIAFAEELPAPVKAIEKQGITIIKTFDAPGGMKGYLGKYQDMGVTIYLTPDGKHAISGYMYNEKGENLSNTLIEKEIYAPAGREMWQRMEQSHWLLDGKKDAPVIVYVFADPFCPYCKQFWQQARPWVDSGKVQLRTLLVGVIKPESPATAAAILASKDPAKTWQQYEASGGKLKLSVPANVSTEQMKVLSDNEKLMDDLGANVTPAIYYMSKENTLQQAVGLPDQKTLNIIMGNK*	False
v1_PLS_facb4b7a0e6d3f600b13421054b61c67ca4be4d0382a1c5f6d2f4c4868c92a0c	classIIb_IP:I47_mchS3_tr|Q712P9|Q712P9_ECOLX	30	100	50	6	1	94	3	88	0.000576	26.9	immunity_proteins.verified	False	False	GCA_902840775.1_45_1_Ti1_genomic|CADGHJ010000016.1|21001:21747:1	v1_PLS_facb4b7a0e6d3f600b13421054b61c67ca4be4d0382a1c5f6d2f4c4868c92a0c	GCA_902840775.1_45_1_Ti1_genomic	CADGHJ010000016.1	21001	21747	1	True	MLKKILLLALLPAIAFAEELPAPVKAIEKQGITIIKTFDAPGGMKGYLGKYQDMGVTIYLTPDGKHAISGYMYNEKGENLSNTLIEKEIYAPAGREMWQRMEQSHWLLDGKKDAPVIVYVFADPFCPYCKQFWQQARPWVDSGKVQLRTLLVGVIKPESPATAAAILASKDPAKTWQQYEASGGKLKLSVPANVSTEQMKVLSDNEKLMDDLGANVTPAIYYMSKENTLQQAVGLPDQKTLNIIMGNK*	False
v1_PLS_facb4b7a0e6d3f600b13421054b61c67ca4be4d0382a1c5f6d2f4c4868c92a0c	classIIb_IP:I47_mchS3_tr|Q712P9|Q712P9_ECOLX	30	100	50	6	1	94	3	88	0.000576	26.9	immunity_proteins.verified	False	False	GCA_902846955.1_M658539_genomic|CADHFC010000112.1|49299:50045:-1	v1_PLS_facb4b7a0e6d3f600b13421054b61c67ca4be4d0382a1c5f6d2f4c4868c92a0c	GCA_902846955.1_M658539_genomic	CADHFC010000112.1	49299	50045	-1	True	MLKKILLLALLPAIAFAEELPAPVKAIEKQGITIIKTFDAPGGMKGYLGKYQDMGVTIYLTPDGKHAISGYMYNEKGENLSNTLIEKEIYAPAGREMWQRMEQSHWLLDGKKDAPVIVYVFADPFCPYCKQFWQQARPWVDSGKVQLRTLLVGVIKPESPATAAAILASKDPAKTWQQYEASGGKLKLSVPANVSTEQMKVLSDNEKLMDDLGANVTPAIYYMSKENTLQQAVGLPDQKTLNIIMGNK*	False
v1_PLS_facb4b7a0e6d3f600b13421054b61c67ca4be4d0382a1c5f6d2f4c4868c92a0c	classIIb_IP:I47_mchS3_tr|Q712P9|Q712P9_ECOLX	30	100	50	6	1	94	3	88	0.000576	26.9	immunity_proteins.verified	False	False	GCA_902843835.1_E9303_genomic|CADGSZ010000149.1|1157:1903:-1	v1_PLS_facb4b7a0e6d3f600b13421054b61c67ca4be4d0382a1c5f6d2f4c4868c92a0c	GCA_902843835.1_E9303_genomic	CADGSZ010000149.1	1157	1903	-1	True	MLKKILLLALLPAIAFAEELPAPVKAIEKQGITIIKTFDAPGGMKGYLGKYQDMGVTIYLTPDGKHAISGYMYNEKGENLSNTLIEKEIYAPAGREMWQRMEQSHWLLDGKKDAPVIVYVFADPFCPYCKQFWQQARPWVDSGKVQLRTLLVGVIKPESPATAAAILASKDPAKTWQQYEASGGKLKLSVPANVSTEQMKVLSDNEKLMDDLGANVTPAIYYMSKENTLQQAVGLPDQKTLNIIMGNK*	False
v1_PLS_facb4b7a0e6d3f600b13421054b61c67ca4be4d0382a1c5f6d2f4c4868c92a0c	classIIb_IP:I47_mchS3_tr|Q712P9|Q712P9_ECOLX	30	100	50	6	1	94	3	88	0.000576	26.9	immunity_proteins.verified	False	False	GCA_902842355.1_H176_genomic|CADGNK010000002.1|183241:183987:1	v1_PLS_facb4b7a0e6d3f600b13421054b61c67ca4be4d0382a1c5f6d2f4c4868c92a0c	GCA_902842355.1_H176_genomic	CADGNK010000002.1	183241	183987	1	True	MLKKILLLALLPAIAFAEELPAPVKAIEKQGITIIKTFDAPGGMKGYLGKYQDMGVTIYLTPDGKHAISGYMYNEKGENLSNTLIEKEIYAPAGREMWQRMEQSHWLLDGKKDAPVIVYVFADPFCPYCKQFWQQARPWVDSGKVQLRTLLVGVIKPESPATAAAILASKDPAKTWQQYEASGGKLKLSVPANVSTEQMKVLSDNEKLMDDLGANVTPAIYYMSKENTLQQAVGLPDQKTLNIIMGNK*	False
v1_PLS_facb4b7a0e6d3f600b13421054b61c67ca4be4d0382a1c5f6d2f4c4868c92a0c	classIIb_IP:I47_mchS3_tr|Q712P9|Q712P9_ECOLX	30	100	50	6	1	94	3	88	0.000576	26.9	immunity_proteins.verified	False	False	GCA_902838985.1_M710019_genomic|CADGAL010000018.1|231811:232557:1	v1_PLS_facb4b7a0e6d3f600b13421054b61c67ca4be4d0382a1c5f6d2f4c4868c92a0c	GCA_902838985.1_M710019_genomic	CADGAL010000018.1	231811	232557	1	True	MLKKILLLALLPAIAFAEELPAPVKAIEKQGITIIKTFDAPGGMKGYLGKYQDMGVTIYLTPDGKHAISGYMYNEKGENLSNTLIEKEIYAPAGREMWQRMEQSHWLLDGKKDAPVIVYVFADPFCPYCKQFWQQARPWVDSGKVQLRTLLVGVIKPESPATAAAILASKDPAKTWQQYEASGGKLKLSVPANVSTEQMKVLSDNEKLMDDLGANVTPAIYYMSKENTLQQAVGLPDQKTLNIIMGNK*	False
v1_PLS_facb4b7a0e6d3f600b13421054b61c67ca4be4d0382a1c5f6d2f4c4868c92a0c	classIIb_IP:I47_mchS3_tr|Q712P9|Q712P9_ECOLX	30	100	50	6	1	94	3	88	0.000576	26.9	immunity_proteins.verified	False	False	GCA_902840455.1_H437_genomic|CADGGE010000004.1|16400:17146:1	v1_PLS_facb4b7a0e6d3f600b13421054b61c67ca4be4d0382a1c5f6d2f4c4868c92a0c	GCA_902840455.1_H437_genomic	CADGGE010000004.1	16400	17146	1	True	MLKKILLLALLPAIAFAEELPAPVKAIEKQGITIIKTFDAPGGMKGYLGKYQDMGVTIYLTPDGKHAISGYMYNEKGENLSNTLIEKEIYAPAGREMWQRMEQSHWLLDGKKDAPVIVYVFADPFCPYCKQFWQQARPWVDSGKVQLRTLLVGVIKPESPATAAAILASKDPAKTWQQYEASGGKLKLSVPANVSTEQMKVLSDNEKLMDDLGANVTPAIYYMSKENTLQQAVGLPDQKTLNIIMGNK*	False
v1_PLS_facb4b7a0e6d3f600b13421054b61c67ca4be4d0382a1c5f6d2f4c4868c92a0c	classIIb_IP:I47_mchS3_tr|Q712P9|Q712P9_ECOLX	30	100	50	6	1	94	3	88	0.000576	26.9	immunity_proteins.verified	False	False	GCA_902839815.1_18_3_Ti5_genomic|CADGDT010000041.1|220635:221381:-1	v1_PLS_facb4b7a0e6d3f600b13421054b61c67ca4be4d0382a1c5f6d2f4c4868c92a0c	GCA_902839815.1_18_3_Ti5_genomic	CADGDT010000041.1	220635	221381	-1	True	MLKKILLLALLPAIAFAEELPAPVKAIEKQGITIIKTFDAPGGMKGYLGKYQDMGVTIYLTPDGKHAISGYMYNEKGENLSNTLIEKEIYAPAGREMWQRMEQSHWLLDGKKDAPVIVYVFADPFCPYCKQFWQQARPWVDSGKVQLRTLLVGVIKPESPATAAAILASKDPAKTWQQYEASGGKLKLSVPANVSTEQMKVLSDNEKLMDDLGANVTPAIYYMSKENTLQQAVGLPDQKTLNIIMGNK*	False
v1_PLS_facb4b7a0e6d3f600b13421054b61c67ca4be4d0382a1c5f6d2f4c4868c92a0c	classIIb_IP:I47_mchS3_tr|Q712P9|Q712P9_ECOLX	30	100	50	6	1	94	3	88	0.000576	26.9	immunity_proteins.verified	False	False	GCA_902842005.1_32_1_DC18_genomic|CADGLZ010000005.1|19457:20203:-1	v1_PLS_facb4b7a0e6d3f600b13421054b61c67ca4be4d0382a1c5f6d2f4c4868c92a0c	GCA_902842005.1_32_1_DC18_genomic	CADGLZ010000005.1	19457	20203	-1	True	MLKKILLLALLPAIAFAEELPAPVKAIEKQGITIIKTFDAPGGMKGYLGKYQDMGVTIYLTPDGKHAISGYMYNEKGENLSNTLIEKEIYAPAGREMWQRMEQSHWLLDGKKDAPVIVYVFADPFCPYCKQFWQQARPWVDSGKVQLRTLLVGVIKPESPATAAAILASKDPAKTWQQYEASGGKLKLSVPANVSTEQMKVLSDNEKLMDDLGANVTPAIYYMSKENTLQQAVGLPDQKTLNIIMGNK*	False
v1_PLS_facb4b7a0e6d3f600b13421054b61c67ca4be4d0382a1c5f6d2f4c4868c92a0c	classIIb_IP:I47_mchS3_tr|Q712P9|Q712P9_ECOLX	30	100	50	6	1	94	3	88	0.000576	26.9	immunity_proteins.verified	False	False	GCA_902844235.1_M638178_genomic|CADGUP010000193.1|1338:2084:-1	v1_PLS_facb4b7a0e6d3f600b13421054b61c67ca4be4d0382a1c5f6d2f4c4868c92a0c	GCA_902844235.1_M638178_genomic	CADGUP010000193.1	1338	2084	-1	True	MLKKILLLALLPAIAFAEELPAPVKAIEKQGITIIKTFDAPGGMKGYLGKYQDMGVTIYLTPDGKHAISGYMYNEKGENLSNTLIEKEIYAPAGREMWQRMEQSHWLLDGKKDAPVIVYVFADPFCPYCKQFWQQARPWVDSGKVQLRTLLVGVIKPESPATAAAILASKDPAKTWQQYEASGGKLKLSVPANVSTEQMKVLSDNEKLMDDLGANVTPAIYYMSKENTLQQAVGLPDQKTLNIIMGNK*	False
v1_PLS_facb4b7a0e6d3f600b13421054b61c67ca4be4d0382a1c5f6d2f4c4868c92a0c	classIIb_IP:I47_mchS3_tr|Q712P9|Q712P9_ECOLX	30	100	50	6	1	94	3	88	0.000576	26.9	immunity_proteins.verified	False	False	GCA_902842815.1_H140_genomic|CADGPK010000017.1|12338:13084:1	v1_PLS_facb4b7a0e6d3f600b13421054b61c67ca4be4d0382a1c5f6d2f4c4868c92a0c	GCA_902842815.1_H140_genomic	CADGPK010000017.1	12338	13084	1	True	MLKKILLLALLPAIAFAEELPAPVKAIEKQGITIIKTFDAPGGMKGYLGKYQDMGVTIYLTPDGKHAISGYMYNEKGENLSNTLIEKEIYAPAGREMWQRMEQSHWLLDGKKDAPVIVYVFADPFCPYCKQFWQQARPWVDSGKVQLRTLLVGVIKPESPATAAAILASKDPAKTWQQYEASGGKLKLSVPANVSTEQMKVLSDNEKLMDDLGANVTPAIYYMSKENTLQQAVGLPDQKTLNIIMGNK*	False
v1_PLS_facb4b7a0e6d3f600b13421054b61c67ca4be4d0382a1c5f6d2f4c4868c92a0c	classIIb_IP:I47_mchS3_tr|Q712P9|Q712P9_ECOLX	30	100	50	6	1	94	3	88	0.000576	26.9	immunity_proteins.verified	False	False	GCA_902844275.1_DMG_2015_G1_genomic|CADGUU010000016.1|71663:72409:-1	v1_PLS_facb4b7a0e6d3f600b13421054b61c67ca4be4d0382a1c5f6d2f4c4868c92a0c	GCA_902844275.1_DMG_2015_G1_genomic	CADGUU010000016.1	71663	72409	-1	True	MLKKILLLALLPAIAFAEELPAPVKAIEKQGITIIKTFDAPGGMKGYLGKYQDMGVTIYLTPDGKHAISGYMYNEKGENLSNTLIEKEIYAPAGREMWQRMEQSHWLLDGKKDAPVIVYVFADPFCPYCKQFWQQARPWVDSGKVQLRTLLVGVIKPESPATAAAILASKDPAKTWQQYEASGGKLKLSVPANVSTEQMKVLSDNEKLMDDLGANVTPAIYYMSKENTLQQAVGLPDQKTLNIIMGNK*	False
v1_PLS_facb4b7a0e6d3f600b13421054b61c67ca4be4d0382a1c5f6d2f4c4868c92a0c	classIIb_IP:I47_mchS3_tr|Q712P9|Q712P9_ECOLX	30	100	50	6	1	94	3	88	0.000576	26.9	immunity_proteins.verified	False	False	GCA_902844385.1_W2_49_genomic|CADGVF010000076.1|12013:12759:1	v1_PLS_facb4b7a0e6d3f600b13421054b61c67ca4be4d0382a1c5f6d2f4c4868c92a0c	GCA_902844385.1_W2_49_genomic	CADGVF010000076.1	12013	12759	1	True	MLKKILLLALLPAIAFAEELPAPVKAIEKQGITIIKTFDAPGGMKGYLGKYQDMGVTIYLTPDGKHAISGYMYNEKGENLSNTLIEKEIYAPAGREMWQRMEQSHWLLDGKKDAPVIVYVFADPFCPYCKQFWQQARPWVDSGKVQLRTLLVGVIKPESPATAAAILASKDPAKTWQQYEASGGKLKLSVPANVSTEQMKVLSDNEKLMDDLGANVTPAIYYMSKENTLQQAVGLPDQKTLNIIMGNK*	False
v1_PLS_facb4b7a0e6d3f600b13421054b61c67ca4be4d0382a1c5f6d2f4c4868c92a0c	classIIb_IP:I47_mchS3_tr|Q712P9|Q712P9_ECOLX	30	100	50	6	1	94	3	88	0.000576	26.9	immunity_proteins.verified	False	False	GCA_902842035.1_C4_32_genomic|CADGMI010000071.1|19578:20324:-1	v1_PLS_facb4b7a0e6d3f600b13421054b61c67ca4be4d0382a1c5f6d2f4c4868c92a0c	GCA_902842035.1_C4_32_genomic	CADGMI010000071.1	19578	20324	-1	True	MLKKILLLALLPAIAFAEELPAPVKAIEKQGITIIKTFDAPGGMKGYLGKYQDMGVTIYLTPDGKHAISGYMYNEKGENLSNTLIEKEIYAPAGREMWQRMEQSHWLLDGKKDAPVIVYVFADPFCPYCKQFWQQARPWVDSGKVQLRTLLVGVIKPESPATAAAILASKDPAKTWQQYEASGGKLKLSVPANVSTEQMKVLSDNEKLMDDLGANVTPAIYYMSKENTLQQAVGLPDQKTLNIIMGNK*	False
v1_PLS_facb4b7a0e6d3f600b13421054b61c67ca4be4d0382a1c5f6d2f4c4868c92a0c	classIIb_IP:I47_mchS3_tr|Q712P9|Q712P9_ECOLX	30	100	50	6	1	94	3	88	0.000576	26.9	immunity_proteins.verified	False	False	GCA_902839495.1_H283_genomic|CADGCP010000015.1|80608:81354:1	v1_PLS_facb4b7a0e6d3f600b13421054b61c67ca4be4d0382a1c5f6d2f4c4868c92a0c	GCA_902839495.1_H283_genomic	CADGCP010000015.1	80608	81354	1	True	MLKKILLLALLPAIAFAEELPAPVKAIEKQGITIIKTFDAPGGMKGYLGKYQDMGVTIYLTPDGKHAISGYMYNEKGENLSNTLIEKEIYAPAGREMWQRMEQSHWLLDGKKDAPVIVYVFADPFCPYCKQFWQQARPWVDSGKVQLRTLLVGVIKPESPATAAAILASKDPAKTWQQYEASGGKLKLSVPANVSTEQMKVLSDNEKLMDDLGANVTPAIYYMSKENTLQQAVGLPDQKTLNIIMGNK*	False
v1_PLS_facb4b7a0e6d3f600b13421054b61c67ca4be4d0382a1c5f6d2f4c4868c92a0c	classIIb_IP:I47_mchS3_tr|Q712P9|Q712P9_ECOLX	30	100	50	6	1	94	3	88	0.000576	26.9	immunity_proteins.verified	False	False	GCA_902841955.1_M673438_genomic|CADGLW010000042.1|51060:51806:-1	v1_PLS_facb4b7a0e6d3f600b13421054b61c67ca4be4d0382a1c5f6d2f4c4868c92a0c	GCA_902841955.1_M673438_genomic	CADGLW010000042.1	51060	51806	-1	True	MLKKILLLALLPAIAFAEELPAPVKAIEKQGITIIKTFDAPGGMKGYLGKYQDMGVTIYLTPDGKHAISGYMYNEKGENLSNTLIEKEIYAPAGREMWQRMEQSHWLLDGKKDAPVIVYVFADPFCPYCKQFWQQARPWVDSGKVQLRTLLVGVIKPESPATAAAILASKDPAKTWQQYEASGGKLKLSVPANVSTEQMKVLSDNEKLMDDLGANVTPAIYYMSKENTLQQAVGLPDQKTLNIIMGNK*	False
v1_PLS_facb4b7a0e6d3f600b13421054b61c67ca4be4d0382a1c5f6d2f4c4868c92a0c	classIIb_IP:I47_mchS3_tr|Q712P9|Q712P9_ECOLX	30	100	50	6	1	94	3	88	0.000576	26.9	immunity_proteins.verified	False	False	GCA_902843465.1_POSS_88_genomic|CADGRR010000034.1|12069:12815:1	v1_PLS_facb4b7a0e6d3f600b13421054b61c67ca4be4d0382a1c5f6d2f4c4868c92a0c	GCA_902843465.1_POSS_88_genomic	CADGRR010000034.1	12069	12815	1	True	MLKKILLLALLPAIAFAEELPAPVKAIEKQGITIIKTFDAPGGMKGYLGKYQDMGVTIYLTPDGKHAISGYMYNEKGENLSNTLIEKEIYAPAGREMWQRMEQSHWLLDGKKDAPVIVYVFADPFCPYCKQFWQQARPWVDSGKVQLRTLLVGVIKPESPATAAAILASKDPAKTWQQYEASGGKLKLSVPANVSTEQMKVLSDNEKLMDDLGANVTPAIYYMSKENTLQQAVGLPDQKTLNIIMGNK*	False
v1_PLS_facb4b7a0e6d3f600b13421054b61c67ca4be4d0382a1c5f6d2f4c4868c92a0c	classIIb_IP:I47_mchS3_tr|Q712P9|Q712P9_ECOLX	30	100	50	6	1	94	3	88	0.000576	26.9	immunity_proteins.verified	False	False	GCA_902838645.1_TA149_genomic|CADFYT010000017.1|200485:201231:-1	v1_PLS_facb4b7a0e6d3f600b13421054b61c67ca4be4d0382a1c5f6d2f4c4868c92a0c	GCA_902838645.1_TA149_genomic	CADFYT010000017.1	200485	201231	-1	True	MLKKILLLALLPAIAFAEELPAPVKAIEKQGITIIKTFDAPGGMKGYLGKYQDMGVTIYLTPDGKHAISGYMYNEKGENLSNTLIEKEIYAPAGREMWQRMEQSHWLLDGKKDAPVIVYVFADPFCPYCKQFWQQARPWVDSGKVQLRTLLVGVIKPESPATAAAILASKDPAKTWQQYEASGGKLKLSVPANVSTEQMKVLSDNEKLMDDLGANVTPAIYYMSKENTLQQAVGLPDQKTLNIIMGNK*	False
v1_PLS_facb4b7a0e6d3f600b13421054b61c67ca4be4d0382a1c5f6d2f4c4868c92a0c	classIIb_IP:I47_mchS3_tr|Q712P9|Q712P9_ECOLX	30	100	50	6	1	94	3	88	0.000576	26.9	immunity_proteins.verified	False	False	GCA_902839865.1_M653497_genomic|CADGEE010000013.1|111571:112317:1	v1_PLS_facb4b7a0e6d3f600b13421054b61c67ca4be4d0382a1c5f6d2f4c4868c92a0c	GCA_902839865.1_M653497_genomic	CADGEE010000013.1	111571	112317	1	True	MLKKILLLALLPAIAFAEELPAPVKAIEKQGITIIKTFDAPGGMKGYLGKYQDMGVTIYLTPDGKHAISGYMYNEKGENLSNTLIEKEIYAPAGREMWQRMEQSHWLLDGKKDAPVIVYVFADPFCPYCKQFWQQARPWVDSGKVQLRTLLVGVIKPESPATAAAILASKDPAKTWQQYEASGGKLKLSVPANVSTEQMKVLSDNEKLMDDLGANVTPAIYYMSKENTLQQAVGLPDQKTLNIIMGNK*	False
v1_PLS_facb4b7a0e6d3f600b13421054b61c67ca4be4d0382a1c5f6d2f4c4868c92a0c	classIIb_IP:I47_mchS3_tr|Q712P9|Q712P9_ECOLX	30	100	50	6	1	94	3	88	0.000576	26.9	immunity_proteins.verified	False	False	GCA_902845085.1_M660875_genomic|CADGXW010000166.1|20928:21674:1	v1_PLS_facb4b7a0e6d3f600b13421054b61c67ca4be4d0382a1c5f6d2f4c4868c92a0c	GCA_902845085.1_M660875_genomic	CADGXW010000166.1	20928	21674	1	True	MLKKILLLALLPAIAFAEELPAPVKAIEKQGITIIKTFDAPGGMKGYLGKYQDMGVTIYLTPDGKHAISGYMYNEKGENLSNTLIEKEIYAPAGREMWQRMEQSHWLLDGKKDAPVIVYVFADPFCPYCKQFWQQARPWVDSGKVQLRTLLVGVIKPESPATAAAILASKDPAKTWQQYEASGGKLKLSVPANVSTEQMKVLSDNEKLMDDLGANVTPAIYYMSKENTLQQAVGLPDQKTLNIIMGNK*	False
v1_PLS_facb4b7a0e6d3f600b13421054b61c67ca4be4d0382a1c5f6d2f4c4868c92a0c	classIIb_IP:I47_mchS3_tr|Q712P9|Q712P9_ECOLX	30	100	50	6	1	94	3	88	0.000576	26.9	immunity_proteins.verified	False	False	GCA_902840935.1_B1697b_genomic|CADGHT010000028.1|118047:118793:1	v1_PLS_facb4b7a0e6d3f600b13421054b61c67ca4be4d0382a1c5f6d2f4c4868c92a0c	GCA_902840935.1_B1697b_genomic	CADGHT010000028.1	118047	118793	1	True	MLKKILLLALLPAIAFAEELPAPVKAIEKQGITIIKTFDAPGGMKGYLGKYQDMGVTIYLTPDGKHAISGYMYNEKGENLSNTLIEKEIYAPAGREMWQRMEQSHWLLDGKKDAPVIVYVFADPFCPYCKQFWQQARPWVDSGKVQLRTLLVGVIKPESPATAAAILASKDPAKTWQQYEASGGKLKLSVPANVSTEQMKVLSDNEKLMDDLGANVTPAIYYMSKENTLQQAVGLPDQKTLNIIMGNK*	False
v1_PLS_facb4b7a0e6d3f600b13421054b61c67ca4be4d0382a1c5f6d2f4c4868c92a0c	classIIb_IP:I47_mchS3_tr|Q712P9|Q712P9_ECOLX	30	100	50	6	1	94	3	88	0.000576	26.9	immunity_proteins.verified	False	False	GCA_902841525.1_W2_53_genomic|CADGJV010000066.1|12225:12971:1	v1_PLS_facb4b7a0e6d3f600b13421054b61c67ca4be4d0382a1c5f6d2f4c4868c92a0c	GCA_902841525.1_W2_53_genomic	CADGJV010000066.1	12225	12971	1	True	MLKKILLLALLPAIAFAEELPAPVKAIEKQGITIIKTFDAPGGMKGYLGKYQDMGVTIYLTPDGKHAISGYMYNEKGENLSNTLIEKEIYAPAGREMWQRMEQSHWLLDGKKDAPVIVYVFADPFCPYCKQFWQQARPWVDSGKVQLRTLLVGVIKPESPATAAAILASKDPAKTWQQYEASGGKLKLSVPANVSTEQMKVLSDNEKLMDDLGANVTPAIYYMSKENTLQQAVGLPDQKTLNIIMGNK*	False
v1_PLS_facb4b7a0e6d3f600b13421054b61c67ca4be4d0382a1c5f6d2f4c4868c92a0c	classIIb_IP:I47_mchS3_tr|Q712P9|Q712P9_ECOLX	30	100	50	6	1	94	3	88	0.000576	26.9	immunity_proteins.verified	False	False	GCA_902842025.1_W4_37_genomic|CADGMH010000005.1|51060:51806:-1	v1_PLS_facb4b7a0e6d3f600b13421054b61c67ca4be4d0382a1c5f6d2f4c4868c92a0c	GCA_902842025.1_W4_37_genomic	CADGMH010000005.1	51060	51806	-1	True	MLKKILLLALLPAIAFAEELPAPVKAIEKQGITIIKTFDAPGGMKGYLGKYQDMGVTIYLTPDGKHAISGYMYNEKGENLSNTLIEKEIYAPAGREMWQRMEQSHWLLDGKKDAPVIVYVFADPFCPYCKQFWQQARPWVDSGKVQLRTLLVGVIKPESPATAAAILASKDPAKTWQQYEASGGKLKLSVPANVSTEQMKVLSDNEKLMDDLGANVTPAIYYMSKENTLQQAVGLPDQKTLNIIMGNK*	False
v1_PLS_facb4b7a0e6d3f600b13421054b61c67ca4be4d0382a1c5f6d2f4c4868c92a0c	classIIb_IP:I47_mchS3_tr|Q712P9|Q712P9_ECOLX	30	100	50	6	1	94	3	88	0.000576	26.9	immunity_proteins.verified	False	False	GCA_902839975.1_H112_genomic|CADGDO010000015.1|12138:12884:1	v1_PLS_facb4b7a0e6d3f600b13421054b61c67ca4be4d0382a1c5f6d2f4c4868c92a0c	GCA_902839975.1_H112_genomic	CADGDO010000015.1	12138	12884	1	True	MLKKILLLALLPAIAFAEELPAPVKAIEKQGITIIKTFDAPGGMKGYLGKYQDMGVTIYLTPDGKHAISGYMYNEKGENLSNTLIEKEIYAPAGREMWQRMEQSHWLLDGKKDAPVIVYVFADPFCPYCKQFWQQARPWVDSGKVQLRTLLVGVIKPESPATAAAILASKDPAKTWQQYEASGGKLKLSVPANVSTEQMKVLSDNEKLMDDLGANVTPAIYYMSKENTLQQAVGLPDQKTLNIIMGNK*	False
v1_PLS_facb4b7a0e6d3f600b13421054b61c67ca4be4d0382a1c5f6d2f4c4868c92a0c	classIIb_IP:I47_mchS3_tr|Q712P9|Q712P9_ECOLX	30	100	50	6	1	94	3	88	0.000576	26.9	immunity_proteins.verified	False	False	GCA_902840095.1_POSS_40_genomic|CADGER010000034.1|197947:198693:-1	v1_PLS_facb4b7a0e6d3f600b13421054b61c67ca4be4d0382a1c5f6d2f4c4868c92a0c	GCA_902840095.1_POSS_40_genomic	CADGER010000034.1	197947	198693	-1	True	MLKKILLLALLPAIAFAEELPAPVKAIEKQGITIIKTFDAPGGMKGYLGKYQDMGVTIYLTPDGKHAISGYMYNEKGENLSNTLIEKEIYAPAGREMWQRMEQSHWLLDGKKDAPVIVYVFADPFCPYCKQFWQQARPWVDSGKVQLRTLLVGVIKPESPATAAAILASKDPAKTWQQYEASGGKLKLSVPANVSTEQMKVLSDNEKLMDDLGANVTPAIYYMSKENTLQQAVGLPDQKTLNIIMGNK*	False
v1_PLS_facb4b7a0e6d3f600b13421054b61c67ca4be4d0382a1c5f6d2f4c4868c92a0c	classIIb_IP:I47_mchS3_tr|Q712P9|Q712P9_ECOLX	30	100	50	6	1	94	3	88	0.000576	26.9	immunity_proteins.verified	False	False	GCA_902845375.1_63_2_TC7_genomic|CADGZB010000127.1|12079:12825:1	v1_PLS_facb4b7a0e6d3f600b13421054b61c67ca4be4d0382a1c5f6d2f4c4868c92a0c	GCA_902845375.1_63_2_TC7_genomic	CADGZB010000127.1	12079	12825	1	True	MLKKILLLALLPAIAFAEELPAPVKAIEKQGITIIKTFDAPGGMKGYLGKYQDMGVTIYLTPDGKHAISGYMYNEKGENLSNTLIEKEIYAPAGREMWQRMEQSHWLLDGKKDAPVIVYVFADPFCPYCKQFWQQARPWVDSGKVQLRTLLVGVIKPESPATAAAILASKDPAKTWQQYEASGGKLKLSVPANVSTEQMKVLSDNEKLMDDLGANVTPAIYYMSKENTLQQAVGLPDQKTLNIIMGNK*	False
v1_PLS_facb4b7a0e6d3f600b13421054b61c67ca4be4d0382a1c5f6d2f4c4868c92a0c	classIIb_IP:I47_mchS3_tr|Q712P9|Q712P9_ECOLX	30	100	50	6	1	94	3	88	0.000576	26.9	immunity_proteins.verified	False	False	GCA_902837945.1_69_1_Ti1_genomic|CADFWL010000028.1|49124:49870:1	v1_PLS_facb4b7a0e6d3f600b13421054b61c67ca4be4d0382a1c5f6d2f4c4868c92a0c	GCA_902837945.1_69_1_Ti1_genomic	CADFWL010000028.1	49124	49870	1	True	MLKKILLLALLPAIAFAEELPAPVKAIEKQGITIIKTFDAPGGMKGYLGKYQDMGVTIYLTPDGKHAISGYMYNEKGENLSNTLIEKEIYAPAGREMWQRMEQSHWLLDGKKDAPVIVYVFADPFCPYCKQFWQQARPWVDSGKVQLRTLLVGVIKPESPATAAAILASKDPAKTWQQYEASGGKLKLSVPANVSTEQMKVLSDNEKLMDDLGANVTPAIYYMSKENTLQQAVGLPDQKTLNIIMGNK*	False
v1_PLS_facb4b7a0e6d3f600b13421054b61c67ca4be4d0382a1c5f6d2f4c4868c92a0c	classIIb_IP:I47_mchS3_tr|Q712P9|Q712P9_ECOLX	30	100	50	6	1	94	3	88	0.000576	26.9	immunity_proteins.verified	False	False	GCA_902839665.1_TA209_genomic|CADGCR010000033.1|61156:61902:-1	v1_PLS_facb4b7a0e6d3f600b13421054b61c67ca4be4d0382a1c5f6d2f4c4868c92a0c	GCA_902839665.1_TA209_genomic	CADGCR010000033.1	61156	61902	-1	True	MLKKILLLALLPAIAFAEELPAPVKAIEKQGITIIKTFDAPGGMKGYLGKYQDMGVTIYLTPDGKHAISGYMYNEKGENLSNTLIEKEIYAPAGREMWQRMEQSHWLLDGKKDAPVIVYVFADPFCPYCKQFWQQARPWVDSGKVQLRTLLVGVIKPESPATAAAILASKDPAKTWQQYEASGGKLKLSVPANVSTEQMKVLSDNEKLMDDLGANVTPAIYYMSKENTLQQAVGLPDQKTLNIIMGNK*	False
v1_PLS_facb4b7a0e6d3f600b13421054b61c67ca4be4d0382a1c5f6d2f4c4868c92a0c	classIIb_IP:I47_mchS3_tr|Q712P9|Q712P9_ECOLX	30	100	50	6	1	94	3	88	0.000576	26.9	immunity_proteins.verified	False	False	GCA_902843795.1_5_1_TC12_genomic|CADGSR010000020.1|439:1185:-1	v1_PLS_facb4b7a0e6d3f600b13421054b61c67ca4be4d0382a1c5f6d2f4c4868c92a0c	GCA_902843795.1_5_1_TC12_genomic	CADGSR010000020.1	439	1185	-1	True	MLKKILLLALLPAIAFAEELPAPVKAIEKQGITIIKTFDAPGGMKGYLGKYQDMGVTIYLTPDGKHAISGYMYNEKGENLSNTLIEKEIYAPAGREMWQRMEQSHWLLDGKKDAPVIVYVFADPFCPYCKQFWQQARPWVDSGKVQLRTLLVGVIKPESPATAAAILASKDPAKTWQQYEASGGKLKLSVPANVSTEQMKVLSDNEKLMDDLGANVTPAIYYMSKENTLQQAVGLPDQKTLNIIMGNK*	False
v1_PLS_facb4b7a0e6d3f600b13421054b61c67ca4be4d0382a1c5f6d2f4c4868c92a0c	classIIb_IP:I47_mchS3_tr|Q712P9|Q712P9_ECOLX	30	100	50	6	1	94	3	88	0.000576	26.9	immunity_proteins.verified	False	False	GCA_902838705.1_62_2_Ti6b_genomic|CADFZI010000036.1|317861:318607:1	v1_PLS_facb4b7a0e6d3f600b13421054b61c67ca4be4d0382a1c5f6d2f4c4868c92a0c	GCA_902838705.1_62_2_Ti6b_genomic	CADFZI010000036.1	317861	318607	1	True	MLKKILLLALLPAIAFAEELPAPVKAIEKQGITIIKTFDAPGGMKGYLGKYQDMGVTIYLTPDGKHAISGYMYNEKGENLSNTLIEKEIYAPAGREMWQRMEQSHWLLDGKKDAPVIVYVFADPFCPYCKQFWQQARPWVDSGKVQLRTLLVGVIKPESPATAAAILASKDPAKTWQQYEASGGKLKLSVPANVSTEQMKVLSDNEKLMDDLGANVTPAIYYMSKENTLQQAVGLPDQKTLNIIMGNK*	False
v1_PLS_facb4b7a0e6d3f600b13421054b61c67ca4be4d0382a1c5f6d2f4c4868c92a0c	classIIb_IP:I47_mchS3_tr|Q712P9|Q712P9_ECOLX	30	100	50	6	1	94	3	88	0.000576	26.9	immunity_proteins.verified	False	False	GCA_902841315.1_H244_genomic|CADGJC010000071.1|28246:28992:-1	v1_PLS_facb4b7a0e6d3f600b13421054b61c67ca4be4d0382a1c5f6d2f4c4868c92a0c	GCA_902841315.1_H244_genomic	CADGJC010000071.1	28246	28992	-1	True	MLKKILLLALLPAIAFAEELPAPVKAIEKQGITIIKTFDAPGGMKGYLGKYQDMGVTIYLTPDGKHAISGYMYNEKGENLSNTLIEKEIYAPAGREMWQRMEQSHWLLDGKKDAPVIVYVFADPFCPYCKQFWQQARPWVDSGKVQLRTLLVGVIKPESPATAAAILASKDPAKTWQQYEASGGKLKLSVPANVSTEQMKVLSDNEKLMDDLGANVTPAIYYMSKENTLQQAVGLPDQKTLNIIMGNK*	False
v1_PLS_facb4b7a0e6d3f600b13421054b61c67ca4be4d0382a1c5f6d2f4c4868c92a0c	classIIb_IP:I47_mchS3_tr|Q712P9|Q712P9_ECOLX	30	100	50	6	1	94	3	88	0.000576	26.9	immunity_proteins.verified	False	False	GCA_902838795.1_52_1_Ti3_genomic|CADFZM010000016.1|57306:58052:1	v1_PLS_facb4b7a0e6d3f600b13421054b61c67ca4be4d0382a1c5f6d2f4c4868c92a0c	GCA_902838795.1_52_1_Ti3_genomic	CADFZM010000016.1	57306	58052	1	True	MLKKILLLALLPAIAFAEELPAPVKAIEKQGITIIKTFDAPGGMKGYLGKYQDMGVTIYLTPDGKHAISGYMYNEKGENLSNTLIEKEIYAPAGREMWQRMEQSHWLLDGKKDAPVIVYVFADPFCPYCKQFWQQARPWVDSGKVQLRTLLVGVIKPESPATAAAILASKDPAKTWQQYEASGGKLKLSVPANVSTEQMKVLSDNEKLMDDLGANVTPAIYYMSKENTLQQAVGLPDQKTLNIIMGNK*	False
v1_PLS_facb4b7a0e6d3f600b13421054b61c67ca4be4d0382a1c5f6d2f4c4868c92a0c	classIIb_IP:I47_mchS3_tr|Q712P9|Q712P9_ECOLX	30	100	50	6	1	94	3	88	0.000576	26.9	immunity_proteins.verified	False	False	GCA_902838095.1_H358_genomic|CADFXA010000026.1|299291:300037:1	v1_PLS_facb4b7a0e6d3f600b13421054b61c67ca4be4d0382a1c5f6d2f4c4868c92a0c	GCA_902838095.1_H358_genomic	CADFXA010000026.1	299291	300037	1	True	MLKKILLLALLPAIAFAEELPAPVKAIEKQGITIIKTFDAPGGMKGYLGKYQDMGVTIYLTPDGKHAISGYMYNEKGENLSNTLIEKEIYAPAGREMWQRMEQSHWLLDGKKDAPVIVYVFADPFCPYCKQFWQQARPWVDSGKVQLRTLLVGVIKPESPATAAAILASKDPAKTWQQYEASGGKLKLSVPANVSTEQMKVLSDNEKLMDDLGANVTPAIYYMSKENTLQQAVGLPDQKTLNIIMGNK*	False
v1_PLS_facb4b7a0e6d3f600b13421054b61c67ca4be4d0382a1c5f6d2f4c4868c92a0c	classIIb_IP:I47_mchS3_tr|Q712P9|Q712P9_ECOLX	30	100	50	6	1	94	3	88	0.000576	26.9	immunity_proteins.verified	False	False	GCA_902840115.1_70_5_R4_genomic|CADGEQ010000016.1|222939:223685:-1	v1_PLS_facb4b7a0e6d3f600b13421054b61c67ca4be4d0382a1c5f6d2f4c4868c92a0c	GCA_902840115.1_70_5_R4_genomic	CADGEQ010000016.1	222939	223685	-1	True	MLKKILLLALLPAIAFAEELPAPVKAIEKQGITIIKTFDAPGGMKGYLGKYQDMGVTIYLTPDGKHAISGYMYNEKGENLSNTLIEKEIYAPAGREMWQRMEQSHWLLDGKKDAPVIVYVFADPFCPYCKQFWQQARPWVDSGKVQLRTLLVGVIKPESPATAAAILASKDPAKTWQQYEASGGKLKLSVPANVSTEQMKVLSDNEKLMDDLGANVTPAIYYMSKENTLQQAVGLPDQKTLNIIMGNK*	False
v1_PLS_facb4b7a0e6d3f600b13421054b61c67ca4be4d0382a1c5f6d2f4c4868c92a0c	classIIb_IP:I47_mchS3_tr|Q712P9|Q712P9_ECOLX	30	100	50	6	1	94	3	88	0.000576	26.9	immunity_proteins.verified	False	False	GCA_902837665.1_POSS_77_genomic|CADFVJ010000010.1|89843:90589:1	v1_PLS_facb4b7a0e6d3f600b13421054b61c67ca4be4d0382a1c5f6d2f4c4868c92a0c	GCA_902837665.1_POSS_77_genomic	CADFVJ010000010.1	89843	90589	1	True	MLKKILLLALLPAIAFAEELPAPVKAIEKQGITIIKTFDAPGGMKGYLGKYQDMGVTIYLTPDGKHAISGYMYNEKGENLSNTLIEKEIYAPAGREMWQRMEQSHWLLDGKKDAPVIVYVFADPFCPYCKQFWQQARPWVDSGKVQLRTLLVGVIKPESPATAAAILASKDPAKTWQQYEASGGKLKLSVPANVSTEQMKVLSDNEKLMDDLGANVTPAIYYMSKENTLQQAVGLPDQKTLNIIMGNK*	False
v1_PLS_facb4b7a0e6d3f600b13421054b61c67ca4be4d0382a1c5f6d2f4c4868c92a0c	classIIb_IP:I47_mchS3_tr|Q712P9|Q712P9_ECOLX	30	100	50	6	1	94	3	88	0.000576	26.9	immunity_proteins.verified	False	False	GCA_902846075.1_M652995_genomic|CADHCB010000171.1|12438:13184:1	v1_PLS_facb4b7a0e6d3f600b13421054b61c67ca4be4d0382a1c5f6d2f4c4868c92a0c	GCA_902846075.1_M652995_genomic	CADHCB010000171.1	12438	13184	1	True	MLKKILLLALLPAIAFAEELPAPVKAIEKQGITIIKTFDAPGGMKGYLGKYQDMGVTIYLTPDGKHAISGYMYNEKGENLSNTLIEKEIYAPAGREMWQRMEQSHWLLDGKKDAPVIVYVFADPFCPYCKQFWQQARPWVDSGKVQLRTLLVGVIKPESPATAAAILASKDPAKTWQQYEASGGKLKLSVPANVSTEQMKVLSDNEKLMDDLGANVTPAIYYMSKENTLQQAVGLPDQKTLNIIMGNK*	False
v1_PLS_facb4b7a0e6d3f600b13421054b61c67ca4be4d0382a1c5f6d2f4c4868c92a0c	classIIb_IP:I47_mchS3_tr|Q712P9|Q712P9_ECOLX	30	100	50	6	1	94	3	88	0.000576	26.9	immunity_proteins.verified	False	False	GCA_902838655.1_M663940_genomic|CADFYV010000009.1|51060:51806:-1	v1_PLS_facb4b7a0e6d3f600b13421054b61c67ca4be4d0382a1c5f6d2f4c4868c92a0c	GCA_902838655.1_M663940_genomic	CADFYV010000009.1	51060	51806	-1	True	MLKKILLLALLPAIAFAEELPAPVKAIEKQGITIIKTFDAPGGMKGYLGKYQDMGVTIYLTPDGKHAISGYMYNEKGENLSNTLIEKEIYAPAGREMWQRMEQSHWLLDGKKDAPVIVYVFADPFCPYCKQFWQQARPWVDSGKVQLRTLLVGVIKPESPATAAAILASKDPAKTWQQYEASGGKLKLSVPANVSTEQMKVLSDNEKLMDDLGANVTPAIYYMSKENTLQQAVGLPDQKTLNIIMGNK*	False
v1_PLS_facb4b7a0e6d3f600b13421054b61c67ca4be4d0382a1c5f6d2f4c4868c92a0c	classIIb_IP:I47_mchS3_tr|Q712P9|Q712P9_ECOLX	30	100	50	6	1	94	3	88	0.000576	26.9	immunity_proteins.verified	False	False	GCA_902838815.1_POSS_71_genomic|CADFZW010000043.1|19572:20318:-1	v1_PLS_facb4b7a0e6d3f600b13421054b61c67ca4be4d0382a1c5f6d2f4c4868c92a0c	GCA_902838815.1_POSS_71_genomic	CADFZW010000043.1	19572	20318	-1	True	MLKKILLLALLPAIAFAEELPAPVKAIEKQGITIIKTFDAPGGMKGYLGKYQDMGVTIYLTPDGKHAISGYMYNEKGENLSNTLIEKEIYAPAGREMWQRMEQSHWLLDGKKDAPVIVYVFADPFCPYCKQFWQQARPWVDSGKVQLRTLLVGVIKPESPATAAAILASKDPAKTWQQYEASGGKLKLSVPANVSTEQMKVLSDNEKLMDDLGANVTPAIYYMSKENTLQQAVGLPDQKTLNIIMGNK*	False
v1_PLS_facb4b7a0e6d3f600b13421054b61c67ca4be4d0382a1c5f6d2f4c4868c92a0c	classIIb_IP:I47_mchS3_tr|Q712P9|Q712P9_ECOLX	30	100	50	6	1	94	3	88	0.000576	26.9	immunity_proteins.verified	False	False	GCA_902837715.1_E7727_genomic|CADFVL010000008.1|180113:180859:1	v1_PLS_facb4b7a0e6d3f600b13421054b61c67ca4be4d0382a1c5f6d2f4c4868c92a0c	GCA_902837715.1_E7727_genomic	CADFVL010000008.1	180113	180859	1	True	MLKKILLLALLPAIAFAEELPAPVKAIEKQGITIIKTFDAPGGMKGYLGKYQDMGVTIYLTPDGKHAISGYMYNEKGENLSNTLIEKEIYAPAGREMWQRMEQSHWLLDGKKDAPVIVYVFADPFCPYCKQFWQQARPWVDSGKVQLRTLLVGVIKPESPATAAAILASKDPAKTWQQYEASGGKLKLSVPANVSTEQMKVLSDNEKLMDDLGANVTPAIYYMSKENTLQQAVGLPDQKTLNIIMGNK*	False
v1_PLS_facb4b7a0e6d3f600b13421054b61c67ca4be4d0382a1c5f6d2f4c4868c92a0c	classIIb_IP:I47_mchS3_tr|Q712P9|Q712P9_ECOLX	30	100	50	6	1	94	3	88	0.000576	26.9	immunity_proteins.verified	False	False	GCA_902841725.1_E8279_genomic|CADGLA010000008.1|71278:72024:1	v1_PLS_facb4b7a0e6d3f600b13421054b61c67ca4be4d0382a1c5f6d2f4c4868c92a0c	GCA_902841725.1_E8279_genomic	CADGLA010000008.1	71278	72024	1	True	MLKKILLLALLPAIAFAEELPAPVKAIEKQGITIIKTFDAPGGMKGYLGKYQDMGVTIYLTPDGKHAISGYMYNEKGENLSNTLIEKEIYAPAGREMWQRMEQSHWLLDGKKDAPVIVYVFADPFCPYCKQFWQQARPWVDSGKVQLRTLLVGVIKPESPATAAAILASKDPAKTWQQYEASGGKLKLSVPANVSTEQMKVLSDNEKLMDDLGANVTPAIYYMSKENTLQQAVGLPDQKTLNIIMGNK*	False
v1_PLS_facb4b7a0e6d3f600b13421054b61c67ca4be4d0382a1c5f6d2f4c4868c92a0c	classIIb_IP:I47_mchS3_tr|Q712P9|Q712P9_ECOLX	30	100	50	6	1	94	3	88	0.000576	26.9	immunity_proteins.verified	False	False	GCA_902846335.1_23_2_AC12_genomic|CADHCW010000042.1|12070:12816:1	v1_PLS_facb4b7a0e6d3f600b13421054b61c67ca4be4d0382a1c5f6d2f4c4868c92a0c	GCA_902846335.1_23_2_AC12_genomic	CADHCW010000042.1	12070	12816	1	True	MLKKILLLALLPAIAFAEELPAPVKAIEKQGITIIKTFDAPGGMKGYLGKYQDMGVTIYLTPDGKHAISGYMYNEKGENLSNTLIEKEIYAPAGREMWQRMEQSHWLLDGKKDAPVIVYVFADPFCPYCKQFWQQARPWVDSGKVQLRTLLVGVIKPESPATAAAILASKDPAKTWQQYEASGGKLKLSVPANVSTEQMKVLSDNEKLMDDLGANVTPAIYYMSKENTLQQAVGLPDQKTLNIIMGNK*	False
v1_PLS_facb4b7a0e6d3f600b13421054b61c67ca4be4d0382a1c5f6d2f4c4868c92a0c	classIIb_IP:I47_mchS3_tr|Q712P9|Q712P9_ECOLX	30	100	50	6	1	94	3	88	0.000576	26.9	immunity_proteins.verified	False	False	GCA_902844665.1_21_1_TC7_genomic|CADGWH010000023.1|12096:12842:1	v1_PLS_facb4b7a0e6d3f600b13421054b61c67ca4be4d0382a1c5f6d2f4c4868c92a0c	GCA_902844665.1_21_1_TC7_genomic	CADGWH010000023.1	12096	12842	1	True	MLKKILLLALLPAIAFAEELPAPVKAIEKQGITIIKTFDAPGGMKGYLGKYQDMGVTIYLTPDGKHAISGYMYNEKGENLSNTLIEKEIYAPAGREMWQRMEQSHWLLDGKKDAPVIVYVFADPFCPYCKQFWQQARPWVDSGKVQLRTLLVGVIKPESPATAAAILASKDPAKTWQQYEASGGKLKLSVPANVSTEQMKVLSDNEKLMDDLGANVTPAIYYMSKENTLQQAVGLPDQKTLNIIMGNK*	False
v1_PLS_facb4b7a0e6d3f600b13421054b61c67ca4be4d0382a1c5f6d2f4c4868c92a0c	classIIb_IP:I47_mchS3_tr|Q712P9|Q712P9_ECOLX	30	100	50	6	1	94	3	88	0.000576	26.9	immunity_proteins.verified	False	False	GCA_902839645.1_39_2_Ti18_genomic|CADGCS010000022.1|57306:58052:1	v1_PLS_facb4b7a0e6d3f600b13421054b61c67ca4be4d0382a1c5f6d2f4c4868c92a0c	GCA_902839645.1_39_2_Ti18_genomic	CADGCS010000022.1	57306	58052	1	True	MLKKILLLALLPAIAFAEELPAPVKAIEKQGITIIKTFDAPGGMKGYLGKYQDMGVTIYLTPDGKHAISGYMYNEKGENLSNTLIEKEIYAPAGREMWQRMEQSHWLLDGKKDAPVIVYVFADPFCPYCKQFWQQARPWVDSGKVQLRTLLVGVIKPESPATAAAILASKDPAKTWQQYEASGGKLKLSVPANVSTEQMKVLSDNEKLMDDLGANVTPAIYYMSKENTLQQAVGLPDQKTLNIIMGNK*	False
v1_PLS_facb4b7a0e6d3f600b13421054b61c67ca4be4d0382a1c5f6d2f4c4868c92a0c	classIIb_IP:I47_mchS3_tr|Q712P9|Q712P9_ECOLX	30	100	50	6	1	94	3	88	0.000576	26.9	immunity_proteins.verified	False	False	GCA_902837675.1_H144_genomic|CADFVR010000006.1|222941:223687:-1	v1_PLS_facb4b7a0e6d3f600b13421054b61c67ca4be4d0382a1c5f6d2f4c4868c92a0c	GCA_902837675.1_H144_genomic	CADFVR010000006.1	222941	223687	-1	True	MLKKILLLALLPAIAFAEELPAPVKAIEKQGITIIKTFDAPGGMKGYLGKYQDMGVTIYLTPDGKHAISGYMYNEKGENLSNTLIEKEIYAPAGREMWQRMEQSHWLLDGKKDAPVIVYVFADPFCPYCKQFWQQARPWVDSGKVQLRTLLVGVIKPESPATAAAILASKDPAKTWQQYEASGGKLKLSVPANVSTEQMKVLSDNEKLMDDLGANVTPAIYYMSKENTLQQAVGLPDQKTLNIIMGNK*	False
v1_PLS_facb4b7a0e6d3f600b13421054b61c67ca4be4d0382a1c5f6d2f4c4868c92a0c	classIIb_IP:I47_mchS3_tr|Q712P9|Q712P9_ECOLX	30	100	50	6	1	94	3	88	0.000576	26.9	immunity_proteins.verified	False	False	GCA_902840715.1_M676943_genomic|CADGHD010000001.1|112372:113118:1	v1_PLS_facb4b7a0e6d3f600b13421054b61c67ca4be4d0382a1c5f6d2f4c4868c92a0c	GCA_902840715.1_M676943_genomic	CADGHD010000001.1	112372	113118	1	True	MLKKILLLALLPAIAFAEELPAPVKAIEKQGITIIKTFDAPGGMKGYLGKYQDMGVTIYLTPDGKHAISGYMYNEKGENLSNTLIEKEIYAPAGREMWQRMEQSHWLLDGKKDAPVIVYVFADPFCPYCKQFWQQARPWVDSGKVQLRTLLVGVIKPESPATAAAILASKDPAKTWQQYEASGGKLKLSVPANVSTEQMKVLSDNEKLMDDLGANVTPAIYYMSKENTLQQAVGLPDQKTLNIIMGNK*	False
v1_PLS_facb4b7a0e6d3f600b13421054b61c67ca4be4d0382a1c5f6d2f4c4868c92a0c	classIIb_IP:I47_mchS3_tr|Q712P9|Q712P9_ECOLX	30	100	50	6	1	94	3	88	0.000576	26.9	immunity_proteins.verified	False	False	GCA_902837905.1_CD_34_LN_genomic|CADFWF010000017.1|283373:284119:1	v1_PLS_facb4b7a0e6d3f600b13421054b61c67ca4be4d0382a1c5f6d2f4c4868c92a0c	GCA_902837905.1_CD_34_LN_genomic	CADFWF010000017.1	283373	284119	1	True	MLKKILLLALLPAIAFAEELPAPVKAIEKQGITIIKTFDAPGGMKGYLGKYQDMGVTIYLTPDGKHAISGYMYNEKGENLSNTLIEKEIYAPAGREMWQRMEQSHWLLDGKKDAPVIVYVFADPFCPYCKQFWQQARPWVDSGKVQLRTLLVGVIKPESPATAAAILASKDPAKTWQQYEASGGKLKLSVPANVSTEQMKVLSDNEKLMDDLGANVTPAIYYMSKENTLQQAVGLPDQKTLNIIMGNK*	False
v1_PLS_facb4b7a0e6d3f600b13421054b61c67ca4be4d0382a1c5f6d2f4c4868c92a0c	classIIb_IP:I47_mchS3_tr|Q712P9|Q712P9_ECOLX	30	100	50	6	1	94	3	88	0.000576	26.9	immunity_proteins.verified	False	False	GCA_902846965.1_C4_35_genomic|CADHEZ010000123.1|12068:12814:1	v1_PLS_facb4b7a0e6d3f600b13421054b61c67ca4be4d0382a1c5f6d2f4c4868c92a0c	GCA_902846965.1_C4_35_genomic	CADHEZ010000123.1	12068	12814	1	True	MLKKILLLALLPAIAFAEELPAPVKAIEKQGITIIKTFDAPGGMKGYLGKYQDMGVTIYLTPDGKHAISGYMYNEKGENLSNTLIEKEIYAPAGREMWQRMEQSHWLLDGKKDAPVIVYVFADPFCPYCKQFWQQARPWVDSGKVQLRTLLVGVIKPESPATAAAILASKDPAKTWQQYEASGGKLKLSVPANVSTEQMKVLSDNEKLMDDLGANVTPAIYYMSKENTLQQAVGLPDQKTLNIIMGNK*	False
v1_PLS_facb4b7a0e6d3f600b13421054b61c67ca4be4d0382a1c5f6d2f4c4868c92a0c	classIIb_IP:I47_mchS3_tr|Q712P9|Q712P9_ECOLX	30	100	50	6	1	94	3	88	0.000576	26.9	immunity_proteins.verified	False	False	GCA_902841415.1_H1513191_2_genomic|CADGJW010000069.1|12138:12884:1	v1_PLS_facb4b7a0e6d3f600b13421054b61c67ca4be4d0382a1c5f6d2f4c4868c92a0c	GCA_902841415.1_H1513191_2_genomic	CADGJW010000069.1	12138	12884	1	True	MLKKILLLALLPAIAFAEELPAPVKAIEKQGITIIKTFDAPGGMKGYLGKYQDMGVTIYLTPDGKHAISGYMYNEKGENLSNTLIEKEIYAPAGREMWQRMEQSHWLLDGKKDAPVIVYVFADPFCPYCKQFWQQARPWVDSGKVQLRTLLVGVIKPESPATAAAILASKDPAKTWQQYEASGGKLKLSVPANVSTEQMKVLSDNEKLMDDLGANVTPAIYYMSKENTLQQAVGLPDQKTLNIIMGNK*	False
v1_PLS_facb4b7a0e6d3f600b13421054b61c67ca4be4d0382a1c5f6d2f4c4868c92a0c	classIIb_IP:I47_mchS3_tr|Q712P9|Q712P9_ECOLX	30	100	50	6	1	94	3	88	0.000576	26.9	immunity_proteins.verified	False	False	GCA_902839705.1_61_2_AC9_genomic|CADGDI010000062.1|89967:90713:-1	v1_PLS_facb4b7a0e6d3f600b13421054b61c67ca4be4d0382a1c5f6d2f4c4868c92a0c	GCA_902839705.1_61_2_AC9_genomic	CADGDI010000062.1	89967	90713	-1	True	MLKKILLLALLPAIAFAEELPAPVKAIEKQGITIIKTFDAPGGMKGYLGKYQDMGVTIYLTPDGKHAISGYMYNEKGENLSNTLIEKEIYAPAGREMWQRMEQSHWLLDGKKDAPVIVYVFADPFCPYCKQFWQQARPWVDSGKVQLRTLLVGVIKPESPATAAAILASKDPAKTWQQYEASGGKLKLSVPANVSTEQMKVLSDNEKLMDDLGANVTPAIYYMSKENTLQQAVGLPDQKTLNIIMGNK*	False
v1_PLS_facb4b7a0e6d3f600b13421054b61c67ca4be4d0382a1c5f6d2f4c4868c92a0c	classIIb_IP:I47_mchS3_tr|Q712P9|Q712P9_ECOLX	30	100	50	6	1	94	3	88	0.000576	26.9	immunity_proteins.verified	False	False	GCA_902844515.1_B264_genomic|CADGVV010000033.1|121281:122027:-1	v1_PLS_facb4b7a0e6d3f600b13421054b61c67ca4be4d0382a1c5f6d2f4c4868c92a0c	GCA_902844515.1_B264_genomic	CADGVV010000033.1	121281	122027	-1	True	MLKKILLLALLPAIAFAEELPAPVKAIEKQGITIIKTFDAPGGMKGYLGKYQDMGVTIYLTPDGKHAISGYMYNEKGENLSNTLIEKEIYAPAGREMWQRMEQSHWLLDGKKDAPVIVYVFADPFCPYCKQFWQQARPWVDSGKVQLRTLLVGVIKPESPATAAAILASKDPAKTWQQYEASGGKLKLSVPANVSTEQMKVLSDNEKLMDDLGANVTPAIYYMSKENTLQQAVGLPDQKTLNIIMGNK*	False
v1_PLS_facb4b7a0e6d3f600b13421054b61c67ca4be4d0382a1c5f6d2f4c4868c92a0c	classIIb_IP:I47_mchS3_tr|Q712P9|Q712P9_ECOLX	30	100	50	6	1	94	3	88	0.000576	26.9	immunity_proteins.verified	False	False	GCA_902840965.1_2H_265_13_genomic|CADGHY010000006.1|111581:112327:1	v1_PLS_facb4b7a0e6d3f600b13421054b61c67ca4be4d0382a1c5f6d2f4c4868c92a0c	GCA_902840965.1_2H_265_13_genomic	CADGHY010000006.1	111581	112327	1	True	MLKKILLLALLPAIAFAEELPAPVKAIEKQGITIIKTFDAPGGMKGYLGKYQDMGVTIYLTPDGKHAISGYMYNEKGENLSNTLIEKEIYAPAGREMWQRMEQSHWLLDGKKDAPVIVYVFADPFCPYCKQFWQQARPWVDSGKVQLRTLLVGVIKPESPATAAAILASKDPAKTWQQYEASGGKLKLSVPANVSTEQMKVLSDNEKLMDDLGANVTPAIYYMSKENTLQQAVGLPDQKTLNIIMGNK*	False
v1_PLS_facb4b7a0e6d3f600b13421054b61c67ca4be4d0382a1c5f6d2f4c4868c92a0c	classIIb_IP:I47_mchS3_tr|Q712P9|Q712P9_ECOLX	30	100	50	6	1	94	3	88	0.000576	26.9	immunity_proteins.verified	False	False	GCA_902837985.1_72_6_Ti12_genomic|CADFWP010000024.1|342865:343611:-1	v1_PLS_facb4b7a0e6d3f600b13421054b61c67ca4be4d0382a1c5f6d2f4c4868c92a0c	GCA_902837985.1_72_6_Ti12_genomic	CADFWP010000024.1	342865	343611	-1	True	MLKKILLLALLPAIAFAEELPAPVKAIEKQGITIIKTFDAPGGMKGYLGKYQDMGVTIYLTPDGKHAISGYMYNEKGENLSNTLIEKEIYAPAGREMWQRMEQSHWLLDGKKDAPVIVYVFADPFCPYCKQFWQQARPWVDSGKVQLRTLLVGVIKPESPATAAAILASKDPAKTWQQYEASGGKLKLSVPANVSTEQMKVLSDNEKLMDDLGANVTPAIYYMSKENTLQQAVGLPDQKTLNIIMGNK*	False
v1_PLS_facb4b7a0e6d3f600b13421054b61c67ca4be4d0382a1c5f6d2f4c4868c92a0c	classIIb_IP:I47_mchS3_tr|Q712P9|Q712P9_ECOLX	30	100	50	6	1	94	3	88	0.000576	26.9	immunity_proteins.verified	False	False	GCA_902838935.1_POSS_84_genomic|CADGAD010000002.1|80812:81558:1	v1_PLS_facb4b7a0e6d3f600b13421054b61c67ca4be4d0382a1c5f6d2f4c4868c92a0c	GCA_902838935.1_POSS_84_genomic	CADGAD010000002.1	80812	81558	1	True	MLKKILLLALLPAIAFAEELPAPVKAIEKQGITIIKTFDAPGGMKGYLGKYQDMGVTIYLTPDGKHAISGYMYNEKGENLSNTLIEKEIYAPAGREMWQRMEQSHWLLDGKKDAPVIVYVFADPFCPYCKQFWQQARPWVDSGKVQLRTLLVGVIKPESPATAAAILASKDPAKTWQQYEASGGKLKLSVPANVSTEQMKVLSDNEKLMDDLGANVTPAIYYMSKENTLQQAVGLPDQKTLNIIMGNK*	False
v1_PLS_facb4b7a0e6d3f600b13421054b61c67ca4be4d0382a1c5f6d2f4c4868c92a0c	classIIb_IP:I47_mchS3_tr|Q712P9|Q712P9_ECOLX	30	100	50	6	1	94	3	88	0.000576	26.9	immunity_proteins.verified	False	False	GCA_902840975.1_C4_34_genomic|CADGIO010000052.1|51059:51805:-1	v1_PLS_facb4b7a0e6d3f600b13421054b61c67ca4be4d0382a1c5f6d2f4c4868c92a0c	GCA_902840975.1_C4_34_genomic	CADGIO010000052.1	51059	51805	-1	True	MLKKILLLALLPAIAFAEELPAPVKAIEKQGITIIKTFDAPGGMKGYLGKYQDMGVTIYLTPDGKHAISGYMYNEKGENLSNTLIEKEIYAPAGREMWQRMEQSHWLLDGKKDAPVIVYVFADPFCPYCKQFWQQARPWVDSGKVQLRTLLVGVIKPESPATAAAILASKDPAKTWQQYEASGGKLKLSVPANVSTEQMKVLSDNEKLMDDLGANVTPAIYYMSKENTLQQAVGLPDQKTLNIIMGNK*	False
v1_PLS_facb4b7a0e6d3f600b13421054b61c67ca4be4d0382a1c5f6d2f4c4868c92a0c	classIIb_IP:I47_mchS3_tr|Q712P9|Q712P9_ECOLX	30	100	50	6	1	94	3	88	0.000576	26.9	immunity_proteins.verified	False	False	GCA_902846925.1_B1783_genomic|CADHFF010000105.1|9:755:-1	v1_PLS_facb4b7a0e6d3f600b13421054b61c67ca4be4d0382a1c5f6d2f4c4868c92a0c	GCA_902846925.1_B1783_genomic	CADHFF010000105.1	9	755	-1	True	MLKKILLLALLPAIAFAEELPAPVKAIEKQGITIIKTFDAPGGMKGYLGKYQDMGVTIYLTPDGKHAISGYMYNEKGENLSNTLIEKEIYAPAGREMWQRMEQSHWLLDGKKDAPVIVYVFADPFCPYCKQFWQQARPWVDSGKVQLRTLLVGVIKPESPATAAAILASKDPAKTWQQYEASGGKLKLSVPANVSTEQMKVLSDNEKLMDDLGANVTPAIYYMSKENTLQQAVGLPDQKTLNIIMGNK*	False
v1_PLS_facb4b7a0e6d3f600b13421054b61c67ca4be4d0382a1c5f6d2f4c4868c92a0c	classIIb_IP:I47_mchS3_tr|Q712P9|Q712P9_ECOLX	30	100	50	6	1	94	3	88	0.000576	26.9	immunity_proteins.verified	False	False	GCA_902838995.1_E7603_genomic|CADGAP010000009.1|16511:17257:1	v1_PLS_facb4b7a0e6d3f600b13421054b61c67ca4be4d0382a1c5f6d2f4c4868c92a0c	GCA_902838995.1_E7603_genomic	CADGAP010000009.1	16511	17257	1	True	MLKKILLLALLPAIAFAEELPAPVKAIEKQGITIIKTFDAPGGMKGYLGKYQDMGVTIYLTPDGKHAISGYMYNEKGENLSNTLIEKEIYAPAGREMWQRMEQSHWLLDGKKDAPVIVYVFADPFCPYCKQFWQQARPWVDSGKVQLRTLLVGVIKPESPATAAAILASKDPAKTWQQYEASGGKLKLSVPANVSTEQMKVLSDNEKLMDDLGANVTPAIYYMSKENTLQQAVGLPDQKTLNIIMGNK*	False
v1_PLS_facb4b7a0e6d3f600b13421054b61c67ca4be4d0382a1c5f6d2f4c4868c92a0c	classIIb_IP:I47_mchS3_tr|Q712P9|Q712P9_ECOLX	30	100	50	6	1	94	3	88	0.000576	26.9	immunity_proteins.verified	False	False	GCA_902839245.1_70_2_Ti12_genomic|CADGBG010000027.1|16360:17106:1	v1_PLS_facb4b7a0e6d3f600b13421054b61c67ca4be4d0382a1c5f6d2f4c4868c92a0c	GCA_902839245.1_70_2_Ti12_genomic	CADGBG010000027.1	16360	17106	1	True	MLKKILLLALLPAIAFAEELPAPVKAIEKQGITIIKTFDAPGGMKGYLGKYQDMGVTIYLTPDGKHAISGYMYNEKGENLSNTLIEKEIYAPAGREMWQRMEQSHWLLDGKKDAPVIVYVFADPFCPYCKQFWQQARPWVDSGKVQLRTLLVGVIKPESPATAAAILASKDPAKTWQQYEASGGKLKLSVPANVSTEQMKVLSDNEKLMDDLGANVTPAIYYMSKENTLQQAVGLPDQKTLNIIMGNK*	False
v1_PLS_facb4b7a0e6d3f600b13421054b61c67ca4be4d0382a1c5f6d2f4c4868c92a0c	classIIb_IP:I47_mchS3_tr|Q712P9|Q712P9_ECOLX	30	100	50	6	1	94	3	88	0.000576	26.9	immunity_proteins.verified	False	False	GCA_902840315.1_BS58_genomic|CADGFG010000030.1|20817:21563:1	v1_PLS_facb4b7a0e6d3f600b13421054b61c67ca4be4d0382a1c5f6d2f4c4868c92a0c	GCA_902840315.1_BS58_genomic	CADGFG010000030.1	20817	21563	1	True	MLKKILLLALLPAIAFAEELPAPVKAIEKQGITIIKTFDAPGGMKGYLGKYQDMGVTIYLTPDGKHAISGYMYNEKGENLSNTLIEKEIYAPAGREMWQRMEQSHWLLDGKKDAPVIVYVFADPFCPYCKQFWQQARPWVDSGKVQLRTLLVGVIKPESPATAAAILASKDPAKTWQQYEASGGKLKLSVPANVSTEQMKVLSDNEKLMDDLGANVTPAIYYMSKENTLQQAVGLPDQKTLNIIMGNK*	False
v1_PLS_facb4b7a0e6d3f600b13421054b61c67ca4be4d0382a1c5f6d2f4c4868c92a0c	classIIb_IP:I47_mchS3_tr|Q712P9|Q712P9_ECOLX	30	100	50	6	1	94	3	88	0.000576	26.9	immunity_proteins.verified	False	False	GCA_902840385.1_TA448_genomic|CADGFV010000066.1|80119:80865:1	v1_PLS_facb4b7a0e6d3f600b13421054b61c67ca4be4d0382a1c5f6d2f4c4868c92a0c	GCA_902840385.1_TA448_genomic	CADGFV010000066.1	80119	80865	1	True	MLKKILLLALLPAIAFAEELPAPVKAIEKQGITIIKTFDAPGGMKGYLGKYQDMGVTIYLTPDGKHAISGYMYNEKGENLSNTLIEKEIYAPAGREMWQRMEQSHWLLDGKKDAPVIVYVFADPFCPYCKQFWQQARPWVDSGKVQLRTLLVGVIKPESPATAAAILASKDPAKTWQQYEASGGKLKLSVPANVSTEQMKVLSDNEKLMDDLGANVTPAIYYMSKENTLQQAVGLPDQKTLNIIMGNK*	False
v1_PLS_facb4b7a0e6d3f600b13421054b61c67ca4be4d0382a1c5f6d2f4c4868c92a0c	classIIb_IP:I47_mchS3_tr|Q712P9|Q712P9_ECOLX	30	100	50	6	1	94	3	88	0.000576	26.9	immunity_proteins.verified	False	False	GCA_902847335.1_23_2_Ti8_genomic|CADHGM010000226.1|1402:2148:-1	v1_PLS_facb4b7a0e6d3f600b13421054b61c67ca4be4d0382a1c5f6d2f4c4868c92a0c	GCA_902847335.1_23_2_Ti8_genomic	CADHGM010000226.1	1402	2148	-1	True	MLKKILLLALLPAIAFAEELPAPVKAIEKQGITIIKTFDAPGGMKGYLGKYQDMGVTIYLTPDGKHAISGYMYNEKGENLSNTLIEKEIYAPAGREMWQRMEQSHWLLDGKKDAPVIVYVFADPFCPYCKQFWQQARPWVDSGKVQLRTLLVGVIKPESPATAAAILASKDPAKTWQQYEASGGKLKLSVPANVSTEQMKVLSDNEKLMDDLGANVTPAIYYMSKENTLQQAVGLPDQKTLNIIMGNK*	False
v1_PLS_facb4b7a0e6d3f600b13421054b61c67ca4be4d0382a1c5f6d2f4c4868c92a0c	classIIb_IP:I47_mchS3_tr|Q712P9|Q712P9_ECOLX	30	100	50	6	1	94	3	88	0.000576	26.9	immunity_proteins.verified	False	False	GCA_902838925.1_BS142_genomic|CADGAI010000004.1|51061:51807:-1	v1_PLS_facb4b7a0e6d3f600b13421054b61c67ca4be4d0382a1c5f6d2f4c4868c92a0c	GCA_902838925.1_BS142_genomic	CADGAI010000004.1	51061	51807	-1	True	MLKKILLLALLPAIAFAEELPAPVKAIEKQGITIIKTFDAPGGMKGYLGKYQDMGVTIYLTPDGKHAISGYMYNEKGENLSNTLIEKEIYAPAGREMWQRMEQSHWLLDGKKDAPVIVYVFADPFCPYCKQFWQQARPWVDSGKVQLRTLLVGVIKPESPATAAAILASKDPAKTWQQYEASGGKLKLSVPANVSTEQMKVLSDNEKLMDDLGANVTPAIYYMSKENTLQQAVGLPDQKTLNIIMGNK*	False
v1_PLS_facb4b7a0e6d3f600b13421054b61c67ca4be4d0382a1c5f6d2f4c4868c92a0c	classIIb_IP:I47_mchS3_tr|Q712P9|Q712P9_ECOLX	30	100	50	6	1	94	3	88	0.000576	26.9	immunity_proteins.verified	False	False	GCA_902837785.1_CD_1_IM3_genomic|CADFWH010000014.1|39289:40035:-1	v1_PLS_facb4b7a0e6d3f600b13421054b61c67ca4be4d0382a1c5f6d2f4c4868c92a0c	GCA_902837785.1_CD_1_IM3_genomic	CADFWH010000014.1	39289	40035	-1	True	MLKKILLLALLPAIAFAEELPAPVKAIEKQGITIIKTFDAPGGMKGYLGKYQDMGVTIYLTPDGKHAISGYMYNEKGENLSNTLIEKEIYAPAGREMWQRMEQSHWLLDGKKDAPVIVYVFADPFCPYCKQFWQQARPWVDSGKVQLRTLLVGVIKPESPATAAAILASKDPAKTWQQYEASGGKLKLSVPANVSTEQMKVLSDNEKLMDDLGANVTPAIYYMSKENTLQQAVGLPDQKTLNIIMGNK*	False
v1_PLS_facb4b7a0e6d3f600b13421054b61c67ca4be4d0382a1c5f6d2f4c4868c92a0c	classIIb_IP:I47_mchS3_tr|Q712P9|Q712P9_ECOLX	30	100	50	6	1	94	3	88	0.000576	26.9	immunity_proteins.verified	False	False	GCA_902842485.1_E2059_genomic|CADGNX010000057.1|12329:13075:1	v1_PLS_facb4b7a0e6d3f600b13421054b61c67ca4be4d0382a1c5f6d2f4c4868c92a0c	GCA_902842485.1_E2059_genomic	CADGNX010000057.1	12329	13075	1	True	MLKKILLLALLPAIAFAEELPAPVKAIEKQGITIIKTFDAPGGMKGYLGKYQDMGVTIYLTPDGKHAISGYMYNEKGENLSNTLIEKEIYAPAGREMWQRMEQSHWLLDGKKDAPVIVYVFADPFCPYCKQFWQQARPWVDSGKVQLRTLLVGVIKPESPATAAAILASKDPAKTWQQYEASGGKLKLSVPANVSTEQMKVLSDNEKLMDDLGANVTPAIYYMSKENTLQQAVGLPDQKTLNIIMGNK*	False
v1_PLS_facb4b7a0e6d3f600b13421054b61c67ca4be4d0382a1c5f6d2f4c4868c92a0c	classIIb_IP:I47_mchS3_tr|Q712P9|Q712P9_ECOLX	30	100	50	6	1	94	3	88	0.000576	26.9	immunity_proteins.verified	False	False	GCA_902838445.1_M663475_genomic|CADFXZ010000031.1|51060:51806:-1	v1_PLS_facb4b7a0e6d3f600b13421054b61c67ca4be4d0382a1c5f6d2f4c4868c92a0c	GCA_902838445.1_M663475_genomic	CADFXZ010000031.1	51060	51806	-1	True	MLKKILLLALLPAIAFAEELPAPVKAIEKQGITIIKTFDAPGGMKGYLGKYQDMGVTIYLTPDGKHAISGYMYNEKGENLSNTLIEKEIYAPAGREMWQRMEQSHWLLDGKKDAPVIVYVFADPFCPYCKQFWQQARPWVDSGKVQLRTLLVGVIKPESPATAAAILASKDPAKTWQQYEASGGKLKLSVPANVSTEQMKVLSDNEKLMDDLGANVTPAIYYMSKENTLQQAVGLPDQKTLNIIMGNK*	False
v1_PLS_facb4b7a0e6d3f600b13421054b61c67ca4be4d0382a1c5f6d2f4c4868c92a0c	classIIb_IP:I47_mchS3_tr|Q712P9|Q712P9_ECOLX	30	100	50	6	1	94	3	88	0.000576	26.9	immunity_proteins.verified	False	False	GCA_902846005.1_W4_35_genomic|CADHBP010000036.1|12068:12814:1	v1_PLS_facb4b7a0e6d3f600b13421054b61c67ca4be4d0382a1c5f6d2f4c4868c92a0c	GCA_902846005.1_W4_35_genomic	CADHBP010000036.1	12068	12814	1	True	MLKKILLLALLPAIAFAEELPAPVKAIEKQGITIIKTFDAPGGMKGYLGKYQDMGVTIYLTPDGKHAISGYMYNEKGENLSNTLIEKEIYAPAGREMWQRMEQSHWLLDGKKDAPVIVYVFADPFCPYCKQFWQQARPWVDSGKVQLRTLLVGVIKPESPATAAAILASKDPAKTWQQYEASGGKLKLSVPANVSTEQMKVLSDNEKLMDDLGANVTPAIYYMSKENTLQQAVGLPDQKTLNIIMGNK*	False
v1_PLS_facb4b7a0e6d3f600b13421054b61c67ca4be4d0382a1c5f6d2f4c4868c92a0c	classIIb_IP:I47_mchS3_tr|Q712P9|Q712P9_ECOLX	30	100	50	6	1	94	3	88	0.000576	26.9	immunity_proteins.verified	False	False	GCA_902838055.1_56_2_AC5_genomic|CADFWS010000004.1|122264:123010:1	v1_PLS_facb4b7a0e6d3f600b13421054b61c67ca4be4d0382a1c5f6d2f4c4868c92a0c	GCA_902838055.1_56_2_AC5_genomic	CADFWS010000004.1	122264	123010	1	True	MLKKILLLALLPAIAFAEELPAPVKAIEKQGITIIKTFDAPGGMKGYLGKYQDMGVTIYLTPDGKHAISGYMYNEKGENLSNTLIEKEIYAPAGREMWQRMEQSHWLLDGKKDAPVIVYVFADPFCPYCKQFWQQARPWVDSGKVQLRTLLVGVIKPESPATAAAILASKDPAKTWQQYEASGGKLKLSVPANVSTEQMKVLSDNEKLMDDLGANVTPAIYYMSKENTLQQAVGLPDQKTLNIIMGNK*	False
v1_PLS_facb4b7a0e6d3f600b13421054b61c67ca4be4d0382a1c5f6d2f4c4868c92a0c	classIIb_IP:I47_mchS3_tr|Q712P9|Q712P9_ECOLX	30	100	50	6	1	94	3	88	0.000576	26.9	immunity_proteins.verified	False	False	GCA_902841765.1_B1784_genomic|CADGLD010000010.1|12137:12883:1	v1_PLS_facb4b7a0e6d3f600b13421054b61c67ca4be4d0382a1c5f6d2f4c4868c92a0c	GCA_902841765.1_B1784_genomic	CADGLD010000010.1	12137	12883	1	True	MLKKILLLALLPAIAFAEELPAPVKAIEKQGITIIKTFDAPGGMKGYLGKYQDMGVTIYLTPDGKHAISGYMYNEKGENLSNTLIEKEIYAPAGREMWQRMEQSHWLLDGKKDAPVIVYVFADPFCPYCKQFWQQARPWVDSGKVQLRTLLVGVIKPESPATAAAILASKDPAKTWQQYEASGGKLKLSVPANVSTEQMKVLSDNEKLMDDLGANVTPAIYYMSKENTLQQAVGLPDQKTLNIIMGNK*	False
v1_PLS_facb4b7a0e6d3f600b13421054b61c67ca4be4d0382a1c5f6d2f4c4868c92a0c	classIIb_IP:I47_mchS3_tr|Q712P9|Q712P9_ECOLX	30	100	50	6	1	94	3	88	0.000576	26.9	immunity_proteins.verified	False	False	GCA_902840265.1_BS11_genomic|CADGFI010000041.1|51576:52322:-1	v1_PLS_facb4b7a0e6d3f600b13421054b61c67ca4be4d0382a1c5f6d2f4c4868c92a0c	GCA_902840265.1_BS11_genomic	CADGFI010000041.1	51576	52322	-1	True	MLKKILLLALLPAIAFAEELPAPVKAIEKQGITIIKTFDAPGGMKGYLGKYQDMGVTIYLTPDGKHAISGYMYNEKGENLSNTLIEKEIYAPAGREMWQRMEQSHWLLDGKKDAPVIVYVFADPFCPYCKQFWQQARPWVDSGKVQLRTLLVGVIKPESPATAAAILASKDPAKTWQQYEASGGKLKLSVPANVSTEQMKVLSDNEKLMDDLGANVTPAIYYMSKENTLQQAVGLPDQKTLNIIMGNK*	False
v1_PLS_facb4b7a0e6d3f600b13421054b61c67ca4be4d0382a1c5f6d2f4c4868c92a0c	classIIb_IP:I47_mchS3_tr|Q712P9|Q712P9_ECOLX	30	100	50	6	1	94	3	88	0.000576	26.9	immunity_proteins.verified	False	False	GCA_902837655.1_E7615_genomic|CADFVG010000010.1|80862:81608:1	v1_PLS_facb4b7a0e6d3f600b13421054b61c67ca4be4d0382a1c5f6d2f4c4868c92a0c	GCA_902837655.1_E7615_genomic	CADFVG010000010.1	80862	81608	1	True	MLKKILLLALLPAIAFAEELPAPVKAIEKQGITIIKTFDAPGGMKGYLGKYQDMGVTIYLTPDGKHAISGYMYNEKGENLSNTLIEKEIYAPAGREMWQRMEQSHWLLDGKKDAPVIVYVFADPFCPYCKQFWQQARPWVDSGKVQLRTLLVGVIKPESPATAAAILASKDPAKTWQQYEASGGKLKLSVPANVSTEQMKVLSDNEKLMDDLGANVTPAIYYMSKENTLQQAVGLPDQKTLNIIMGNK*	False
v1_PLS_facb4b7a0e6d3f600b13421054b61c67ca4be4d0382a1c5f6d2f4c4868c92a0c	classIIb_IP:I47_mchS3_tr|Q712P9|Q712P9_ECOLX	30	100	50	6	1	94	3	88	0.000576	26.9	immunity_proteins.verified	False	False	GCA_902843295.1_35_9_Ti14_genomic|CADGQY010000035.1|16486:17232:1	v1_PLS_facb4b7a0e6d3f600b13421054b61c67ca4be4d0382a1c5f6d2f4c4868c92a0c	GCA_902843295.1_35_9_Ti14_genomic	CADGQY010000035.1	16486	17232	1	True	MLKKILLLALLPAIAFAEELPAPVKAIEKQGITIIKTFDAPGGMKGYLGKYQDMGVTIYLTPDGKHAISGYMYNEKGENLSNTLIEKEIYAPAGREMWQRMEQSHWLLDGKKDAPVIVYVFADPFCPYCKQFWQQARPWVDSGKVQLRTLLVGVIKPESPATAAAILASKDPAKTWQQYEASGGKLKLSVPANVSTEQMKVLSDNEKLMDDLGANVTPAIYYMSKENTLQQAVGLPDQKTLNIIMGNK*	False
v1_PLS_facb4b7a0e6d3f600b13421054b61c67ca4be4d0382a1c5f6d2f4c4868c92a0c	classIIb_IP:I47_mchS3_tr|Q712P9|Q712P9_ECOLX	30	100	50	6	1	94	3	88	0.000576	26.9	immunity_proteins.verified	False	False	GCA_902838045.1_H062_genomic|CADFWX010000015.1|51061:51807:-1	v1_PLS_facb4b7a0e6d3f600b13421054b61c67ca4be4d0382a1c5f6d2f4c4868c92a0c	GCA_902838045.1_H062_genomic	CADFWX010000015.1	51061	51807	-1	True	MLKKILLLALLPAIAFAEELPAPVKAIEKQGITIIKTFDAPGGMKGYLGKYQDMGVTIYLTPDGKHAISGYMYNEKGENLSNTLIEKEIYAPAGREMWQRMEQSHWLLDGKKDAPVIVYVFADPFCPYCKQFWQQARPWVDSGKVQLRTLLVGVIKPESPATAAAILASKDPAKTWQQYEASGGKLKLSVPANVSTEQMKVLSDNEKLMDDLGANVTPAIYYMSKENTLQQAVGLPDQKTLNIIMGNK*	False
[truncated: 6,801 more rows]

## Sheet: Touchon microcins in analysis
cinful_id	seq
GCA_902858915.1_26_AU_GLYBX_genomic|CADIGT010000288.1|5978:6271:-1	MGFERFWSGQAGKTEVKYDGVYMREITESQLRYISGAGGAPATSANAAGAAAIVGALAGIPGGPLGVVVGAVSAGLTTAIGSTVGSGSASSSAGGGS*
[truncated: 364 more rows]

## Sheet: Enterobacteriaciae accessions
id	accession	added	ncbi_organism_name	ncbi_taxonomy	gtdb_taxonomy	gtdb_species_representative	ncbi_type_material
[truncated: 8,044 more rows]

[truncated: 6 more sheets: Enterobacteriaciae cinful outpu, Enterobacteriaciae microcins in, Enterobacteriaceae figure data, Enterobacterales accessions, Enterobacterales cinful output, Enterobacterales microcins in a]
